# Supplementary material for: Crystal structure and Hirshfeld surface analysis of [(R,S)-2,8-bis­(tri­fluoro­meth­yl)quinolin-4-yl](piperidin-2-yl)methanol methanol monosolvate
Source: Acta Crystallogr E Crystallogr Commun. 2025 Jul 23;81(Pt 8):718–22. doi: 10.1107/S2056989025006310 (PMC12326486; doi:10.1107/S2056989025006310)
Supplement: Supplementary file 1 [file e-81-00718-sup1.cif]

##############################################################################
#                                                                            #
# This CIF contains the data in a paper accepted for publication in          #
# Acta Crystallographica Section E. It conforms to the requirements of       #
# Notes for Authors for Acta Crystallographica Section E, and has been       #
# peer reviewed under the auspices of the IUCr Commission on Journals.       #
#                                                                            #
# Full details of the Crystallographic Information File format               #
# are given in the paper "The Crystallographic Information File (CIF):       #
# a New Standard Archive File for Crystallography" by S. R. Hall, F. H.      #
# Allen and I. D. Brown [Acta Cryst. (1991), A47, 655-685].                  #
#                                                                            #
# The current version of the core CIF dictionary is obtainable from          #
# ftp://ftp.iucr.org/pub/cif_core.dic.                                       #
#                                                                            #
# Software is freely available for graphical display of the structure(s)     #
# in this CIF. For information consult the CIF software page                 #
# http://www.iucr.org/resources/cif/software.                                #
#                                                                            #
# This file may be used for bona fide research purposes within the           #
# scientific community so long as proper attribution is given to the journal # 
# article from which it was obtained.                                        #
#                                                                            #
##############################################################################
data_global
_audit_creation_method     'APEX5 v2023.9-2'
_journal_date_recd_electronic     2025-05-08
_journal_date_accepted     2025-07-16
_journal_name_full     'Acta Crystallographica, Section E'
_journal_year     2025
_journal_volume     81
_journal_issue      1
_journal_page_first     0
_journal_page_last     0
_journal_paper_category     GO
_journal_paper_doi     10.1107/S2056989025006310
_journal_coeditor_code     YZ2068
_publ_contact_author_name     'Dennis Awasabisah'
_publ_contact_author_address
;
Biology and Chemistry Department
Fitchburg State Univeristy
160 Pearl St.
Fitchburg, MA 01420
USA
;
_publ_contact_author_email     'dawasabi@fitchburgstate.edu'
_publ_contact_author_fax     ?
_publ_contact_author_phone     '+1-978-665-03248'
_publ_section_title
;\
Crystal structure and Hirshfeld surface analysis of
[(<i>R</i>,<i>S</i>)-2,8-bis(trifluoromethyl)quinolin-4-yl](piperidin-2-yl)\
methanol methanol monosolvate
;
loop_
    _publ_author_name
    _publ_author_footnote
    _publ_author_address
    'Awasabisah, Dennis' .
;
Biology and Chemistry Department
Fitchburg State University
160 Pearl St.
Fitchburg, MA 01420
USA
;
    'Arulsamy, Navamoney' .
;
Department of Chemistry
University of Wyoming
Laramie, WY 82071
USA
;
    'Primrose, Mason' .
;
Biology and Chemistry Department
Fitchburg State University
160 Pearl St.
Fitchburg, MA 01420
USA
;
    'Lin, Guoxing' .
;
Gustaf H. Carlson School of Chemistry
Arthur M. Sackler Sciences Center
950 Main Street
Worcester, MA 01610,
USA
;
_publ_section_synopsis
;\
The compound
[(<i>R</i>,<i>S</i>)-2,8-bis(trifluoromethyl)quinolin-4-yl](piperidin-2-yl)\
methanol methanol monosolvate  crystallizes in the <i>I</i>4~1~/<i>acd</i>
space group. The X-ray crystal structure determination revealed that
O---H...O, N---H...O and O---H...N hydrogen bonds are involved in the
intermolecular forces of attraction. This is supported by Hirshfeld surface
analysis. The X-ray crystallographic data are supported by DFT calculations.
;
data_I
_chemical_name_systematic
;\
[(<i>R</i>,<i>S</i>)-2,8-Bis(trifluoromethyl)quinolin-4-yl]\
(piperidin-2-yl)methanol methanol monosolvate
;
_chemical_name_common     FSU_DA-3-59
_chemical_formula_moiety     'C17 H16 F6 N2 O, C H4 O'
_chemical_formula_sum     'C18 H20 F6 N2 O2'
_chemical_formula_iupac     'C17 H16 F6 N2 O, C H4 O'
_chemical_formula_weight     410.36
_chemical_melting_point     ?
_space_group_crystal_system     tetragonal
_space_group_name_H-M_alt     'I 41/a c d'
_space_group_name_Hall     '-I 4bd 2c'
loop_
    _space_group_symop_operation_xyz
    'x, y, z'
    '-x+1/2, -y, z+1/2'
    '-y+1/4, x+3/4, z+1/4'
    'y+1/4, -x+1/4, z+3/4'
    '-x+1/2, y, -z'
    'x, -y, -z+1/2'
    'y+1/4, x+3/4, -z+3/4'
    '-y+1/4, -x+1/4, -z+1/4'
    'x+1/2, y+1/2, z+1/2'
    '-x+1, -y+1/2, z+1'
    '-y+3/4, x+5/4, z+3/4'
    'y+3/4, -x+3/4, z+5/4'
    '-x+1, y+1/2, -z+1/2'
    'x+1/2, -y+1/2, -z+1'
    'y+3/4, x+5/4, -z+5/4'
    '-y+3/4, -x+3/4, -z+3/4'
    '-x, -y, -z'
    'x-1/2, y, -z-1/2'
    'y-1/4, -x-3/4, -z-1/4'
    '-y-1/4, x-1/4, -z-3/4'
    'x-1/2, -y, z'
    '-x, y, z-1/2'
    '-y-1/4, -x-3/4, z-3/4'
    'y-1/4, x-1/4, z-1/4'
    '-x+1/2, -y+1/2, -z+1/2'
    'x, y+1/2, -z'
    'y+1/4, -x-1/4, -z+1/4'
    '-y+1/4, x+1/4, -z-1/4'
    'x, -y+1/2, z+1/2'
    '-x+1/2, y+1/2, z'
    '-y+1/4, -x-1/4, z-1/4'
    'y+1/4, x+1/4, z+1/4'
_cell_length_a     15.9788(6)
_cell_length_b     15.9788(6)
_cell_length_c     59.997(3)
_cell_angle_alpha     90
_cell_angle_beta     90
_cell_angle_gamma     90
_cell_volume     15318.6(14)
_cell_formula_units_Z     32
_cell_measurement_reflns_used     9494
_cell_measurement_theta_min     2.5493
_cell_measurement_theta_max     29.3766
_cell_measurement_temperature     100.(2)
_exptl_crystal_description     prism
_exptl_crystal_colour     colourless
_exptl_crystal_size_max     0.440
_exptl_crystal_size_mid     0.400
_exptl_crystal_size_min     0.360
_exptl_crystal_density_diffrn     1.423
_exptl_crystal_density_meas     ?
_exptl_crystal_density_method     'not measured'
_exptl_crystal_F_000     6784
_exptl_absorpt_coefficient_mu     0.132
_exptl_absorpt_correction_type     multi-scan
_exptl_absorpt_process_details
;
(Blessing, 1995)
;
_exptl_absorpt_correction_T_min     0.85
_exptl_absorpt_correction_T_max     0.95
_exptl_special_details
;
;
_diffrn_ambient_temperature     100.(2)
_diffrn_source     ?
_diffrn_source_power     0.07
_diffrn_source_voltage     50
_diffrn_source_current     1.4
_diffrn_radiation_type     MoK\a
_diffrn_radiation_wavelength     0.71073
_diffrn_radiation_monochromator     ?
_diffrn_measurement_device_type     ?
_diffrn_measurement_device     'Bruker D8 Venture Duo'
_diffrn_measurement_method     '\w and \f scans'
_diffrn_detector_area_resol_mean     7.3910
_diffrn_reflns_number     158826
_diffrn_reflns_av_R_equivalents     0.0517
_diffrn_reflns_av_unetI/netI     0.0133
_diffrn_reflns_theta_min     1.93
_diffrn_reflns_theta_max     29.66
_diffrn_reflns_theta_full     25.24
_diffrn_measured_fraction_theta_max     0.999
_diffrn_measured_fraction_theta_full     0.999
_diffrn_reflns_limit_h_min     -22
_diffrn_reflns_limit_h_max     22
_diffrn_reflns_limit_k_min     -21
_diffrn_reflns_limit_k_max     22
_diffrn_reflns_limit_l_min     -83
_diffrn_reflns_limit_l_max     83
_diffrn_radiation_probe     ?
_refine_special_details
;
;
_reflns_number_total     5423
_reflns_number_gt     4871
_reflns_threshold_expression     'I > 2\s(I)'
_refine_ls_structure_factor_coef     Fsqd
_refine_ls_matrix_type     full
_refine_ls_R_factor_all     0.0577
_refine_ls_R_factor_gt     0.0533
_refine_ls_wR_factor_gt     0.1414
_refine_ls_wR_factor_ref     0.1457
_refine_ls_goodness_of_fit_ref     1.061
_refine_ls_restrained_S_all     1.061
_refine_ls_number_reflns     5423
_refine_ls_number_parameters     333
_refine_ls_number_restraints     0
_refine_ls_number_constraints     ?
_refine_ls_hydrogen_treatment     refall
_refine_ls_weighting_scheme     calc
_refine_ls_weighting_details
             'w=1/[\s^2^(Fo^2^)+(0.0776P)^2^+19.8214P] where P=(Fo^2^+2Fc^2^)/3'
_atom_sites_solution_hydrogens     difmap
_atom_sites_solution_primary     dual
_atom_sites_solution_secondary     ?
_refine_ls_shift/su_max     0.001
_refine_ls_shift/su_mean     0.000
_refine_diff_density_max     0.654
_refine_diff_density_min     -0.549
_refine_ls_extinction_method     none
_refine_ls_extinction_coef     ?
loop_
    _atom_type_symbol
    _atom_type_description
    _atom_type_scat_dispersion_real
    _atom_type_scat_dispersion_imag
    _atom_type_scat_source
    C C 0.0033 0.0016 'International Tables Vol C Tables 4.2.6.8 and 6.1.1.4'
    H H 0.0000 0.0000 'International Tables Vol C Tables 4.2.6.8 and 6.1.1.4'
    F F 0.0171 0.0103 'International Tables Vol C Tables 4.2.6.8 and 6.1.1.4'
    N N 0.0061 0.0033 'International Tables Vol C Tables 4.2.6.8 and 6.1.1.4'
    O O 0.0106 0.0060 'International Tables Vol C Tables 4.2.6.8 and 6.1.1.4'
_computing_data_collection     'Bruker Instrument Service v8.5.5.6'
_computing_cell_refinement
;
SAINT V8.40B (Bruker, 2019)
;
_computing_data_reduction
;
SAINT V8.40B (Bruker, 2019)
;
_computing_structure_solution
;
<i>SHELXT2018/2</i> (Sheldrick, 2015a)
;
_computing_structure_refinement
;
<i>SHELXL2019/1</i> (Sheldrick, 2015b)
;
_computing_molecular_graphics
;
<i>ShelXle</i> (H\"ubschle <i>et al.</i>,  2011)
;
_computing_publication_material
;
Publcif (Westrip, 2010)
;
loop_
    _atom_site_type_symbol
    _atom_site_label
    _atom_site_fract_x
    _atom_site_fract_y
    _atom_site_fract_z
    _atom_site_U_iso_or_equiv
    _atom_site_adp_type
    _atom_site_calc_flag
    _atom_site_occupancy
    _atom_site_disorder_assembly
    _atom_site_disorder_group
    N N1 0.61574(7) 0.47489(7) 0.52401(2) 0.0173(2) Uani d 1 . .
    C C1 0.62308(7) 0.55818(8) 0.52001(2) 0.0161(2) Uani d 1 . .
    C C2 0.63270(8) 0.58539(9) 0.49753(2) 0.0218(3) Uani d 1 . .
    C C3 0.63376(9) 0.52166(10) 0.47904(2) 0.0270(3) Uani d 1 . .
    F F3A 0.64063(10) 0.55938(8) 0.45905(2) 0.0548(4) Uani d 1 . .
    F F3B 0.69710(6) 0.46825(7) 0.48036(2) 0.0380(3) Uani d 1 . .
    F F3C 0.56412(6) 0.47602(6) 0.47807(2) 0.0308(2) Uani d 1 . .
    C C4 0.63991(11) 0.66807(10) 0.49261(2) 0.0297(3) Uani d 1 . .
    H H4 0.6452(14) 0.6859(14) 0.4777(4) 0.035(5) Uiso d 1 . .
    C C5 0.63740(11) 0.72894(10) 0.50962(2) 0.0304(3) Uani d 1 . .
    H H5 0.6424(13) 0.7854(14) 0.5055(4) 0.035(5) Uiso d 1 . .
    C C6 0.62771(9) 0.70536(8) 0.53134(2) 0.0230(3) Uani d 1 . .
    H H6 0.6259(13) 0.7465(13) 0.5425(3) 0.029(5) Uiso d 1 . .
    C C7 0.62047(8) 0.61947(8) 0.53718(2) 0.0161(2) Uani d 1 . .
    C C8 0.60924(7) 0.59137(8) 0.55946(2) 0.0155(2) Uani d 1 . .
    C C9 0.60064(8) 0.50698(8) 0.56305(2) 0.0184(2) Uani d 1 . .
    H H9 0.5933(13) 0.4863(13) 0.5777(3) 0.030(5) Uiso d 1 . .
    C C10 0.60476(8) 0.45281(8) 0.54478(2) 0.0180(2) Uani d 1 . .
    C C11 0.59709(11) 0.35957(9) 0.54840(3) 0.0277(3) Uani d 1 . .
    F F11A 0.67126(8) 0.32145(6) 0.54678(2) 0.0484(3) Uani d 1 . .
    F F11B 0.54795(7) 0.32345(6) 0.53352(2) 0.0407(3) Uani d 1 . .
    F F11C 0.56779(11) 0.34104(7) 0.56857(2) 0.0599(4) Uani d 1 . .
    C C12 0.60708(8) 0.65098(8) 0.57910(2) 0.0164(2) Uani d 1 . .
    H H122 0.5744(11) 0.6990(12) 0.5748(3) 0.020(4) Uiso d 1 . .
    O O1 0.57190(6) 0.61217(7) 0.59810(2) 0.0214(2) Uani d 1 . .
    H H1 0.5169(14) 0.6183(13) 0.5967(3) 0.030(5) Uiso d 1 . .
    C C13 0.69512(8) 0.68156(8) 0.58533(2) 0.0167(2) Uani d 1 . .
    H H13 0.7168(10) 0.7145(11) 0.5729(3) 0.015(4) Uiso d 1 . .
    C C14 0.75681(9) 0.61117(9) 0.59016(2) 0.0215(3) Uani d 1 . .
    H H14A 0.7634(12) 0.5749(12) 0.5774(3) 0.027(5) Uiso d 1 . .
    H H14B 0.7337(13) 0.5741(13) 0.6018(3) 0.030(5) Uiso d 1 . .
    C C15 0.84104(9) 0.64723(10) 0.59736(3) 0.0269(3) Uani d 1 . .
    H H15A 0.8781(14) 0.6024(14) 0.6002(4) 0.037(5) Uiso d 1 . .
    H H15B 0.8649(13) 0.6771(13) 0.5852(3) 0.030(5) Uiso d 1 . .
    C C16 0.82988(10) 0.70462(11) 0.61745(3) 0.0325(3) Uani d 1 . .
    H H16A 0.8095(15) 0.6707(14) 0.6309(4) 0.039(6) Uiso d 1 . .
    H H16B 0.8838(16) 0.7324(17) 0.6214(4) 0.053(7) Uiso d 1 . .
    C C17 0.76620(9) 0.77248(10) 0.61218(3) 0.0288(3) Uani d 1 . .
    H H17A 0.7554(14) 0.8067(13) 0.6255(4) 0.038(5) Uiso d 1 . .
    H H17B 0.7877(13) 0.8080(13) 0.6003(4) 0.032(5) Uiso d 1 . .
    N N2 0.68546(7) 0.73889(7) 0.60436(2) 0.0197(2) Uani d 1 . .
    H H2N 0.6627(13) 0.7113(13) 0.6147(3) 0.030(5) Uiso d 1 . .
    C C18 0.62912(17) 0.41400(13) 0.42266(5) 0.0577(7) Uani d 1 . .
    H H18A 0.673(2) 0.396(2) 0.4292(7) 0.090(11) Uiso d 1 . .
    H H18B 0.671(3) 0.436(3) 0.4125(9) 0.140(19) Uiso d 1 . .
    H H18C 0.6047(18) 0.4639(18) 0.4268(5) 0.056(7) Uiso d 1 . .
    O O2 0.58920(8) 0.36933(10) 0.40650(3) 0.0453(4) Uani d 1 . .
    H H2O 0.6152(18) 0.3277(19) 0.4034(5) 0.056(8) Uiso d 1 . .
loop_
    _atom_site_aniso_label
    _atom_site_aniso_U_11
    _atom_site_aniso_U_22
    _atom_site_aniso_U_33
    _atom_site_aniso_U_12
    _atom_site_aniso_U_13
    _atom_site_aniso_U_23
    N1 0.0157(5) 0.0189(5) 0.0173(5) -0.0007(4) -0.0011(4) -0.0035(4)
    C1 0.0150(5) 0.0203(5) 0.0130(5) -0.0013(4) -0.0009(4) -0.0012(4)
    C2 0.0235(6) 0.0293(7) 0.0125(5) -0.0036(5) -0.0008(4) -0.0017(5)
    C3 0.0266(7) 0.0402(8) 0.0142(6) -0.0061(6) 0.0008(5) -0.0055(5)
    F3A 0.0955(10) 0.0575(7) 0.0115(4) -0.0188(7) 0.0057(5) -0.0032(4)
    F3B 0.0197(4) 0.0582(7) 0.0362(5) 0.0018(4) 0.0018(4) -0.0251(5)
    F3C 0.0207(4) 0.0454(5) 0.0263(4) -0.0039(4) -0.0051(3) -0.0139(4)
    C4 0.0410(8) 0.0329(8) 0.0153(6) -0.0069(6) -0.0030(5) 0.0064(5)
    C5 0.0469(9) 0.0230(7) 0.0214(6) -0.0048(6) -0.0062(6) 0.0065(5)
    C6 0.0320(7) 0.0181(6) 0.0191(6) -0.0008(5) -0.0053(5) 0.0005(5)
    C7 0.0168(5) 0.0172(5) 0.0142(5) -0.0002(4) -0.0026(4) -0.0002(4)
    C8 0.0153(5) 0.0180(5) 0.0132(5) 0.0010(4) -0.0016(4) -0.0023(4)
    C9 0.0219(6) 0.0194(6) 0.0140(5) -0.0007(4) -0.0003(4) 0.0005(4)
    C10 0.0198(5) 0.0144(5) 0.0197(6) 0.0001(4) -0.0013(4) -0.0017(4)
    C11 0.0387(8) 0.0167(6) 0.0278(7) -0.0016(5) -0.0017(6) -0.0014(5)
    F11A 0.0455(6) 0.0213(5) 0.0784(9) 0.0100(4) -0.0158(6) -0.0025(5)
    F11B 0.0463(6) 0.0221(4) 0.0536(6) -0.0117(4) -0.0141(5) -0.0033(4)
    F11C 0.1174(12) 0.0235(5) 0.0388(6) -0.0110(6) 0.0224(7) 0.0056(4)
    C12 0.0170(5) 0.0191(5) 0.0131(5) 0.0010(4) -0.0010(4) -0.0035(4)
    O1 0.0201(5) 0.0303(5) 0.0138(4) -0.0031(4) 0.0017(3) -0.0024(3)
    C13 0.0156(5) 0.0207(5) 0.0137(5) 0.0008(4) -0.0011(4) -0.0026(4)
    C14 0.0200(6) 0.0239(6) 0.0207(6) 0.0039(5) -0.0029(5) -0.0017(5)
    C15 0.0188(6) 0.0332(7) 0.0289(7) 0.0044(5) -0.0061(5) -0.0005(6)
    C16 0.0237(7) 0.0428(9) 0.0310(7) 0.0007(6) -0.0115(6) -0.0073(7)
    C17 0.0216(6) 0.0337(8) 0.0310(7) -0.0034(5) -0.0066(5) -0.0121(6)
    N2 0.0186(5) 0.0245(5) 0.0161(5) -0.0021(4) -0.0012(4) -0.0060(4)
    C18 0.0601(14) 0.0308(9) 0.0823(17) 0.0101(9) -0.0426(14) -0.0214(10)
    O2 0.0212(5) 0.0529(8) 0.0619(9) 0.0046(5) -0.0038(5) -0.0334(7)
_geom_special_details
;
All esds (except the esd in the dihedral angle between two l.s. planes)
are estimated using the full covariance matrix.  The cell esds are taken
into account individually in the estimation of esds in distances, angles
and torsion angles; correlations between esds in cell parameters are only
used when they are defined by crystal symmetry.  An approximate (isotropic)
treatment of cell esds is used for estimating esds involving l.s. planes.
;
loop_
    _geom_bond_atom_site_label_1
    _geom_bond_atom_site_label_2
    _geom_bond_site_symmetry_2
    _geom_bond_distance
    _geom_bond_publ_flag
    N1 C10 . 1.3070(17) ?
    N1 C1 . 1.3575(17) ?
    C1 C7 . 1.4220(16) ?
    C1 C2 . 1.4252(17) ?
    C2 C4 . 1.359(2) ?
    C2 C3 . 1.5058(19) ?
    C3 F3B . 1.3263(19) ?
    C3 F3C . 1.3318(17) ?
    C3 F3A . 1.3468(17) ?
    C4 C5 . 1.410(2) ?
    C4 H4 . 0.94(2) ?
    C5 C6 . 1.3653(19) ?
    C5 H5 . 0.94(2) ?
    C6 C7 . 1.4213(18) ?
    C6 H6 . 0.94(2) ?
    C7 C8 . 1.4213(16) ?
    C8 C9 . 1.3725(18) ?
    C8 C12 . 1.5155(16) ?
    C9 C10 . 1.3983(17) ?
    C9 H9 . 0.95(2) ?
    C10 C11 . 1.5106(19) ?
    C11 F11B . 1.3216(18) ?
    C11 F11C . 1.3306(19) ?
    C11 F11A . 1.336(2) ?
    C12 O1 . 1.4144(15) ?
    C12 C13 . 1.5356(17) ?
    C12 H122 . 0.962(19) ?
    O1 H1 . 0.89(2) ?
    C13 N2 . 1.4719(16) ?
    C13 C14 . 1.5233(18) ?
    C13 H13 . 0.974(17) ?
    C14 C15 . 1.526(2) ?
    C14 H14A . 0.97(2) ?
    C14 H14B . 0.99(2) ?
    C15 C16 . 1.525(2) ?
    C15 H15A . 0.95(2) ?
    C15 H15B . 0.95(2) ?
    C16 C17 . 1.520(2) ?
    C16 H16A . 1.03(2) ?
    C16 H16B . 1.00(3) ?
    C17 N2 . 1.4740(17) ?
    C17 H17A . 0.98(2) ?
    C17 H17B . 0.97(2) ?
    N2 H2N . 0.85(2) ?
    C18 O2 . 1.363(2) ?
    C18 H18A . 0.85(4) ?
    C18 H18B . 0.97(5) ?
    C18 H18C . 0.92(3) ?
    O2 H2O . 0.81(3) ?
loop_
    _geom_angle_atom_site_label_1
    _geom_angle_atom_site_label_2
    _geom_angle_atom_site_label_3
    _geom_angle_site_symmetry_1
    _geom_angle_site_symmetry_3
    _geom_angle
    _geom_angle_publ_flag
    C10 N1 C1 . . 116.43(11) ?
    N1 C1 C7 . . 122.98(11) ?
    N1 C1 C2 . . 118.41(11) ?
    C7 C1 C2 . . 118.60(12) ?
    C4 C2 C1 . . 120.74(12) ?
    C4 C2 C3 . . 119.78(12) ?
    C1 C2 C3 . . 119.47(12) ?
    F3B C3 F3C . . 106.73(13) ?
    F3B C3 F3A . . 106.18(13) ?
    F3C C3 F3A . . 105.90(12) ?
    F3B C3 C2 . . 113.58(12) ?
    F3C C3 C2 . . 113.16(12) ?
    F3A C3 C2 . . 110.75(13) ?
    C2 C4 C5 . . 120.75(13) ?
    C2 C4 H4 . . 120.5(14) ?
    C5 C4 H4 . . 118.8(14) ?
    C6 C5 C4 . . 120.22(14) ?
    C6 C5 H5 . . 121.7(13) ?
    C4 C5 H5 . . 118.0(13) ?
    C5 C6 C7 . . 120.74(13) ?
    C5 C6 H6 . . 119.5(12) ?
    C7 C6 H6 . . 119.8(12) ?
    C6 C7 C8 . . 123.18(11) ?
    C6 C7 C1 . . 118.94(11) ?
    C8 C7 C1 . . 117.87(11) ?
    C9 C8 C7 . . 118.09(11) ?
    C9 C8 C12 . . 119.54(11) ?
    C7 C8 C12 . . 122.38(11) ?
    C8 C9 C10 . . 118.70(11) ?
    C8 C9 H9 . . 120.2(13) ?
    C10 C9 H9 . . 121.1(13) ?
    N1 C10 C9 . . 125.92(12) ?
    N1 C10 C11 . . 114.47(11) ?
    C9 C10 C11 . . 119.61(12) ?
    F11B C11 F11C . . 107.94(14) ?
    F11B C11 F11A . . 106.18(13) ?
    F11C C11 F11A . . 106.07(15) ?
    F11B C11 C10 . . 112.45(13) ?
    F11C C11 C10 . . 112.25(12) ?
    F11A C11 C10 . . 111.54(13) ?
    O1 C12 C8 . . 111.12(10) ?
    O1 C12 C13 . . 107.89(10) ?
    C8 C12 C13 . . 111.62(10) ?
    O1 C12 H122 . . 110.4(11) ?
    C8 C12 H122 . . 107.8(11) ?
    C13 C12 H122 . . 108.0(11) ?
    C12 O1 H1 . . 105.6(13) ?
    N2 C13 C14 . . 112.33(10) ?
    N2 C13 C12 . . 106.91(10) ?
    C14 C13 C12 . . 113.85(11) ?
    N2 C13 H13 . . 107.0(10) ?
    C14 C13 H13 . . 108.3(10) ?
    C12 C13 H13 . . 108.1(10) ?
    C13 C14 C15 . . 110.22(12) ?
    C13 C14 H14A . . 111.3(12) ?
    C15 C14 H14A . . 110.8(12) ?
    C13 C14 H14B . . 109.6(12) ?
    C15 C14 H14B . . 110.9(12) ?
    H14A C14 H14B . . 103.9(17) ?
    C16 C15 C14 . . 110.34(12) ?
    C16 C15 H15A . . 112.7(14) ?
    C14 C15 H15A . . 108.6(14) ?
    C16 C15 H15B . . 110.6(13) ?
    C14 C15 H15B . . 108.9(12) ?
    H15A C15 H15B . . 105.6(18) ?
    C17 C16 C15 . . 110.04(12) ?
    C17 C16 H16A . . 109.1(14) ?
    C15 C16 H16A . . 110.0(13) ?
    C17 C16 H16B . . 108.1(16) ?
    C15 C16 H16B . . 110.7(15) ?
    H16A C16 H16B . . 109.(2) ?
    N2 C17 C16 . . 113.10(13) ?
    N2 C17 H17A . . 107.9(14) ?
    C16 C17 H17A . . 110.2(13) ?
    N2 C17 H17B . . 106.7(12) ?
    C16 C17 H17B . . 109.4(13) ?
    H17A C17 H17B . . 109.5(18) ?
    C13 N2 C17 . . 112.43(11) ?
    C13 N2 H2N . . 107.0(14) ?
    C17 N2 H2N . . 109.4(14) ?
    O2 C18 H18A . . 122.(2) ?
    O2 C18 H18B . . 94.(3) ?
    H18A C18 H18B . . 81.(4) ?
    O2 C18 H18C . . 116.6(17) ?
    H18A C18 H18C . . 121.(3) ?
    H18B C18 H18C . . 98.(4) ?
    C18 O2 H2O . . 111.(2) ?
loop_
    _geom_hbond_atom_site_label_D
    _geom_hbond_atom_site_label_H
    _geom_hbond_atom_site_label_A
    _geom_hbond_site_symmetry_A
    _geom_hbond_distance_DH
    _geom_hbond_distance_HA
    _geom_hbond_distance_DA
    _geom_hbond_angle_DHA
    _geom_hbond_publ_flag
    O1 H1 O2 17_666 0.89(2) 1.72(2) 2.6057(16) 179.(2) y
    N2 H2N O1 8_666 0.85(2) 2.33(2) 3.1077(15) 154.0(19) y
    C18 H18C F3A . 0.92(3) 2.53(3) 3.193(2) 129.(2) y
    O2 H2O N2 26_546 0.81(3) 1.87(3) 2.6711(18) 174.(3) y
_shelx_hkl_file
;
  -2   0   0   99.66    3.27
   2   0   0  100.33    3.31
  -6   0   0  553.15   15.66
   6   0   0  548.65   17.55
  -8   0   0    1.21    0.11
   8   0   0    2.19    1.45
   8   0   0    1.09    0.16
   8   0   0    0.89    0.15
   8   0   0    0.49    0.50
  -8   0   0    1.39    0.20
  -8   0   0    1.22    0.21
  -8   0   0    1.18    0.60
  -8   0   0    0.41    1.20
  -8   0   0    1.21    0.15
  -8   0   0    1.43    0.22
 -10   0   0   13.84    2.03
 -10   0   0   15.33    0.72
 -10   0   0   16.52    0.74
 -10   0   0   16.54    0.69
  10   0   0   17.19    2.47
  10   0   0   15.83    0.65
  12   0   0    4.60    1.50
  12   0   0    7.05    0.45
 -14   0   0    3.34    0.47
  14   0   0    2.67    0.35
  14   0   0    1.09    0.85
 -14   0   0    3.37    0.44
 -14   0   0    3.04    0.42
  16   0   0   17.62    0.90
 -16   0   0   19.80    1.04
  16   0   0   19.50    0.91
 -16   0   0   17.46    0.98
  16   0   0   18.68    2.72
 -18   0   0    1.12    0.36
  18   0   0    1.32    0.29
  18   0   0    0.92    0.26
 -18   0   0    1.31    0.34
  20   0   0    1.99    0.45
  20   0   0    1.76    0.40
 -20   0   0    1.40    0.40
 -22   0   0    4.37    1.03
  -1  -1   0    0.05    0.02
  -3  -1   0    0.03    0.03
  -3  -1   0    0.07    0.33
   3  -1   0    0.05    0.03
  -3  -1   0    0.00    0.01
   3  -1   0    0.00    0.02
  -3  -1   0    0.29    0.07
   3  -1   0    0.06    0.17
  -3  -1   0    0.05    0.10
   3  -1   0    0.02    0.02
  -3  -1   0    0.02    0.02
  -3  -1   0    0.04    0.03
   3  -1   0    0.53    0.40
  -3   1   0    0.02    0.03
  -3   1   0    0.04    0.02
   3   1   0    0.06    0.36
   3   1   0    0.04    0.02
  -3   1   0    0.01    0.02
   3   1   0   -0.01    0.02
   3   1   0    0.07    0.17
  -3   1   0    0.00    0.02
   3   1   0    0.04    0.03
  -3   1   0    0.07    0.02
  -5  -1   0    0.68    0.36
   5  -1   0    0.37    0.29
   5  -1   0    0.02    0.03
  -5  -1   0    0.04    0.05
  -5  -1   0    0.06    0.05
  -5  -1   0    0.00    0.03
  -5  -1   0    0.02    0.03
   5  -1   0    0.66    0.65
   5  -1   0    0.04    0.04
  -5  -1   0    0.20    0.62
  -5   1   0    0.19    0.49
  -5   1   0    0.11    0.04
  -5   1   0   -0.25    0.08
  -5   1   0    0.01    0.04
  -5   1   0   -0.01    0.03
   5   1   0    0.00    0.03
  -5   1   0    0.02    0.02
   5   1   0   -0.01    0.25
   5   1   0   -1.05    0.61
  -7  -1   0    0.06    0.05
  -7  -1   0   -0.06    0.03
   7  -1   0    0.24    0.41
  -7  -1   0    0.17    0.83
   7  -1   0    0.03    0.05
   7  -1   0    0.01    0.05
  -7  -1   0   -0.02    0.04
  -7  -1   0   -0.01    0.27
  -7  -1   0    0.04    0.06
   7  -1   0   -0.65    0.93
  -7  -1   0    0.00    0.04
  -7   1   0   -0.02    0.05
   7   1   0    0.05    0.27
   7   1   0    0.21    0.74
   7   1   0   -0.01    0.03
  -7   1   0    0.84    0.94
  -7   1   0    0.03    0.04
  -7   1   0    0.10    0.06
   7   1   0    0.03    0.04
  -7   1   0    0.25    0.34
  -7   1   0    0.10    0.05
  -7   1   0    0.04    0.06
  -9  -1   0    0.03    0.08
  -9  -1   0    0.56    0.13
   9  -1   0    0.01    0.06
   9  -1   0    0.02    0.06
  -9  -1   0    0.05    0.07
  -9  -1   0    0.28    0.56
   9  -1   0   -0.15    0.24
  -9  -1   0   -0.06    0.03
  -9   1   0    0.07    0.09
   9   1   0    0.01    0.06
  -9   1   0   -0.04    0.07
   9   1   0    0.11    0.55
  -9   1   0    0.00    0.06
  -9   1   0   -0.05    0.06
   9   1   0    0.04    0.07
  11  -1   0    0.04    0.08
  11  -1   0    0.42    0.54
 -11  -1   0   -0.02    0.07
  11  -1   0    0.18    0.45
 -11  -1   0    0.13    0.43
  11  -1   0    0.06    0.07
 -11  -1   0   -0.03    0.07
 -11  -1   0   -0.04    0.06
 -11   1   0   -0.02    0.07
  11   1   0    0.13    0.60
  11   1   0    0.17    0.09
  11   1   0    0.12    0.09
 -11   1   0    0.14    0.11
 -11   1   0   -0.05    0.06
 -13  -1   0    0.08    0.13
  13  -1   0   -0.01    0.08
  13  -1   0    0.00    0.10
 -13  -1   0    0.02    0.12
  13  -1   0   -0.45    0.47
  13  -1   0    0.13    0.79
  13   1   0    0.15    0.13
 -13   1   0    0.07    0.11
 -13   1   0    0.02    0.10
 -13   1   0    0.03    0.11
  13   1   0    0.13    0.12
  13   1   0    0.45    0.75
  15  -1   0   -0.19    0.38
  15  -1   0   -0.05    0.10
 -15  -1   0   -0.07    0.10
 -15  -1   0    0.01    0.14
  15  -1   0    0.05    0.13
 -15   1   0    0.12    0.15
  15   1   0    0.06    0.11
  15   1   0    1.30    0.88
  15   1   0    0.03    0.13
 -15   1   0   -0.05    0.12
  17  -1   0   -0.02    0.14
 -17  -1   0    0.12    0.17
 -17  -1   0    0.01    0.15
  17  -1   0   -0.04    0.12
  17   1   0   -0.02    0.14
 -17   1   0   -0.11    0.11
  17   1   0   -0.03    0.12
  17   1   0    0.99    0.70
  17   1   0    0.14    0.16
 -17   1   0   -0.04    0.15
  19  -1   0   -0.03    0.14
 -19  -1   0    0.41    0.23
  19   1   0    0.05    0.18
 -19   1   0    0.04    0.19
  19   1   0   -0.04    0.13
 -21  -1   0    0.26    0.31
  21  -1   0    0.13    0.21
  21  -1   0   -0.21    0.17
 -21   1   0    0.17    0.26
  21   1   0   -0.09    0.17
   0  -2   0   95.42    2.84
   0   2   0   97.14    2.83
   2  -2   0  433.92   11.74
  -2  -2   0  493.24   11.92
   2   2   0  481.59   11.92
  -2   2   0  493.69   11.79
   4  -2   0    1.93    0.14
   4  -2   0    1.69    0.12
   4  -2   0    2.18    0.72
  -4  -2   0    1.53    0.11
  -4  -2   0    1.54    0.12
   4  -2   0    1.82    0.45
   4  -2   0    1.39    0.56
  -4  -2   0    1.90    0.12
  -4  -2   0    1.35    0.13
  -4  -2   0    1.53    0.12
  -4  -2   0    1.79    0.10
   4  -2   0    1.70    0.46
  -4   2   0    1.55    0.13
   4   2   0    1.77    0.12
  -4   2   0    1.47    0.11
   4   2   0    1.16    0.40
  -4   2   0    1.76    0.13
   4   2   0    0.88    0.61
  -4   2   0    1.60    0.13
   4   2   0    1.86    0.14
   4   2   0    1.67    0.11
  -6  -2   0    8.91    0.39
   6  -2   0   11.22    1.55
   6  -2   0    7.35    1.29
  -6  -2   0    9.20    0.43
  -6  -2   0    8.79    0.38
   6  -2   0    9.08    0.40
  -6  -2   0    9.34    0.43
   6  -2   0    7.10    1.57
  -6  -2   0   10.42    1.42
   6  -2   0    8.96    0.37
  -6  -2   0    8.98    1.57
  -6  -2   0    9.26    0.33
  -6  -2   0    8.92    0.36
   6  -2   0    9.52    1.37
  -6   2   0    9.77    0.42
   6   2   0   12.07    1.56
  -6   2   0    9.63    0.43
   6   2   0    8.77    1.64
  -6   2   0    9.00    0.37
   8  -2   0   10.46    1.71
  -8  -2   0    8.81    0.39
  -8  -2   0    9.76    0.45
   8  -2   0    8.76    0.44
  -8  -2   0    9.53    0.49
   8  -2   0   10.23    1.39
   8  -2   0    7.35    1.42
   8  -2   0   10.06    0.44
  -8  -2   0    7.01    1.32
   8  -2   0    9.50    2.18
  -8  -2   0    9.70    0.50
  -8   2   0   10.19    0.55
  -8   2   0   10.21    0.44
   8   2   0    9.86    0.44
  -8   2   0   10.08    0.51
   8   2   0    9.85    0.43
   8   2   0   11.26    1.75
  -8   2   0   10.05    0.50
 -10  -2   0   20.47    0.78
 -10  -2   0   18.97    0.83
 -10  -2   0   20.01    0.85
  10  -2   0   18.79    0.77
 -10  -2   0   19.22    0.69
 -10  -2   0   19.23    2.46
  10  -2   0   20.23    0.75
  10  -2   0   19.67    1.80
  10  -2   0   13.52    2.20
  10   2   0   19.37    0.74
 -10   2   0   19.39    0.83
  10   2   0   16.09    2.34
  10   2   0   19.39    0.75
 -10   2   0   20.67    0.84
 -10   2   0   19.05    0.79
  12  -2   0   33.70    4.01
  12  -2   0   30.29    1.13
  12  -2   0   28.73    1.07
 -12  -2   0   31.02    1.21
 -12  -2   0   29.95    1.20
  12  -2   0   29.60    2.47
 -12  -2   0   29.80    1.10
  12   2   0   30.90    1.10
 -12   2   0   31.83    1.22
 -12   2   0   32.44    1.17
  12   2   0   29.65    2.88
  12   2   0   31.50    1.10
 -12   2   0   30.49    1.20
 -14  -2   0    5.43    0.49
  14  -2   0    5.10    0.43
  14  -2   0    8.81    2.07
  14  -2   0    5.55    0.41
 -14  -2   0    4.51    0.39
 -14  -2   0    4.37    0.52
  14  -2   0    4.10    1.20
 -14   2   0    4.78    0.46
  14   2   0    5.31    0.46
  14   2   0    4.50    0.39
  14   2   0    5.17    0.41
 -14   2   0    4.92    0.41
 -14   2   0    5.32    0.47
  16  -2   0    6.14    0.48
 -16  -2   0    5.01    0.61
  16  -2   0    5.70    0.49
 -16  -2   0    7.22    0.59
  16  -2   0    5.93    1.71
  16   2   0    7.03    0.52
  16   2   0    7.69    0.56
 -16   2   0    5.94    0.55
 -16   2   0    5.93    0.54
  18  -2   0    0.24    0.20
  18  -2   0    0.47    0.19
 -18  -2   0    0.16    0.20
 -18   2   0    0.13    0.19
  18   2   0    0.72    0.69
  18   2   0    0.13    0.15
  18   2   0    0.22    0.21
  20  -2   0    0.30    0.23
 -20  -2   0    0.49    0.30
  20   2   0    0.01    0.18
 -20   2   0   -0.06    0.22
  22   2   0    7.78    1.43
 -22   2   0    9.08    1.72
  -1  -3   0    0.01    0.02
  -1  -3   0    0.04    0.03
   1  -3   0   -0.09    0.27
  -1  -3   0    0.08    0.12
   1  -3   0   -0.01    0.02
   1  -3   0   -0.08    0.06
   1  -3   0    0.01    0.02
  -1  -3   0    0.07    0.24
   1  -3   0    0.01    0.02
  -1  -3   0    0.03    0.02
  -1   3   0    0.06    0.02
   1   3   0   -0.01    0.02
   1   3   0    0.04    0.03
   1   3   0   -0.01    0.08
   1   3   0    0.08    0.27
  -1   3   0    0.02    0.02
  -1   3   0    0.02    0.02
  -1   3   0    0.09    0.03
  -1   3   0    0.02    0.10
  -1   3   0   -0.05    0.25
  -3  -3   0    0.43    0.39
  -3  -3   0    0.01    0.02
   3  -3   0    0.04    0.03
  -3  -3   0    0.03    0.03
  -3  -3   0    0.03    0.15
   3  -3   0    0.02    0.14
   3  -3   0    0.55    0.33
  -3  -3   0    0.00    0.02
   3  -3   0    0.06    0.03
  -3  -3   0    0.02    0.03
  -3  -3   0    0.08    0.03
  -3  -3   0    0.01    0.03
  -3   3   0   -0.02    0.02
   3   3   0    0.03    0.03
   3   3   0    0.12    0.42
  -3   3   0    0.00    0.03
   3   3   0    0.03    0.02
   3   3   0    0.00    0.17
  -3   3   0   -0.02    0.02
   3   3   0    0.01    0.03
  -3   3   0    0.09    0.03
   3   3   0    0.12    0.03
  -3   3   0    0.20    0.15
  -3   3   0    0.11    0.23
  -3   3   0    0.01    0.02
  -5  -3   0    0.19    0.06
   5  -3   0    0.01    0.71
  -5  -3   0    0.03    0.03
  -5  -3   0    0.00    0.03
   5  -3   0    0.15    0.21
  -5  -3   0   -0.03    0.03
  -5  -3   0   -0.04    0.02
  -5  -3   0    0.04    0.04
   5  -3   0    0.02    0.04
   5  -3   0    0.00    0.03
   5  -3   0    0.04    0.43
  -5  -3   0   -0.02    0.02
   5   3   0   -0.26    0.61
  -5   3   0    0.00    0.03
  -5   3   0    0.14    0.06
   5   3   0   -0.11    0.16
   5   3   0    0.05    0.04
   5   3   0    0.05    0.04
  -5   3   0    0.15    0.05
   5   3   0    0.03    0.03
  -5   3   0    0.25    0.08
  -7  -3   0    0.03    0.06
  -7  -3   0   -0.02    0.04
   7  -3   0    1.02    0.87
  -7  -3   0    0.09    0.06
   7  -3   0    0.19    0.07
  -7  -3   0   -0.04    0.03
  -7  -3   0    0.24    0.29
   7  -3   0    1.19    1.08
  -7  -3   0    0.06    0.05
   7  -3   0    0.44    0.11
  -7  -3   0    0.02    0.06
   7  -3   0    0.49    0.43
  -7  -3   0   -0.55    1.01
   7  -3   0   -0.12    0.29
   7   3   0    0.02    0.04
   7   3   0   -0.14    0.32
  -7   3   0   -0.02    0.05
  -7   3   0    0.05    0.06
   7   3   0    0.05    0.06
   7   3   0    0.11    0.07
   7   3   0   -0.83    0.87
  -7   3   0    0.07    0.07
  -7   3   0    0.02    0.05
  -9  -3   0   -0.04    0.05
   9  -3   0    0.00    0.06
  -9  -3   0    0.03    0.06
  -9  -3   0    0.16    0.48
   9  -3   0   -0.42    0.14
  -9  -3   0    0.02    0.07
   9  -3   0   -0.91    1.41
   9  -3   0    0.29    0.46
  -9  -3   0    0.07    0.07
   9   3   0    0.00    0.07
   9   3   0    0.10    0.08
  -9   3   0   -0.01    0.06
  -9   3   0    0.45    0.13
   9   3   0    0.38    0.54
   9   3   0    0.15    0.09
  -9   3   0    0.00    0.07
 -11  -3   0    0.04    0.08
 -11  -3   0   -0.01    0.07
 -11  -3   0    0.45    0.58
  11  -3   0    0.26    0.53
 -11  -3   0   -0.01    0.06
 -11  -3   0   -0.04    0.07
  11  -3   0    0.39    0.53
  11  -3   0    0.25    0.12
  11  -3   0   -0.03    0.06
 -11  -3   0    0.04    0.09
 -11   3   0   -0.04    0.06
  11   3   0   -0.03    0.05
 -11   3   0    0.12    0.09
  11   3   0   -0.27    0.14
  11   3   0    0.10    0.10
 -11   3   0    0.01    0.09
  13  -3   0    1.32    0.83
  13  -3   0    0.10    0.11
 -13  -3   0    0.25    0.62
  13  -3   0    1.56    1.18
 -13  -3   0   -0.02    0.08
 -13  -3   0    0.02    0.10
  13   3   0    0.05    0.11
  13   3   0    0.00    0.08
 -13   3   0    0.06    0.12
  13   3   0    0.06    0.54
  13   3   0   -0.05    0.07
 -13   3   0    0.02    0.10
  15  -3   0    0.16    0.14
 -15  -3   0   -0.01    0.15
 -15  -3   0    0.08    0.13
  15  -3   0    0.03    0.62
  15  -3   0    0.03    0.12
 -15   3   0   -0.02    0.12
  15   3   0    0.09    0.14
 -15   3   0   -0.07    0.11
 -15   3   0    0.03    0.14
 -17  -3   0   -0.04    0.11
  17  -3   0    0.00    0.11
 -17  -3   0   -0.05    0.13
  17  -3   0   -0.03    0.13
 -17   3   0   -0.01    0.14
 -17   3   0    0.22    0.19
  17   3   0    0.54    0.84
  17   3   0   -0.03    0.13
  19  -3   0    0.04    0.18
 -19  -3   0    0.20    0.22
 -19   3   0    0.20    0.24
  19   3   0    0.21    0.22
 -21  -3   0   -0.03    0.21
  21  -3   0    0.05    0.21
 -21   3   0    0.02    0.25
  21   3   0   -0.02    0.20
   2  -4   0    1.60    0.12
  -2  -4   0    1.23    0.34
  -2  -4   0    2.88    0.61
  -2  -4   0    1.79    0.12
   2  -4   0    1.61    0.10
   2  -4   0    1.71    0.12
  -2  -4   0    1.48    0.07
  -2   4   0    1.49    0.12
   2   4   0    1.84    0.09
  -2   4   0    1.78    0.12
  -2   4   0    1.43    0.12
  -2   4   0    1.82    0.12
   2   4   0    1.52    0.07
   2   4   0    0.87    0.50
  -2   4   0    1.70    0.52
  -2   4   0    1.77    0.39
   2   4   0    1.58    0.13
   2   4   0    1.80    0.41
   2   4   0    1.71    0.10
  -4  -4   0   65.35    3.14
  -4  -4   0   59.45    1.60
   4  -4   0   63.47    2.61
  -4  -4   0   56.81    1.48
  -4  -4   0   58.13    2.51
  -4  -4   0   59.20    1.54
   4  -4   0   57.11    3.00
   4   4   0   56.32    2.52
   4   4   0   56.93    3.05
  -4   4   0   61.55    2.92
  -4   4   0   61.35    2.46
   6  -4   0   97.40    3.90
  -6  -4   0   94.88    4.12
   6  -4   0  112.15    4.84
  -6  -4   0   96.94    4.84
   6  -4   0   99.57    5.09
   6  -4   0  106.13    4.38
   6   4   0  103.26    4.17
   6   4   0  101.56    4.90
   8  -4   0    0.05    0.33
  -8  -4   0    0.06    0.08
   8  -4   0    0.03    0.07
   8  -4   0   -0.02    0.05
   8  -4   0   -3.38    1.10
  -8  -4   0    0.01    0.06
   8  -4   0    0.10    0.35
  -8  -4   0   -0.02    0.06
  -8  -4   0   -0.01    0.04
  -8  -4   0    0.03    0.06
  -8   4   0   -0.01    0.06
  -8   4   0    0.04    0.06
  -8   4   0   -0.03    0.05
   8   4   0    0.31    0.50
  -8   4   0   -0.03    0.05
   8   4   0   -0.03    0.04
   8   4   0    0.04    0.05
  10  -4   0    0.42    0.46
  10  -4   0    0.95    0.18
 -10  -4   0    0.76    0.15
 -10  -4   0    0.66    0.15
  10  -4   0    0.76    0.75
 -10  -4   0    1.05    0.22
  10  -4   0    0.62    0.15
 -10  -4   0    0.96    0.17
 -10  -4   0    1.17    0.65
 -10  -4   0    0.63    0.18
 -10   4   0    0.94    0.19
  10   4   0    0.75    0.18
  10   4   0    0.90    0.72
 -10   4   0    0.72    0.16
  10   4   0    0.94    0.17
 -10   4   0    1.00    0.19
 -10   4   0    0.89    0.19
  10   4   0    0.71    0.15
 -12  -4   0   18.83    0.89
 -12  -4   0   17.68    0.87
  12  -4   0   17.42    0.74
 -12  -4   0   18.24    2.50
 -12  -4   0   17.60    0.77
  12  -4   0   18.48    0.82
 -12  -4   0   16.71    0.72
  12  -4   0   19.33    2.52
  12   4   0   20.15    2.82
  12   4   0   17.85    0.76
 -12   4   0   16.56    0.84
  12   4   0   16.47    0.82
 -12   4   0   17.82    0.83
 -12   4   0   17.28    0.85
  14  -4   0   11.67    2.05
  14  -4   0   10.38    0.59
 -14  -4   0    9.00    0.64
  14  -4   0    9.66    0.62
  14  -4   0    9.61    2.30
 -14  -4   0   11.44    0.72
  14   4   0   10.25    0.61
 -14   4   0    9.98    0.65
 -14   4   0   10.88    0.70
  14   4   0   11.21    0.68
 -14   4   0    9.56    0.65
  16  -4   0   12.36    0.75
  16  -4   0   10.76    0.66
 -16  -4   0   10.80    0.79
 -16  -4   0   12.03    0.80
 -16   4   0   12.61    0.82
 -16   4   0   11.69    0.79
  16   4   0   13.21    0.73
  18  -4   0    1.93    0.36
 -18  -4   0    1.98    0.41
 -18   4   0    2.64    0.50
  18   4   0    1.71    0.33
  18   4   0    1.19    1.00
  20  -4   0    2.08    0.43
 -20  -4   0    2.08    0.49
  20   4   0    2.01    0.39
 -20   4   0    2.17    0.51
   1  -5   0    0.22    0.06
  -1  -5   0    0.25    0.20
   1  -5   0    0.52    0.48
   1  -5   0    0.05    0.03
  -1  -5   0   -0.37    0.41
  -1  -5   0    0.05    0.04
   1  -5   0    0.09    0.18
   1   5   0    0.41    0.08
  -1   5   0    0.18    0.40
   1   5   0    0.12    0.18
  -1   5   0    0.03    0.03
   1   5   0    0.15    0.03
  -1   5   0    0.06    0.05
   1   5   0    0.04    0.04
  -1   5   0    0.14    0.18
   1   5   0    0.21    0.41
  -1   5   0    0.45    0.08
   3  -5   0    0.01    0.03
  -3  -5   0    0.02    0.03
  -3  -5   0    0.03    0.05
  -3  -5   0   -0.02    0.01
  -3  -5   0    0.10    0.19
  -3  -5   0    0.00    0.03
   3  -5   0    0.02    0.03
  -3  -5   0   -0.01    0.03
   3  -5   0    0.00    0.03
  -3  -5   0    0.37    0.49
  -3  -5   0   -0.02    0.03
  -3   5   0    0.02    0.03
   3   5   0    0.10    0.53
  -3   5   0   -0.09    0.43
   3   5   0    0.07    0.18
   3   5   0    0.02    0.02
   3   5   0    0.05    0.03
  -3   5   0   -0.05    0.15
  -3   5   0    0.37    0.09
   3   5   0    0.01    0.03
  -3   5   0   -0.02    0.03
   3   5   0    0.05    0.03
  -5  -5   0    0.29    0.06
   5  -5   0    0.05    0.19
  -5  -5   0    0.27    0.08
  -5  -5   0    0.09    0.31
   5  -5   0    0.28    0.08
  -5  -5   0    0.13    0.04
  -5  -5   0   -0.10    0.80
  -5  -5   0    0.24    0.09
  -5  -5   0    0.28    0.08
   5  -5   0    0.63    0.70
   5   5   0    0.21    0.05
   5   5   0    0.33    0.10
   5   5   0    0.25    0.08
   5   5   0    0.05    0.27
  -5   5   0    0.21    0.09
   5   5   0    0.68    0.76
  -5   5   0    0.17    0.08
  -5   5   0    0.18    0.07
  -5   5   0    0.15    0.08
   5   5   0    0.37    0.07
  -7  -5   0    0.02    0.06
  -7  -5   0   -0.18    0.31
  -7  -5   0    0.00    0.06
  -7  -5   0    0.06    0.06
   7  -5   0   -0.02    1.11
   7  -5   0   -0.04    0.04
   7  -5   0    0.03    0.06
  -7  -5   0    0.01    0.05
   7  -5   0   -0.11    0.30
   7  -5   0    1.09    0.66
  -7   5   0    0.08    0.08
   7   5   0    0.04    0.34
  -7   5   0    0.01    0.06
   7   5   0    0.01    0.04
  -7   5   0   -0.04    0.05
  -7   5   0    0.07    0.07
   7   5   0    0.01    0.06
  -9  -5   0   -0.03    0.06
   9  -5   0    0.48    1.61
  -9  -5   0   -0.08    0.05
  -9  -5   0   -0.01    0.08
   9  -5   0   -0.20    0.48
   9  -5   0    0.02    0.07
   9  -5   0   -0.33    0.34
   9  -5   0    0.04    0.08
   9   5   0    0.00    0.08
   9   5   0   -0.25    0.38
   9   5   0    0.29    0.09
  -9   5   0   -0.05    0.07
  -9   5   0   -0.08    0.06
  -9   5   0    0.03    0.08
   9   5   0   -0.04    0.06
  -9   5   0   -0.07    0.05
  11  -5   0   -0.01    0.51
 -11  -5   0    0.25    0.14
 -11  -5   0   -0.16    0.32
  11  -5   0    0.08    0.09
 -11  -5   0    0.01    0.08
  11  -5   0    0.00    0.07
 -11  -5   0   -0.01    0.06
  11  -5   0    0.66    0.67
 -11  -5   0    0.01    0.08
 -11   5   0    0.02    0.09
 -11   5   0    0.02    0.08
 -11   5   0    0.07    0.09
  11   5   0   -0.02    0.07
  11   5   0   -0.43    0.39
  11   5   0    0.26    0.14
 -13  -5   0   -0.11    0.07
  13  -5   0    0.01    0.10
  13  -5   0    0.27    0.52
  13  -5   0   -0.10    0.07
  13  -5   0    0.24    0.79
 -13  -5   0   -0.02    0.07
 -13  -5   0   -0.02    0.09
 -13   5   0   -0.03    0.08
 -13   5   0    0.00    0.10
  13   5   0   -0.03    0.08
 -13   5   0   -0.11    0.06
 -15  -5   0   -0.11    0.09
 -15  -5   0    0.05    0.14
  15  -5   0    0.06    0.12
 -15   5   0   -0.14    0.09
  15   5   0   -0.16    0.07
 -15   5   0    0.03    0.14
 -15   5   0   -0.14    0.09
 -17  -5   0   -0.16    0.12
 -17  -5   0    0.02    0.17
  17  -5   0   -0.04    0.14
  17  -5   0    0.08    0.16
  17   5   0    0.02    0.15
 -17   5   0    0.19    0.19
 -17   5   0    0.00    0.14
 -19  -5   0    0.10    0.24
  19  -5   0    0.15    0.20
 -19   5   0   -0.12    0.18
  19   5   0   -0.11    0.16
 -21  -5   0    0.23    0.31
  21  -5   0   -0.04    0.19
 -21   5   0   -0.10    0.21
  21   5   0    0.08    0.25
   0  -6   0  550.59   14.59
   0   6   0  554.62   14.45
   2  -6   0    8.75    0.34
   2  -6   0   10.47    1.51
   2  -6   0    8.02    1.08
  -2  -6   0   10.00    0.39
   2  -6   0    9.37    0.38
  -2  -6   0   10.23    0.37
  -2  -6   0    9.47    0.39
  -2  -6   0    9.16    1.28
  -2  -6   0    8.86    0.85
   2   6   0    9.11    0.28
   2   6   0    9.87    0.42
  -2   6   0    9.56    0.40
   2   6   0    9.15    0.29
  -2   6   0    8.98    0.39
  -2   6   0    8.16    1.22
  -2   6   0   10.37    0.91
  -2   6   0    9.24    0.37
   2   6   0    9.64    0.88
   2   6   0    8.80    1.25
   2   6   0    9.55    0.43
  -4  -6   0  106.31    5.29
  -4  -6   0  101.28    3.78
  -4   6   0  107.75    3.81
   4   6   0   98.02    4.50
   4   6   0  106.83    3.94
  -4   6   0  100.57    4.32
   6  -6   0   -0.24    1.07
   6  -6   0    2.37    0.80
  -6  -6   0    2.68    0.31
  -6  -6   0    2.31    0.16
   6  -6   0    1.95    0.68
   6  -6   0    2.63    0.18
  -6  -6   0    1.43    0.58
   6  -6   0    2.43    0.21
  -6  -6   0    2.43    0.21
  -6  -6   0    3.08    0.26
   6   6   0    2.23    0.15
   6   6   0    2.74    0.25
   6   6   0    2.16    0.73
  -6   6   0    3.00    0.25
  -6   6   0    2.83    0.24
  -6   6   0    2.66    0.22
   6   6   0    2.46    0.20
  -6   6   0    2.71    0.23
   6   6   0    2.41    0.18
  -8  -6   0    0.58    0.13
   8  -6   0    0.28    0.60
   8  -6   0    1.19    1.58
   8  -6   0    0.49    0.12
  -8  -6   0    0.55    0.14
   8  -6   0   -0.03    0.58
   8  -6   0    0.55    0.15
  -8  -6   0    0.22    0.14
  -8  -6   0    0.16    0.48
  -8   6   0    0.25    0.14
   8   6   0    0.49    0.16
   8   6   0    0.50    0.13
  -8   6   0    0.42    0.14
   8   6   0    0.38    0.56
  -8   6   0    0.78    0.19
  -8   6   0    0.45    0.13
   8   6   0    0.51    0.13
  10  -6   0    0.03    0.60
  10  -6   0    0.26    0.13
 -10  -6   0    0.13    0.11
 -10  -6   0    0.12    0.12
  10  -6   0   -0.29    0.43
 -10  -6   0    0.05    0.47
  10  -6   0    0.62    0.15
 -10  -6   0    0.14    0.10
 -10  -6   0    0.49    0.15
 -10   6   0    0.39    0.15
  10   6   0    0.46    0.58
 -10   6   0    0.35    0.15
 -10   6   0    0.29    0.14
 -10   6   0    0.26    0.13
  10   6   0    0.59    0.13
  12  -6   0    1.31    0.90
 -12  -6   0    1.40    0.35
 -12  -6   0    1.02    0.24
  12  -6   0    2.69    1.11
 -12  -6   0    1.41    0.25
  12  -6   0    1.15    0.22
 -12   6   0    1.54    0.28
 -12   6   0    1.21    0.26
  12   6   0    1.42    0.23
 -12   6   0    1.27    0.26
 -14  -6   0    2.33    0.39
  14  -6   0    1.69    1.15
  14  -6   0    2.47    0.33
  14  -6   0    2.40    0.35
 -14  -6   0    2.07    0.30
  14   6   0    2.03    0.31
 -14   6   0    2.35    0.53
 -14   6   0    1.80    0.33
 -14   6   0    1.75    0.36
 -16  -6   0   12.90    0.85
 -16  -6   0   11.85    0.82
  16  -6   0   11.47    0.68
  16  -6   0   11.42    0.74
 -16   6   0   11.81    0.83
  16   6   0   11.33    0.69
 -16   6   0   11.89    0.82
 -16   6   0   11.52    0.79
  18  -6   0    0.19    0.19
 -18   6   0   -0.29    0.12
  18   6   0    0.07    0.15
  20  -6   0   12.36    0.81
 -20  -6   0   11.89    0.95
  20   6   0   13.23    0.87
 -20   6   0   13.15    0.99
   1  -7   0   -0.81    0.71
  -1  -7   0    0.29    0.62
   1  -7   0    0.22    0.06
   1  -7   0    0.03    0.05
  -1  -7   0    0.12    0.06
   1  -7   0   -0.03    0.24
  -1  -7   0    0.06    0.05
  -1  -7   0    0.19    0.25
   1  -7   0    0.04    0.04
   1   7   0   -0.98    0.57
  -1   7   0    0.04    0.05
   1   7   0   -0.10    0.20
   1   7   0    0.04    0.02
   1   7   0    0.16    0.03
  -1   7   0    0.04    0.05
   1   7   0    0.05    0.03
  -1   7   0    0.02    0.03
  -1   7   0   -0.17    0.60
  -1   7   0   -0.02    0.23
  -1   7   0   -0.02    0.04
   1   7   0    0.14    0.06
  -3  -7   0   -0.08    0.22
  -3  -7   0    0.08    0.06
  -3  -7   0    0.09    0.05
  -3  -7   0    0.00    0.04
   3  -7   0    0.08    0.78
   3  -7   0    0.10    0.05
   3  -7   0    0.01    0.24
  -3  -7   0   -0.10    0.74
   3  -7   0    0.01    0.04
   3   7   0   -0.03    0.04
  -3   7   0    0.06    0.07
   3   7   0   -0.40    0.69
   3   7   0    0.14    0.27
  -3   7   0    0.07    0.06
   3   7   0    0.08    0.04
  -3   7   0   -0.34    0.61
  -3   7   0   -0.01    0.05
   3   7   0    0.09    0.08
  -3   7   0    0.08    0.25
  -5  -7   0    0.08    0.07
  -5  -7   0   -0.04    0.05
  -5  -7   0   -0.06    0.26
   5  -7   0    0.02    0.05
  -5  -7   0    0.02    0.05
  -5  -7   0    0.25    0.08
   5  -7   0    0.03    0.04
  -5   7   0    0.07    0.08
   5   7   0   -0.04    0.04
   5   7   0    0.41    0.40
   5   7   0    0.05    0.07
  -5   7   0   -0.01    0.05
  -5   7   0    0.01    0.05
  -5   7   0    0.18    0.35
  -5   7   0    0.07    0.07
   7  -7   0   -0.02    0.32
  -7  -7   0    0.17    0.09
   7  -7   0   -0.06    0.44
  -7  -7   0    0.43    0.13
  -7  -7   0    0.57    0.12
   7  -7   0    0.16    1.36
  -7  -7   0    0.25    0.44
   7  -7   0    0.52    0.12
   7  -7   0    0.14    0.07
  -7   7   0    0.43    0.12
   7   7   0    0.33    0.46
   7   7   0    0.10    0.09
  -7   7   0    0.38    0.12
   7   7   0    0.22    0.12
  -7   7   0    0.39    0.11
  -7   7   0    0.39    0.13
   9  -7   0   -0.19    0.53
   9  -7   0   -0.37    0.28
   9  -7   0   -1.63    1.84
   9  -7   0   -0.02    0.06
   9  -7   0   -0.04    0.07
  -9  -7   0   -0.22    0.35
  -9  -7   0    0.05    0.08
  -9   7   0    0.02    0.10
   9   7   0   -0.02    0.07
  -9   7   0   -0.08    0.06
   9   7   0    0.07    0.09
  -9   7   0    0.04    0.09
  -9   7   0    0.01    0.08
   9   7   0    0.65    0.59
  11  -7   0   -0.10    0.48
 -11  -7   0    0.02    0.57
  11  -7   0    0.31    0.13
 -11  -7   0   -0.04    0.08
 -11  -7   0   -0.06    0.08
 -11  -7   0    0.05    0.09
  11  -7   0   -0.27    0.52
 -11   7   0   -0.04    0.09
  11   7   0    0.03    0.09
  11   7   0    0.29    0.09
 -11   7   0   -0.08    0.07
 -11   7   0    0.00    0.07
 -11   7   0    0.03    0.11
  11   7   0   -0.48    0.34
  13  -7   0   -0.04    0.09
  13  -7   0   -0.20    0.64
 -13  -7   0   -0.08    0.07
 -13  -7   0    0.01    0.10
  13  -7   0    0.16    0.13
 -13   7   0   -0.06    0.09
  13   7   0   -0.09    0.08
 -13   7   0    0.07    0.15
 -13   7   0   -0.03    0.11
 -15  -7   0   -0.03    0.12
  15  -7   0    0.06    0.15
  15  -7   0   -0.06    0.12
 -15  -7   0    0.00    0.14
 -15  -7   0    0.18    0.20
  15  -7   0   -0.59    0.48
 -15   7   0   -0.05    0.13
 -15   7   0   -0.12    0.09
 -15   7   0    0.12    0.16
  15   7   0   -0.01    0.12
  17  -7   0    0.17    0.11
 -17  -7   0    0.17    0.20
  17   7   0    0.00    0.15
 -17   7   0    0.02    0.18
 -19  -7   0   -0.24    0.11
 -19   7   0   -0.11    0.17
  19   7   0   -0.09    0.15
  21   7   0   -0.05    0.20
 -21   7   0   -0.10    0.35
   0  -8   0    1.14    0.10
   0  -8   0    1.12    0.17
   0  -8   0    0.72    0.37
   0  -8   0    1.44    0.18
   0  -8   0    1.43    0.89
   0   8   0    0.73    0.14
   0   8   0    1.06    0.15
   0   8   0    1.32    0.19
   0   8   0    0.90    0.46
   0   8   0    0.86    0.83
  -2  -8   0   10.87    1.06
  -2  -8   0   10.19    0.44
   2  -8   0   10.26    0.45
  -2  -8   0   10.19    0.44
   2  -8   0    9.80    1.39
   2  -8   0    9.84    0.38
  -2  -8   0   11.80    1.74
  -2  -8   0    9.46    0.40
   2   8   0    9.53    0.47
  -2   8   0    9.65    0.42
  -2   8   0   11.31    1.07
   2   8   0    7.45    1.32
  -2   8   0    9.77    0.45
   2   8   0   10.76    1.32
  -2   8   0    9.07    0.44
   2   8   0    9.30    0.47
  -4  -8   0   -0.01    0.04
  -4  -8   0   -0.05    0.24
   4  -8   0    0.00    0.05
  -4  -8   0   -0.04    0.04
  -4  -8   0    0.17    0.08
   4  -8   0   -0.11    0.31
  -4   8   0   -0.01    0.06
  -4   8   0    0.07    0.06
  -4   8   0    0.07    0.06
   4   8   0   -0.01    0.23
   4   8   0    0.09    0.09
  -4   8   0   -0.03    0.06
  -4   8   0   -0.19    0.18
   4   8   0    0.01    0.06
  -6  -8   0    0.28    0.14
  -6  -8   0    0.42    0.13
   6  -8   0    0.44    0.13
   6  -8   0    0.26    0.43
  -6  -8   0    0.35    0.44
  -6  -8   0    0.71    0.15
  -6   8   0    0.47    0.15
   6   8   0    0.61    0.18
  -6   8   0    0.55    0.14
  -6   8   0    0.39    0.13
  -6   8   0    0.61    0.16
   8  -8   0    0.16    0.11
  -8  -8   0    0.48    0.56
  -8  -8   0    0.09    0.10
  -8  -8   0    0.22    0.13
   8  -8   0   -0.51    0.45
   8  -8   0    0.96    1.74
  -8  -8   0    0.19    0.10
   8  -8   0    0.24    0.45
  -8   8   0    0.02    0.09
  -8   8   0    0.12    0.11
   8   8   0    0.19    0.12
  -8   8   0    0.13    0.13
  -8   8   0    0.09    0.09
   8   8   0    0.33    0.52
  10  -8   0    5.46    1.39
 -10  -8   0    8.57    1.66
 -10  -8   0    7.30    0.46
 -10  -8   0    7.12    0.52
  10  -8   0    7.14    0.46
 -10  -8   0    6.37    0.43
 -10   8   0    7.08    0.50
 -10   8   0    7.30    0.47
  10   8   0    6.46    0.50
  10   8   0    6.59    0.54
  10   8   0    8.33    1.70
 -10   8   0    6.68    0.48
 -10   8   0    6.54    0.50
  12  -8   0    6.46    0.47
  12  -8   0    8.08    1.98
 -12  -8   0    5.23    0.48
 -12  -8   0    6.29    0.45
 -12   8   0    6.04    0.49
  12   8   0    4.98    0.48
 -12   8   0    6.01    0.50
 -12   8   0    6.87    0.49
 -12   8   0    7.33    0.56
  12   8   0    6.89    0.45
  14  -8   0   18.42    3.18
  14  -8   0   21.58    1.02
 -14  -8   0   20.44    1.02
 -14  -8   0   23.37    1.13
 -14   8   0   22.58    1.13
 -14   8   0   22.57    1.11
 -14   8   0   19.88    1.22
  14   8   0   21.75    1.12
  14   8   0   23.10    0.99
  16  -8   0    6.69    0.57
 -16  -8   0    6.09    0.50
 -16  -8   0    5.66    0.69
  16   8   0    6.39    0.57
  16   8   0    4.60    0.64
 -16   8   0    5.25    0.67
 -16   8   0    5.90    0.68
 -16   8   0    5.00    0.63
 -18  -8   0    1.15    0.35
 -18   8   0    1.14    0.34
 -20  -8   0    0.56    0.34
 -20   8   0    0.90    0.37
  -1  -9   0    0.03    0.06
   1  -9   0    0.08    0.06
   1  -9   0    0.04    0.07
  -1  -9   0    0.13    0.08
  -1  -9   0   -0.12    0.23
   1  -9   0    0.06    0.32
   1   9   0    0.00    0.06
   1   9   0    0.04    0.06
  -1   9   0    0.05    0.06
  -1   9   0    0.06    0.08
  -1   9   0    0.07    0.08
   1   9   0    0.05    0.24
  -1   9   0   -0.07    0.32
   1   9   0    0.06    0.08
   3  -9   0    0.04    0.06
  -3  -9   0    0.05    0.06
   3  -9   0    0.23    0.38
  -3  -9   0   -0.29    0.25
  -3  -9   0    0.01    0.06
  -3  -9   0    0.02    0.06
   3  -9   0    0.08    0.07
   3   9   0    0.36    0.29
  -3   9   0    0.24    0.34
   3   9   0   -0.01    0.06
  -3   9   0    0.04    0.07
  -3   9   0   -0.03    0.05
  -3   9   0    0.18    0.10
   3   9   0   -0.03    0.06
   5  -9   0   -0.08    0.40
  -5  -9   0   -0.07    0.29
   5  -9   0    0.02    0.06
  -5  -9   0    0.06    0.07
  -5  -9   0   -0.02    0.06
  -5  -9   0    0.09    0.08
   5   9   0    0.01    0.07
  -5   9   0    0.06    0.36
   5   9   0    0.48    0.43
   5   9   0    0.04    0.09
  -5   9   0    0.05    0.08
  -5   9   0    0.04    0.08
  -5   9   0   -0.01    0.07
  -5   9   0    0.05    0.07
   7  -9   0   -3.19    1.43
   7  -9   0    0.12    0.32
  -7  -9   0   -0.04    0.06
  -7  -9   0    0.00    0.08
   7  -9   0   -0.04    0.06
  -7  -9   0    0.17    0.41
   7  -9   0   -0.40    0.39
  -7   9   0    0.07    0.12
  -7   9   0   -0.01    0.08
   7   9   0    0.74    0.48
  -7   9   0   -0.01    0.08
   7   9   0   -0.07    0.07
   9  -9   0    0.76    0.71
   9  -9   0    0.56    0.74
  -9  -9   0    0.02    0.49
  -9  -9   0    0.20    0.12
  -9  -9   0   -0.02    0.09
  -9  -9   0    0.07    0.09
   9  -9   0    0.18    0.11
  -9   9   0    0.06    0.10
  -9   9   0   -0.02    0.09
  -9   9   0    0.02    0.09
   9   9   0    0.62    0.61
   9   9   0    0.09    0.12
  -9   9   0    0.05    0.10
  11  -9   0    0.43    0.78
 -11  -9   0   -0.05    0.10
 -11  -9   0   -0.02    0.07
  11  -9   0    0.14    0.10
 -11   9   0   -0.03    0.10
 -11   9   0    0.07    0.11
 -11   9   0    0.07    0.12
  11   9   0    0.08    0.12
 -11   9   0   -0.14    0.07
  13  -9   0   -0.09    0.10
  13  -9   0    0.67    0.85
 -13  -9   0    0.12    0.14
 -13  -9   0    0.02    0.14
 -13   9   0    0.00    0.12
 -13   9   0    0.18    0.17
  13   9   0   -0.11    0.10
 -13   9   0   -0.12    0.09
 -15  -9   0    0.11    0.14
  15  -9   0   -0.59    0.71
 -15  -9   0    0.05    0.15
  15  -9   0   -0.06    0.12
 -15   9   0   -0.02    0.13
  15   9   0    0.07    0.15
 -15   9   0    0.08    0.18
 -15   9   0    0.12    0.17
 -17  -9   0    0.05    0.20
 -17   9   0    0.04    0.20
 -19  -9   0   -0.01    0.20
 -19   9   0   -0.12    0.18
   0 -10   0   15.09    1.77
   0 -10   0   16.36    0.61
   0 -10   0   15.77    0.62
   0  10   0   15.54    0.62
   0  10   0   15.58    0.65
   0  10   0   17.15    1.44
   0  10   0   15.00    0.65
   2 -10   0   20.98    1.78
  -2 -10   0   19.58    0.69
  -2 -10   0   19.87    0.73
   2 -10   0   19.91    0.74
  -2 -10   0   19.90    1.64
  -2  10   0   19.05    0.72
   2  10   0   19.15    0.72
   2  10   0   19.33    0.79
  -2  10   0   17.25    1.49
   2  10   0   18.77    0.77
  -2  10   0   19.91    0.76
   2  10   0   21.61    1.65
  -2  10   0   19.28    0.76
   4 -10   0    0.50    0.50
  -4 -10   0    0.86    0.15
  -4 -10   0    0.82    0.16
  -4 -10   0    1.28    0.55
  -4 -10   0    0.68    0.17
  -4  10   0    0.70    0.17
  -4  10   0    0.39    0.42
  -4  10   0    0.89    0.19
   4  10   0    1.09    0.20
   4  10   0    1.47    0.54
   4  10   0    0.69    0.16
  -4  10   0    0.75    0.16
  -4  10   0    0.86    0.16
   6 -10   0    0.29    0.12
  -6 -10   0    0.12    0.41
  -6 -10   0    0.27    0.12
   6 -10   0    0.16    0.51
  -6 -10   0    0.45    0.12
   6  10   0    0.24    0.15
  -6  10   0    0.31    0.13
   6  10   0    0.29    0.15
  -6  10   0    0.08    0.09
  -6  10   0    0.37    0.13
  -6  10   0    0.25    0.14
   6  10   0   -0.12    0.34
  -6  10   0    0.17    0.39
  -8 -10   0    6.68    0.44
   8 -10   0    6.81    0.43
  -8 -10   0    6.64    0.44
   8 -10   0    8.16    1.72
  -8 -10   0    7.71    0.53
   8 -10   0    5.81    1.40
  -8 -10   0    7.80    1.64
  -8  10   0    6.04    0.44
   8  10   0    7.36    0.52
   8  10   0    7.07    1.44
  -8  10   0    6.73    0.49
  -8  10   0    6.81    0.48
  -8  10   0    6.70    0.46
 -10 -10   0   16.95    0.77
  10 -10   0   14.66    2.47
  10 -10   0   16.96    0.78
 -10 -10   0   15.45    0.84
 -10 -10   0   16.43    0.78
 -10  10   0   15.23    0.83
 -10  10   0   15.54    0.79
 -10  10   0   15.95    0.83
  10  10   0   14.97    0.84
 -10  10   0   15.65    0.82
  12 -10   0    2.54    0.37
  12 -10   0    1.62    1.21
 -12 -10   0    2.61    0.41
 -12 -10   0    2.49    0.41
 -12  10   0    2.94    0.45
 -12  10   0    1.84    0.33
 -12  10   0    2.53    0.42
  12  10   0    2.01    0.36
 -14 -10   0    1.42    0.29
  14 -10   0    1.61    0.52
 -14 -10   0    1.06    0.28
  14 -10   0    1.16    1.21
 -14  10   0    1.41    0.33
 -14  10   0    0.94    0.29
  14  10   0    1.34    0.33
 -14  10   0    1.39    0.35
 -16 -10   0    2.48    0.44
 -16 -10   0    1.77    0.43
 -16  10   0    2.00    0.42
 -16  10   0    2.09    0.67
 -18 -10   0    4.59    0.71
 -18  10   0    4.54    0.71
   1 -11   0    0.42    0.13
   1 -11   0   -0.16    0.32
  -1 -11   0   -0.15    0.29
  -1 -11   0    0.04    0.07
   1  11   0    0.07    0.09
   1  11   0   -0.02    0.06
   1  11   0    0.12    0.10
  -1  11   0    0.00    0.07
  -1  11   0   -0.05    0.07
  -1  11   0    0.16    0.39
   1  11   0    0.09    0.36
  -1  11   0    0.11    0.08
  -3 -11   0    0.08    0.07
   3 -11   0    0.10    0.42
   3 -11   0   -0.03    0.06
  -3 -11   0    0.03    0.09
  -3 -11   0   -0.20    0.29
   3  11   0   -0.21    0.28
  -3  11   0    0.07    0.08
  -3  11   0    0.03    0.09
   3  11   0    0.08    0.09
  -3  11   0    0.48    0.44
  -3  11   0    0.16    0.10
  -5 -11   0    0.13    0.10
  -5 -11   0    0.75    0.56
   5 -11   0   -0.60    0.20
   5  11   0   -0.05    0.07
   5  11   0    0.32    0.44
  -5  11   0    0.02    0.09
   5  11   0    0.00    0.09
  -5  11   0   -0.05    0.07
  -5  11   0    0.01    0.07
  -5  11   0    0.01    0.37
  -5  11   0    0.03    0.07
  -7 -11   0    0.36    0.55
  -7 -11   0    0.10    0.11
  -7 -11   0    0.05    0.10
   7  11   0    0.49    0.41
  -7  11   0   -0.03    0.09
  -7  11   0    0.29    0.13
  -7  11   0   -0.05    0.08
   7  11   0   -0.09    0.05
  -7  11   0   -0.04    0.06
   7  11   0    0.00    0.09
  -9 -11   0    0.02    0.09
   9 -11   0    0.12    0.63
  -9 -11   0   -0.07    0.07
   9 -11   0    0.03    0.10
  -9  11   0    0.00    0.09
   9  11   0    0.02    0.12
  -9  11   0    0.00    0.11
  -9  11   0   -0.03    0.09
  -9  11   0    0.16    0.14
 -11 -11   0   -0.01    0.08
 -11 -11   0    0.05    0.12
  11 -11   0    0.92    0.93
  11 -11   0    0.04    0.10
  11  11   0    0.06    0.15
 -11  11   0    0.02    0.11
 -11  11   0    0.04    0.14
 -11  11   0    0.03    0.13
 -11  11   0   -0.07    0.08
  13 -11   0    0.10    0.15
 -13 -11   0   -0.03    0.13
 -13 -11   0   -0.14    0.08
  13 -11   0    0.10    0.97
 -13  11   0    0.05    0.16
  13  11   0    0.06    0.15
 -13  11   0    0.05    0.17
 -13  11   0    0.23    0.11
 -13  11   0    0.01    0.14
 -15 -11   0    0.06    0.15
  15 -11   0   -0.61    0.60
 -15 -11   0   -0.15    0.11
 -15  11   0   -0.04    0.15
 -15  11   0   -0.05    0.17
 -17 -11   0   -0.09    0.12
 -17 -11   0   -0.01    0.19
 -17  11   0   -0.06    0.18
 -17  11   0    0.15    0.22
 -19 -11   0   -0.01    0.23
 -19  11   0    0.24    0.32
   0 -12   0    5.37    1.19
   0 -12   0    6.36    0.45
   0 -12   0    5.80    0.37
   0  12   0    6.43    0.44
   0  12   0    6.56    0.39
   0  12   0    6.89    0.44
   0  12   0    5.00    1.04
  -2 -12   0   29.68    1.01
   2 -12   0   32.89    2.50
  -2 -12   0   32.63    1.08
  -2 -12   0   31.43    2.17
   2 -12   0   30.62    1.08
   2  12   0   29.99    1.13
  -2  12   0   30.70    1.05
   2  12   0   32.72    1.15
  -2  12   0   30.08    2.12
  -2  12   0   29.04    1.09
   2  12   0   31.35    2.17
   2  12   0   32.01    1.07
  -2  12   0   30.18    1.10
  -4 -12   0   16.66    0.75
   4 -12   0   17.29    2.29
  -4 -12   0   19.31    0.97
  -4 -12   0   20.59    1.76
  -4  12   0   18.21    0.79
   4  12   0   18.02    0.84
   4  12   0   18.76    0.84
  -4  12   0   16.66    0.78
  -4  12   0   17.55    0.75
  -4  12   0   17.12    1.61
  -4  12   0   17.74    0.79
   4  12   0   18.47    1.69
  -6 -12   0    1.58    0.25
  -6 -12   0    0.05    0.39
  -6 -12   0    1.28    0.23
   6  12   0    1.17    0.25
  -6  12   0    1.56    0.29
   6  12   0    0.96    0.25
  -6  12   0    1.08    0.23
  -6  12   0    1.12    0.22
   6  12   0    1.46    0.61
  -6  12   0    1.76    0.30
  -8 -12   0    6.48    0.44
  -8 -12   0    7.10    0.48
   8 -12   0    4.93    1.41
  -8  12   0    6.45    0.50
  -8  12   0    5.85    0.46
   8  12   0    6.32    0.53
   8  12   0    6.73    0.52
  -8  12   0    6.37    0.51
  -8  12   0    6.29    0.49
  10 -12   0    1.41    0.99
 -10 -12   0    2.32    0.36
 -10  12   0    2.28    0.37
 -10  12   0    2.19    0.37
  10  12   0    2.88    0.46
  10  12   0    1.79    0.34
 -10  12   0    2.70    0.42
 -10  12   0    2.03    0.36
  12 -12   0    5.76    1.84
 -12 -12   0    5.67    0.54
 -12 -12   0    5.86    0.49
 -12  12   0    5.82    0.53
 -12  12   0    6.08    0.54
 -12  12   0    7.57    1.13
  12  12   0    6.28    0.57
 -12  12   0    7.18    0.61
  14 -12   0    0.91    1.28
  14 -12   0    2.16    0.38
 -14 -12   0    2.79    0.49
 -14 -12   0    2.89    0.48
 -14  12   0    1.91    0.43
 -14  12   0    2.73    0.47
 -14  12   0    1.74    0.37
 -16 -12   0    0.04    0.20
 -16 -12   0    0.00    0.15
 -16  12   0    0.14    0.24
 -16  12   0    0.23    0.26
 -18 -12   0    0.52    0.29
 -18 -12   0    1.49    0.43
 -18  12   0    1.14    0.48
  -1 -13   0    0.06    0.10
  -1 -13   0    1.00    0.43
  -1 -13   0   -0.02    0.10
   1 -13   0    0.04    0.09
   1 -13   0    0.55    0.50
  -1  13   0    0.03    0.09
  -1  13   0    0.07    0.12
   1  13   0    0.04    0.10
   1  13   0   -0.06    0.08
  -1  13   0    0.06    0.45
   1  13   0    0.73    0.56
  -1  13   0   -0.04    0.10
   1  13   0    0.09    0.10
  -3 -13   0    0.02    0.07
  -3 -13   0   -0.23    0.32
  -3 -13   0    0.06    0.09
  -3  13   0   -0.31    0.34
   3  13   0   -0.01    0.09
   3  13   0    0.06    0.09
  -3  13   0    0.12    0.12
   3  13   0   -0.01    0.38
   3  13   0    0.02    0.10
  -3  13   0    0.03    0.10
  -3  13   0   -0.01    0.11
  -5 -13   0   -0.02    0.08
  -5 -13   0   -0.34    0.30
  -5 -13   0   -0.06    0.07
  -5  13   0    0.16    0.13
   5  13   0    0.00    0.10
  -5  13   0    0.13    0.13
   5  13   0   -0.13    0.32
  -5  13   0    0.08    0.10
  -5  13   0   -0.07    0.07
   5  13   0    0.06    0.10
  -7 -13   0   -0.07    0.08
  -7 -13   0    0.04    0.09
   7 -13   0    0.71    0.66
  -7  13   0    0.01    0.11
  -7  13   0    0.05    0.11
   7  13   0    0.03    0.12
  -7  13   0    0.03    0.12
  -7  13   0    0.12    0.12
   7  13   0   -0.01    0.11
   9 -13   0   -0.50    0.57
  -9 -13   0   -0.13    0.08
  -9 -13   0   -0.06    0.09
  -9  13   0    0.05    0.12
   9  13   0    0.10    0.15
  -9  13   0    0.08    0.15
  -9  13   0    0.39    0.18
  -9  13   0    0.09    0.13
   9  13   0    0.13    0.16
  11 -13   0   -0.42    0.59
 -11 -13   0    0.06    0.13
  11  13   0    0.11    0.17
 -11  13   0    0.00    0.09
 -11  13   0   -0.06    0.12
 -11  13   0   -0.03    0.13
 -11  13   0   -0.04    0.12
  11  13   0    0.45    0.17
  13 -13   0    0.81    1.19
 -13 -13   0    0.21    0.20
 -13  13   0   -0.10    0.16
 -13  13   0    0.07    0.17
 -13  13   0    0.11    0.21
 -15 -13   0   -0.04    0.16
 -15 -13   0   -0.10    0.20
 -15  13   0    0.13    0.23
 -15  13   0   -0.01    0.17
 -17 -13   0    0.00    0.21
 -17 -13   0    0.72    0.29
 -17  13   0    0.21    0.27
 -17  13   0    0.06    0.25
   0 -14   0    2.06    0.28
   0 -14   0    2.88    0.98
   0  14   0    1.69    0.72
   0  14   0    2.43    0.35
   0  14   0    1.86    0.30
  -2 -14   0    5.33    0.38
  -2 -14   0    6.22    1.24
  -2 -14   0    5.10    0.38
  -2  14   0    6.19    0.45
   2  14   0    5.60    0.43
   2  14   0    5.88    0.40
   2  14   0    6.03    1.17
   2  14   0    6.22    0.46
  -2  14   0    4.85    0.38
  -2  14   0    4.79    0.40
  -4 -14   0    9.66    0.57
   4  14   0   10.50    0.57
  -4  14   0   11.17    0.62
  -4  14   0    9.36    0.60
  -4  14   0   10.94    0.63
   4  14   0   10.14    0.62
   4  14   0    9.46    0.61
  -4  14   0   10.05    0.58
  -6 -14   0    1.60    0.28
  -6 -14   0    2.30    0.32
  -6  14   0    2.46    0.43
   6  14   0    1.65    0.33
   6  14   0    2.13    0.37
  -6  14   0    2.17    0.40
  -6  14   0    2.66    0.40
  -8 -14   0   22.75    1.02
  -8 -14   0   23.92    0.98
   8 -14   0   17.39    3.09
  -8  14   0   22.11    1.07
   8  14   0   22.06    1.08
  -8  14   0   21.64    1.04
  -8  14   0   21.79    1.05
   8  14   0   20.90    1.08
  -8  14   0   22.45    1.04
  10 -14   0    1.17    1.02
 -10 -14   0    1.30    0.31
 -10  14   0    0.62    0.25
 -10  14   0    1.45    0.35
 -10  14   0    1.17    0.31
  10  14   0    1.06    0.30
  10  14   0    1.61    0.34
 -10  14   0    1.86    0.39
 -12 -14   0    2.41    0.43
 -12  14   0    1.84    0.39
  12  14   0    1.97    0.43
 -12  14   0    2.93    0.48
 -12  14   0    1.58    0.38
 -14 -14   0    1.33    0.34
 -14  14   0    0.93    0.31
 -14  14   0    1.07    0.41
  14  14   0    0.89    0.33
 -14  14   0    0.34    0.26
 -16 -14   0    7.62    0.69
 -16  14   0    9.33    1.03
 -16  14   0    9.66    0.84
  -1 -15   0   -0.01    0.09
  -1  15   0    0.06    0.12
   1  15   0   -0.04    0.10
  -1  15   0    0.04    0.13
  -1  15   0    0.08    0.12
   1  15   0   -0.03    0.09
   1  15   0   -0.06    0.11
  -3 -15   0   -0.13    0.08
   3  15   0   -0.14    0.08
   3  15   0   -0.03    0.10
  -3  15   0   -0.08    0.11
  -3  15   0   -0.04    0.14
  -3  15   0    0.12    0.15
   3  15   0    0.14    0.14
  -5 -15   0    0.26    0.19
  -5  15   0   -0.06    0.10
   5  15   0   -0.07    0.10
  -5  15   0   -0.12    0.08
  -5  15   0    0.11    0.15
   5  15   0    0.12    0.15
   5  15   0   -0.03    0.11
  -5  15   0   -0.02    0.13
   7 -15   0    0.65    0.72
  -7 -15   0   -0.10    0.08
   7  15   0   -0.12    0.10
  -7  15   0    0.17    0.17
   7  15   0   -0.01    0.14
  -7  15   0    0.14    0.15
  -7  15   0   -0.07    0.12
  -7  15   0   -0.07    0.11
   9 -15   0    0.69    0.92
  -9 -15   0   -0.06    0.12
  -9  15   0   -0.09    0.11
  -9  15   0    0.14    0.17
   9  15   0   -0.20    0.08
  -9  15   0   -0.23    0.09
  -9  15   0    0.06    0.15
   9  15   0   -0.07    0.14
 -11 -15   0    0.03    0.14
 -11  15   0   -0.20    0.10
 -11  15   0    0.39    0.23
  11  15   0    0.00    0.16
 -11  15   0    0.20    0.20
 -13 -15   0    0.05    0.16
 -13  15   0    0.11    0.23
  13  15   0   -0.03    0.16
 -13  15   0    0.16    0.22
 -13  15   0   -0.17    0.15
 -15 -15   0   -0.20    0.17
 -15  15   0    0.07    0.25
 -15  15   0    0.12    0.20
  15  15   0    0.16    0.25
 -15  15   0    0.26    0.31
   0  16   0   18.97    0.86
   0  16   0   19.58    0.92
   0  16   0   18.18    0.90
  -2 -16   0    7.06    0.48
   2  16   0    5.85    0.48
   2  16   0    5.67    0.43
  -2  16   0    6.75    0.51
  -2  16   0    6.45    0.50
  -2  16   0    6.80    0.51
   2  16   0    6.46    0.50
  -2  16   0    5.94    0.46
  -4 -16   0   13.12    0.73
   4  16   0   12.05    0.67
   4  16   0   12.55    0.75
  -4  16   0   12.53    0.74
  -4  16   0   13.29    0.76
   4  16   0   11.60    0.72
  -4  16   0   13.40    0.77
  -4  16   0   12.17    0.70
  -6 -16   0   11.33    0.70
  -6  16   0   11.76    0.74
   6  16   0   13.66    0.81
  -6  16   0   11.79    0.76
   6  16   0   10.99    0.86
  -6  16   0   13.08    0.75
   6  16   0   11.79    0.67
  -6  16   0   12.94    1.12
  -8 -16   0    5.86    0.51
   8  16   0    5.49    0.53
  -8  16   0    5.78    0.68
  -8  16   0    6.48    0.57
   8  16   0    6.49    0.59
  -8  16   0    6.69    0.57
  -8  16   0    6.51    0.56
  10  16   0    1.88    0.40
 -12 -16   0    0.06    0.17
  12  16   0    0.04    0.19
 -12  16   0    0.26    0.27
 -12  16   0    0.09    0.20
 -12  16   0   -0.14    0.17
 -14 -16   0    8.82    0.73
  14  16   0    7.86    0.75
 -14  16   0    9.89    0.83
 -14  16   0    9.41    0.81
 -14  16   0    9.84    0.83
   1  17   0    0.02    0.13
  -1  17   0   -0.06    0.10
   1  17   0   -0.15    0.12
  -1  17   0    0.10    0.16
  -1  17   0    0.15    0.17
   3  17   0   -0.09    0.10
  -3  17   0   -0.06    0.12
  -3  17   0   -0.19    0.10
   3  17   0   -0.14    0.09
  -3  17   0   -0.02    0.11
  -3  17   0   -0.02    0.13
   3  17   0   -0.04    0.13
  -5 -17   0    0.00    0.14
  -5  17   0   -0.08    0.12
   5  17   0   -0.14    0.12
   5  17   0    0.10    0.14
  -5  17   0   -0.06    0.14
   5  17   0    0.00    0.15
  -5  17   0    0.14    0.16
  -5  17   0   -0.02    0.15
  -7 -17   0    0.14    0.16
  -7  17   0   -0.04    0.16
  -7  17   0   -0.04    0.15
  -7  17   0    0.13    0.18
   7  17   0   -0.05    0.13
   7  17   0    0.11    0.17
  -9 -17   0   -0.13    0.14
  -9  17   0   -0.10    0.15
  -9  17   0   -0.03    0.19
  -9  17   0   -0.11    0.15
   9  17   0    0.11    0.20
 -11 -17   0   -0.11    0.15
  11  17   0    0.12    0.21
 -11  17   0    0.20    0.26
 -11  17   0    0.14    0.21
 -11  17   0    0.05    0.22
 -13 -17   0    0.05    0.22
 -13  17   0   -0.11    0.18
 -13  17   0   -0.16    0.20
 -13  17   0    0.17    0.25
  13  17   0    0.15    0.22
   0  18   0    0.55    0.22
   0  18   0    1.10    0.23
   0  18   0    1.06    0.29
   0  18   0    0.86    0.25
  -2  18   0    0.19    0.17
   2  18   0    0.16    0.15
  -2  18   0    0.18    0.18
   2  18   0    0.13    0.19
   2  18   0    0.07    0.17
  -2  18   0    0.06    0.18
  -2  18   0    0.18    0.20
   4  18   0    1.95    0.38
   4  18   0    2.13    0.35
  -4  18   0    2.66    0.44
  -4  18   0    2.18    0.41
  -4  18   0    2.42    0.41
  -6 -18   0    0.03    0.16
   6  18   0    0.20    0.19
  -6  18   0   -0.03    0.22
  -6  18   0    0.11    0.18
   6  18   0   -0.07    0.20
  -8 -18   0    0.96    0.30
  -8  18   0    0.71    0.31
  -8  18   0    0.60    0.28
  -8  18   0    1.22    0.40
   8  18   0    0.70    0.29
 -10 -18   0    4.22    0.61
 -10  18   0    3.59    0.61
 -10  18   0    3.28    0.57
  10  18   0    2.21    0.46
 -10  18   0    3.62    0.59
 -12 -18   0    0.88    0.39
 -12  18   0    2.21    0.52
 -12  18   0    1.33    0.43
 -12  18   0    0.60    0.33
  12  18   0    1.23    0.39
   1  19   0    0.75    0.33
   1  19   0   -0.19    0.13
  -1  19   0   -0.15    0.11
  -3  19   0   -0.19    0.14
  -3  19   0   -0.02    0.19
   3  19   0    0.29    0.27
   3  19   0    0.10    0.23
  -3  19   0   -0.02    0.19
  -5  19   0   -0.30    0.12
  -5  19   0    0.32    0.27
   5  19   0    0.13    0.21
  -5  19   0   -0.23    0.14
   5  19   0    0.00    0.20
  -7 -19   0   -0.02    0.16
  -7  19   0   -0.29    0.10
  -7  19   0   -0.03    0.19
   7  19   0    0.01    0.19
  -7  19   0    0.21    0.24
  -9 -19   0   -0.21    0.13
   9  19   0    0.20    0.23
  -9  19   0    0.10    0.22
  -9  19   0    0.00    0.17
  -9  19   0    0.07    0.22
 -11 -19   0   -0.04    0.19
 -11  19   0    0.28    0.22
  11  19   0   -0.03    0.19
 -11  19   0   -0.12    0.30
 -11  19   0    0.02    0.26
   0  20   0    2.28    0.49
   0  20   0    1.77    0.36
   0  20   0    1.87    0.42
  -2  20   0    0.17    0.25
   2  20   0   -0.15    0.15
  -2  20   0   -0.22    0.10
   2  20   0    0.00    0.20
  -2  20   0    0.11    0.21
  -4  20   0    2.40    0.47
   4  20   0    2.52    0.47
   4  20   0    2.51    0.41
  -4  20   0    2.75    0.49
  -4  20   0    2.65    0.50
  -6  20   0   14.80    0.94
  -6  20   0   12.84    0.90
  -6  20   0   11.41    0.86
   6  20   0   12.88    0.88
   6  20   0   14.32    0.92
  -8 -20   0    2.30    0.47
  -8  20   0    1.11    0.42
  -8  20   0    1.11    0.40
   8  20   0    2.15    0.48
  -8  20   0    1.82    0.44
   1  21   0    0.08    0.23
  -1  21   0   -0.15    0.18
  -1  21   0   -0.01    0.19
  -1  21   0    0.17    0.25
   1  21   0   -0.01    0.19
  -3  21   0    0.46    0.32
  -3  21   0    0.06    0.22
   3  21   0   -0.28    0.15
   3  21   0   -0.18    0.20
  -3  21   0    0.17    0.27
   5  21   0   -0.15    0.23
  -5  21   0   -0.02    0.20
  -5  21   0   -0.13    0.19
   5  21   0    0.18    0.20
  -5  21   0    0.11    0.28
   7  21   0    0.16    0.26
  -7  21   0    0.30    0.31
  -7  21   0    0.11    0.42
   0  22   0    3.59    0.62
   0  22   0    5.16    0.69
  -2  22   0    8.10    0.73
   2  22   0    7.40    0.65
  -2  22   0    9.80    1.22
   2  22   0    7.59    0.89
 -21   0   1    0.17    0.25
  21   0  -1    0.29    0.26
  21   0  -1   -0.08    0.20
  19   0  -1    0.03    0.20
 -19   0   1   -0.03    0.17
  19   0  -1    0.20    0.13
 -17   0   1   -0.08    0.12
 -17   0   1   -0.11    0.14
  17   0  -1   -0.02    0.13
  17   0  -1    0.01    0.13
  15   0  -1    0.17    0.14
  15   0  -1   -0.05    0.11
  15   0  -1   -0.33    0.60
 -15   0   1   -0.07    0.12
 -15   0   1   -0.17    0.08
  13   0  -1    0.57    0.87
  13   0  -1   -0.01    0.10
  13   0  -1   -0.04    0.10
 -13   0   1   -0.27    0.09
 -13   0   1   -0.23    0.11
 -11   0   1   -0.11    0.07
  11   0  -1   -0.02    0.07
  11   0  -1    0.03    0.08
  11   0  -1    0.65    0.75
 -11   0   1   -0.46    0.52
 -11   0   1   -0.12    0.10
 -11   0   1    0.02    0.08
  -9   0   1   -0.07    0.05
  -9   0   1    0.15    0.45
  -9   0   1    0.07    0.07
  -9   0   1    0.06    0.07
  -9   0   1    0.00    0.07
  -9   0   1    0.08    0.06
   9   0  -1   -0.07    0.04
   9   0  -1    0.06    0.07
   9   0  -1    0.23    0.44
  -7   0   1    0.03    0.05
  -7   0   1   -0.02    0.03
  -7   0   1   -0.01    0.05
   7   0  -1   -0.02    0.04
   7   0  -1   -0.04    0.35
  -7   0   1    0.03    0.35
   7   0  -1   -1.82    0.87
  -7   0   1   -0.34    0.94
  -7   0   1    0.16    0.07
   7   0  -1    0.03    0.05
  -7   0   1    0.07    0.05
   5   0  -1    0.24    0.06
  -5   0   1    0.00    0.02
  -5   0   1    0.45    0.60
  -5   0   1    0.16    0.26
   5   0  -1   -0.25    0.18
   5   0  -1    0.04    0.04
  -5   0   1    0.03    0.04
  -5   0   1    0.02    0.03
  -5   0   1    0.07    0.05
   5   0  -1   -0.04    0.63
  -5   0   1    0.03    0.04
  -3   0   1    0.28    0.19
   3   0  -1    0.56    0.43
  -3   0   1    0.22    0.31
   3   0  -1    0.12    0.16
  -3   0  -1    0.00    0.02
  -3   0  -1    0.02    0.03
  -3   0  -1   -0.11    0.13
   3   0   1   -0.20    0.31
   3   0   1   -0.03    0.03
   3   0   1    0.00    0.13
   3   0   1    0.06    0.03
   3   0   1    0.02    0.02
  -3   0  -1   -0.26    0.31
  -3   0  -1    0.05    0.03
  -5   0  -1    0.06    0.05
   5   0   1    0.08    0.24
  -5   0  -1    0.01    0.03
   5   0   1    0.30    0.07
  -5   0  -1    0.04    0.04
  -5   0  -1   -0.01    0.03
   5   0   1   -0.12    0.60
  -5   0  -1    0.08    0.03
  -5   0  -1    0.17    0.27
  -7   0  -1    0.09    0.04
   7   0   1   -0.07    0.23
  -7   0  -1   -0.06    0.03
   7   0   1    0.19    0.08
   7   0   1   -0.37    0.73
  -7   0  -1   -0.03    0.04
  -7   0  -1   -0.05    0.04
  -7   0  -1    0.03    0.04
   7   0   1   -0.05    0.03
  -7   0  -1   -0.17    0.28
  -7   0  -1    0.17    0.95
   9   0   1    0.05    0.06
  -9   0  -1   -0.03    0.06
  -9   0  -1    0.26    0.39
   9   0   1    0.08    0.39
  -9   0  -1    0.00    0.06
  -9   0  -1    0.05    0.08
   9   0   1    0.02    0.06
  -9   0  -1    0.11    0.06
 -11   0  -1    0.15    0.07
  11   0   1    0.00    0.07
 -11   0  -1    0.03    0.10
  11   0   1    0.02    0.09
 -13   0  -1    0.10    0.13
 -13   0  -1    0.11    0.10
 -13   0  -1   -0.09    0.13
  13   0   1   -0.05    0.55
  13   0   1    0.00    0.11
  13   0   1    0.04    0.11
  15   0   1   -0.04    0.11
 -15   0  -1    0.06    0.16
 -15   0  -1   -0.04    0.14
  15   0   1    0.14    0.52
  15   0   1   -0.04    0.11
 -17   0  -1   -0.10    0.15
  17   0   1    0.04    0.14
  17   0   1    0.17    0.16
 -17   0  -1    0.16    0.18
 -19   0  -1   -0.21    0.15
  19   0   1    0.05    0.14
 -21   0  -1   -0.02    0.22
  21   0   1   -0.02    0.20
  21   0   1    0.10    0.26
  22  -1  -1    3.09    0.61
 -22   1   1    5.12    1.29
  20  -1  -1    1.64    0.38
 -20  -1   1    2.32    0.49
  20   1  -1    2.29    0.44
  20   1  -1    1.36    0.40
 -20   1   1    2.72    0.53
 -18  -1   1   -0.10    0.11
  18  -1  -1    0.04    0.13
  18  -1  -1   -0.10    0.11
 -18   1   1    0.10    0.24
  18   1  -1    0.14    0.17
  18   1  -1    0.06    0.20
 -18   1   1   -0.07    0.16
 -16  -1   1    1.12    0.27
  16  -1  -1    1.00    0.24
 -16  -1   1    1.08    0.29
  16  -1  -1    0.97    0.24
 -16  -1   1    0.98    0.24
  16  -1  -1    0.02    0.73
  16   1  -1    0.61    0.89
  16   1  -1    1.25    0.26
 -16   1   1    1.11    0.31
  16   1  -1    0.81    0.22
 -16   1   1    1.00    0.27
 -14  -1   1    4.00    0.49
  14  -1  -1    3.54    0.40
 -14  -1   1    3.40    0.45
 -14  -1   1    3.61    0.45
  14  -1  -1    4.44    1.27
  14  -1  -1    4.58    1.72
  14  -1  -1    3.58    0.42
 -14   1   1    3.30    0.44
 -14   1   1    3.39    0.45
  14   1  -1    3.41    0.40
  14   1  -1    3.46    0.42
 -14   1   1    4.18    0.47
  12  -1  -1   21.62    3.14
  12  -1  -1   21.70    2.09
 -12  -1   1   22.52    0.91
 -12  -1   1   20.64    2.82
 -12  -1   1   22.19    0.98
  12  -1  -1   22.82    0.92
 -12  -1   1   22.35    0.98
  12  -1  -1   23.72    0.90
 -12   1   1   23.40    0.99
  12   1  -1   21.89    0.88
  12   1  -1   23.03    0.91
 -12   1   1   23.04    0.93
 -12   1   1   22.24    0.99
 -10  -1   1    0.92    0.20
  10  -1  -1    0.67    0.15
 -10  -1   1    0.69    0.18
  10  -1  -1    0.86    0.75
  10  -1  -1    0.78    0.16
 -10  -1   1    0.79    0.16
 -10  -1   1    0.75    0.16
 -10  -1   1    0.77    0.68
  10   1  -1    0.55    0.13
 -10   1   1    0.58    0.16
 -10   1   1    0.98    0.21
  10   1  -1    0.25    0.57
 -10   1   1    0.73    0.19
  10   1  -1    0.86    0.16
  -8  -1   1   88.15    2.30
  -8  -1   1   89.32    2.20
   8  -1  -1   89.67    4.38
  -8  -1   1   87.27    4.13
   8  -1  -1   81.13    5.19
  -8  -1   1   87.63    5.22
  -8  -1   1   87.93    2.37
  -8   1   1   87.65    4.96
   8   1  -1   80.77    4.17
   8   1  -1   81.27    5.39
  -8   1   1   87.80    2.42
  -8   1   1   90.69    2.24
  -8   1   1   89.27    4.15
  -6  -1   1    8.89    0.42
  -6  -1   1    9.53    0.40
  -6  -1   1   11.62    1.51
  -6  -1   1    9.40    0.43
   6  -1  -1   12.16    1.59
   6  -1  -1    9.57    0.39
  -6  -1   1    8.92    0.34
  -6  -1   1    8.95    1.66
   6  -1  -1    7.23    1.58
   6  -1  -1    8.94    0.37
  -6   1   1    8.63    0.39
   6   1  -1    9.17    0.37
  -6   1   1    9.68    1.63
  -6   1   1    9.02    0.36
  -6   1   1    8.71    0.41
  -6   1   1    8.52    0.29
  -6   1   1    8.54    0.40
   6   1  -1   10.49    1.43
   6   1  -1    7.83    1.58
  -4  -1   1   46.28    2.62
  -4  -1   1   50.25    2.24
  -4  -1   1   47.77    1.19
   4  -1  -1   47.46    2.26
   4  -1  -1   42.70    2.62
  -4   1   1   50.81    2.24
   4   1  -1   47.32    2.67
  -4   1   1   48.34    2.63
   4   1  -1   52.16    2.30
   2  -1  -1  284.15    7.60
  -2   1   1  286.96    7.59
   2   1  -1  277.67    7.54
   2  -1   1  277.54    7.24
   2   1   1  277.66    7.40
  -2   1  -1  287.57    7.24
   4  -1   1   49.95    3.27
  -4  -1  -1   51.60    2.65
   4  -1   1   48.72    2.24
  -4  -1  -1   47.77    2.15
   4   1   1   46.36    2.17
   4   1   1   47.77    2.64
  -6  -1  -1    8.80    0.33
  -6  -1  -1    8.92    0.32
  -6  -1  -1    9.30    1.62
   6  -1   1    8.89    0.37
  -6  -1  -1    8.65    0.41
  -6  -1  -1    9.12    1.29
   6  -1   1    9.03    0.39
   6  -1   1    9.84    1.40
   6  -1   1    9.63    1.77
  -6  -1  -1    9.27    0.38
   6   1   1    8.76    0.37
  -6   1  -1    9.04    0.30
  -6   1  -1    8.81    0.35
   6   1   1    8.25    1.59
   6   1   1    8.43    1.29
  -6   1  -1    8.87    0.39
  -6   1  -1    8.91    0.41
  -8  -1  -1   90.49    4.15
  -8  -1  -1   87.54    2.40
   8  -1   1   92.65    5.43
  -8  -1  -1   88.30    2.21
  -8  -1  -1   90.14    2.33
   8  -1   1   80.92    4.20
  -8   1  -1   87.17    2.40
   8   1   1   95.57    4.42
  -8   1  -1   90.03    2.35
   8   1   1   90.97    2.32
  -8   1  -1   91.69    2.27
 -10  -1  -1    0.83    0.18
 -10  -1  -1    1.10    0.72
  10  -1   1    0.68    1.20
  10  -1   1    0.87    0.17
  10  -1   1    0.43    0.49
 -10  -1  -1    1.10    0.22
  10  -1   1    0.60    0.60
 -10  -1  -1    0.74    0.15
  10  -1   1    0.73    0.17
  10   1   1    0.84    0.16
 -10   1  -1    0.57    0.16
 -10   1  -1    0.78    0.18
 -10   1  -1    0.50    0.14
  10   1   1    0.72    0.71
  10   1   1    0.79    0.15
  12  -1   1   21.33    2.07
  12  -1   1   23.83    3.28
  12  -1   1   23.19    0.92
  12  -1   1   21.57    0.87
 -12  -1  -1   21.74    0.97
 -12  -1  -1   20.37    0.95
 -12  -1  -1   22.79    0.90
 -12   1  -1   22.18    0.98
 -12   1  -1   23.50    0.92
  12   1   1   22.44    0.88
 -12   1  -1   22.14    0.97
  12   1   1   28.32    3.51
  12   1   1   22.55    0.88
 -14  -1  -1    3.98    0.48
  14  -1   1    4.12    1.41
 -14  -1  -1    3.50    0.47
  14  -1   1    4.43    0.37
  14  -1   1    3.79    0.43
  14  -1   1    3.26    1.10
 -14   1  -1    3.94    0.66
  14   1   1    3.45    0.39
  14   1   1    3.83    1.18
 -14   1  -1    2.85    0.41
  14   1   1    3.96    0.36
 -14   1  -1    3.81    0.48
 -16  -1  -1    0.71    0.24
  16  -1   1    0.56    0.21
 -16  -1  -1    1.23    0.29
  16  -1   1    0.76    0.95
  16  -1   1    1.17    0.28
  16   1   1    0.28    0.19
 -16   1  -1    0.86    0.25
  16   1   1    1.19    0.27
 -16   1  -1    0.94    0.27
 -18  -1  -1   -0.05    0.16
  18  -1   1   -0.03    0.14
  18  -1   1    0.05    0.15
 -18   1  -1    0.15    0.20
  18   1   1   -0.02    0.14
 -18   1  -1    0.01    0.29
  18   1   1   -0.14    0.12
  18   1   1    0.09    0.15
 -20  -1  -1    0.95    0.35
  20  -1   1    2.20    0.41
 -20   1  -1    1.62    0.44
  20   1   1    2.40    0.42
 -22  -1  -1    5.35    1.20
  22  -1   1    3.66    0.67
 -22   1  -1    4.41    1.23
  21  -2  -1    0.60    0.32
 -21  -2   1    1.60    0.45
 -21   2   1    1.12    0.46
  21   2  -1    0.76    0.33
  19  -2  -1    2.13    0.40
 -19  -2   1    1.56    0.40
 -19   2   1    1.95    0.43
  19   2  -1    1.82    0.37
 -17  -2   1   15.69    0.97
  17  -2  -1   17.84    0.90
 -17  -2   1   17.62    1.02
  17  -2  -1   16.95    1.07
  17   2  -1   17.35    2.68
 -17   2   1   17.36    1.01
  17   2  -1   18.22    0.91
 -17   2   1   17.06    1.01
  17   2  -1   17.14    1.00
  15  -2  -1    0.53    0.18
 -15  -2   1    0.08    0.15
 -15  -2   1    0.21    0.15
  15  -2  -1    0.25    0.16
  15  -2  -1    0.16    0.72
 -15   2   1    0.01    0.12
 -15   2   1   -0.01    0.11
  15   2  -1    0.22    0.15
  15   2  -1    0.03    0.13
  13  -2  -1    7.59    0.48
 -13  -2   1    7.83    0.51
  13  -2  -1    9.64    2.15
 -13  -2   1    9.42    0.64
 -13  -2   1    9.26    0.61
 -13  -2   1    8.23    1.86
  13  -2  -1    7.54    1.57
  13  -2  -1    8.98    0.55
 -13  -2   1    8.08    0.58
 -13   2   1    8.64    0.55
  13   2  -1    8.15    0.50
 -13   2   1    7.75    0.56
  13   2  -1    8.20    0.50
  13   2  -1    7.85    0.56
  13   2  -1    5.93    1.70
 -13   2   1    8.93    0.60
 -11  -2   1    0.22    0.08
  11  -2  -1    0.13    0.10
  11  -2  -1    0.18    0.10
  11  -2  -1    0.64    0.80
 -11  -2   1    0.16    0.12
 -11  -2   1    0.17    0.11
 -11  -2   1    0.45    0.46
  11  -2  -1    0.90    0.58
  11   2  -1   -0.20    0.49
 -11   2   1    0.07    0.10
 -11   2   1    0.13    0.10
  11   2  -1    0.33    0.12
  11   2  -1    0.37    0.13
  -9  -2   1  116.08    5.18
   9  -2  -1  113.65    4.70
   9  -2  -1  115.51    5.58
   9   2  -1  118.19    5.40
  -9   2   1  127.76    3.04
  -7  -2   1  104.29    4.40
  -7  -2   1  109.30    5.28
   7  -2  -1  104.21    4.68
   7  -2  -1  109.68    5.58
   7   2  -1  101.85    5.34
   7   2  -1  105.86    4.53
  -5  -2   1  222.36    7.52
   5  -2  -1  217.85    7.66
   5   2  -1  212.35    7.49
   3  -2  -1    4.31    0.57
  -3  -2   1    3.55    0.18
   3  -2  -1    3.93    0.66
  -3  -2   1    4.09    0.20
  -3  -2   1    3.51    0.15
  -3  -2   1    3.75    0.18
   3  -2  -1    4.35    0.68
   3  -2  -1    4.28    0.17
   3  -2  -1    4.87    0.91
   3  -2  -1    3.82    0.19
   3   2  -1    4.53    0.84
  -3   2   1    3.84    0.21
   3   2  -1    3.85    0.19
   3   2  -1    3.34    0.58
  -3   2   1    3.93    0.20
   3   2  -1    3.86    0.17
   3   2  -1    3.64    0.15
  -3   2   1    3.82    0.18
  -1  -2   1  275.31    7.08
  -1   2   1  268.85    6.84
   1   2  -1  273.97    7.08
  -1  -2  -1  278.19    6.84
   1   2   1  270.67    6.83
  -1   2  -1  273.46    7.10
  -3  -2  -1    4.11    0.20
   3  -2   1    3.57    0.18
   3  -2   1    3.94    0.58
  -3  -2  -1    3.79    0.18
   3  -2   1    3.74    0.16
  -3  -2  -1    3.88    0.20
  -3  -2  -1    3.90    0.75
   3  -2   1    4.15    0.73
   3  -2   1    3.66    0.18
   3   2   1    3.52    0.19
   3   2   1    4.16    0.18
  -3   2  -1    3.56    0.22
   3   2   1    3.71    0.74
  -3   2  -1    3.62    0.19
   3   2   1    3.35    0.15
  -3   2  -1    3.79    0.54
  -3   2  -1    3.86    0.68
   3   2   1    4.64    0.65
   3   2   1    4.03    0.19
  -3   2  -1    4.27    0.19
  -3   2  -1    3.37    0.16
   5  -2   1  200.02    7.30
   5  -2   1  212.82    6.76
   5   2   1  211.33    7.27
   7  -2   1   92.12    5.05
  -7  -2  -1  115.32    5.35
   7  -2   1  107.13    5.53
   7  -2   1  106.00    4.69
  -7  -2  -1  106.25    4.36
   7  -2   1  105.88    4.03
   7   2   1  104.75    4.47
   7   2   1   99.78    5.28
  -9  -2  -1  121.32    3.22
  -9  -2  -1  126.62    5.33
  -9  -2  -1  123.16    3.12
   9  -2   1  121.98    4.86
   9  -2   1  124.47    5.63
   9   2   1  118.11    5.41
  -9   2  -1  124.14    3.23
  -9   2  -1  122.92    3.07
 -11  -2  -1    0.01    0.08
  11  -2   1    0.31    0.53
 -11  -2  -1    0.51    0.55
  11  -2   1    0.21    0.11
  11  -2   1   -0.02    0.59
 -11  -2  -1    0.38    0.10
 -11  -2  -1   -0.05    0.06
  11  -2   1    0.09    0.09
 -11  -2  -1    0.35    0.15
  11   2   1    0.13    0.10
 -11   2  -1    0.21    0.12
 -11   2  -1    0.05    0.09
  11   2   1    0.07    0.09
  11   2   1   -0.12    0.31
  13  -2   1    7.65    1.92
  13  -2   1    6.02    1.38
  13  -2   1    8.16    0.52
 -13  -2  -1    8.45    0.59
  13  -2   1    8.44    0.51
 -13  -2  -1    8.44    0.58
 -13   2  -1    8.06    0.57
  13   2   1    8.82    1.99
 -13   2  -1    8.38    0.53
  13   2   1    8.22    0.50
  13   2   1    8.60    0.51
 -13   2  -1    7.99    0.57
 -15  -2  -1    0.07    0.12
  15  -2   1    0.07    0.13
  15  -2   1    0.11    0.13
  15  -2   1    0.13    0.46
 -15  -2  -1    0.08    0.16
  15   2   1   -0.03    0.10
 -15   2  -1    0.02    0.12
  15   2   1    0.93    0.84
  15   2   1    0.09    0.14
 -17  -2  -1   17.27    1.01
 -17  -2  -1   17.02    1.01
  17  -2   1   16.61    0.88
  17  -2   1   17.37    1.06
  17   2   1   16.73    0.89
 -17   2  -1   17.53    1.01
  17   2   1   17.41    2.69
  17   2   1   18.03    1.01
 -17   2  -1   18.32    1.04
  19  -2   1    2.09    0.39
 -19  -2  -1    1.29    0.39
 -19   2  -1    2.28    0.47
  19   2   1    1.60    0.36
 -21  -2  -1    1.01    0.42
  21  -2   1    2.39    0.45
  21   2   1    2.44    0.45
 -21   2  -1    1.83    0.47
  22  -3  -1    1.67    0.67
 -22  -3   1    1.04    0.54
  22   3  -1    1.68    0.53
 -22   3   1    1.94    0.54
 -20  -3   1    4.09    0.66
  20  -3  -1    4.87    0.64
  20   3  -1    3.94    0.56
 -20   3   1    5.18    0.73
  18  -3  -1    1.00    0.28
  18   3  -1    1.18    0.31
  18   3  -1    0.06    0.73
 -18   3   1    1.48    0.38
 -16  -3   1    0.18    0.18
  16  -3  -1    0.42    0.18
 -16  -3   1    0.02    0.15
  16  -3  -1    0.20    0.15
  16   3  -1   -0.12    0.10
  16   3  -1    0.27    0.18
 -16   3   1    0.01    0.12
 -16   3   1    0.34    0.22
 -14  -3   1    8.23    0.60
  14  -3  -1    6.21    1.57
 -14  -3   1    7.89    0.59
  14  -3  -1    8.25    0.55
  14  -3  -1   10.78    2.37
  14  -3  -1    7.80    0.51
 -14   3   1    9.28    0.63
  14   3  -1    8.30    0.53
  14   3  -1    8.54    0.60
 -14   3   1    8.37    0.61
 -14   3   1    7.28    0.54
  12  -3  -1    1.05    0.19
 -12  -3   1    1.15    0.23
  12  -3  -1    1.22    0.94
  12  -3  -1    0.90    0.20
 -12  -3   1    1.25    0.20
 -12  -3   1    0.93    0.19
  12  -3  -1    2.05    0.81
 -12  -3   1    1.47    0.24
 -12  -3   1    0.83    0.22
 -12  -3   1    2.54    1.05
 -12   3   1    0.88    0.24
 -12   3   1    0.84    0.20
  12   3  -1    0.90    0.80
  12   3  -1    1.31    0.23
  12   3  -1    1.08    0.19
 -10  -3   1    0.16    0.59
 -10  -3   1   -0.01    0.06
  10  -3  -1    0.51    0.68
  10  -3  -1    0.04    0.07
 -10  -3   1    0.00    0.07
 -10  -3   1    0.05    0.07
  10  -3  -1    0.10    0.08
 -10  -3   1    0.04    0.08
 -10  -3   1    0.04    0.08
  10  -3  -1    0.66    0.58
  10   3  -1   -0.01    0.05
 -10   3   1   -0.09    0.04
 -10   3   1    0.02    0.08
  10   3  -1   -0.04    0.05
 -10   3   1    0.03    0.08
  10   3  -1    0.44    0.52
  10   3  -1    0.59    0.17
 -10   3   1    0.06    0.09
   8  -3  -1  134.92    5.79
   8  -3  -1  148.05    7.11
   8  -3  -1  143.52    5.21
   8  -3  -1  147.13    6.09
  -8  -3   1  140.02    5.59
   8   3  -1  132.93    5.61
   6  -3  -1   47.15    3.34
  -6  -3   1   46.61    1.23
   6  -3  -1   44.27    1.21
  -6  -3   1   45.92    1.25
   6  -3  -1   46.26    2.30
  -6  -3   1   44.81    1.33
  -6  -3   1   44.43    1.25
  -6  -3   1   45.26    1.33
  -6  -3   1   43.77    1.16
   6  -3  -1   46.24    2.65
   6  -3  -1   42.43    2.71
  -6   3   1   45.44    1.29
   6   3  -1   44.15    3.11
  -6   3   1   44.75    1.24
  -6   3   1   44.24    1.31
  -6   3   1   43.03    1.29
   6   3  -1   43.86    1.29
   6   3  -1   45.03    1.20
   6   3  -1   45.51    1.23
   6   3  -1   46.14    2.56
  -4  -3   1   10.94    0.36
   4  -3  -1   11.83    0.93
   4  -3  -1   10.78    1.10
   4  -3  -1   11.71    0.39
  -4  -3   1   10.89    0.41
  -4  -3   1   11.85    0.46
  -4  -3   1   11.57    0.40
   4  -3  -1   12.05    1.43
   4  -3  -1   12.05    0.43
   4  -3  -1   10.18    0.99
  -4  -3   1   11.18    0.36
  -4  -3   1   11.77    0.46
  -4   3   1   11.68    0.44
   4   3  -1   11.94    0.39
  -4   3   1   11.90    0.42
  -4   3   1   10.93    0.42
   4   3  -1   11.70    1.34
   4   3  -1   11.10    0.36
   4   3  -1   11.58    0.43
   4   3  -1   11.37    1.00
  -2  -3   1    3.44    0.19
  -2  -3   1    3.88    0.70
  -2  -3   1    4.25    0.21
  -2  -3   1    3.69    0.12
  -2  -3   1    3.86    0.56
  -2  -3   1    3.80    0.16
  -2  -3   1    4.13    0.19
   2  -3  -1    3.39    0.17
   2  -3  -1    3.67    0.15
   2  -3  -1    3.94    0.18
   2   3  -1    3.79    0.72
   2   3  -1    4.05    0.15
  -2   3   1    4.16    0.19
   2   3  -1    4.76    0.65
  -2   3   1    3.92    0.20
   2   3  -1    3.74    0.12
  -2   3   1    4.03    0.52
   2   3  -1    3.83    0.18
  -2   3   1    3.43    0.59
   0  -3  -1   -0.10    0.22
   0  -3  -1    0.06    0.02
   0  -3   1    0.01    0.10
   0  -3  -1    0.02    0.02
   0  -3   1    0.10    0.03
   0  -3   1    0.12    0.25
   0  -3   1    0.04    0.02
   0  -3   1    0.01    0.02
   0  -3  -1    0.09    0.03
   0  -3  -1    0.02    0.09
   0  -3   1    0.04    0.02
   0   3   1    0.04    0.02
   0   3   1    0.07    0.03
   0   3  -1    0.01    0.02
   0   3   1   -0.01    0.02
   0   3  -1   -0.06    0.22
   0   3   1   -0.15    0.20
   0   3  -1    0.05    0.01
   0   3   1    0.01    0.02
   0   3  -1   -0.01    0.02
   0   3  -1   -0.12    0.06
   0   3   1    0.06    0.10
  -2  -3  -1    4.34    0.54
  -2  -3  -1    3.98    0.15
   2  -3   1    3.41    0.18
   2  -3   1    3.94    0.17
   2  -3   1    3.90    0.16
  -2  -3  -1    3.90    0.18
  -2  -3  -1    4.18    0.21
  -2  -3  -1    3.76    0.20
  -2  -3  -1    3.80    0.22
  -2  -3  -1    3.75    0.14
  -2  -3  -1    3.97    0.66
   2   3   1    3.99    0.67
  -2   3  -1    3.31    0.16
  -2   3  -1    2.40    0.54
   2   3   1    3.64    0.15
   2   3   1    4.20    0.21
   2   3   1    3.91    0.15
   2   3   1    3.82    0.51
  -2   3  -1    3.91    0.19
  -2   3  -1    3.60    0.16
  -2   3  -1    3.37    0.50
  -4  -3  -1   11.74    0.40
  -4  -3  -1   13.28    1.42
  -4  -3  -1   10.47    0.36
  -4  -3  -1   11.95    0.45
  -4  -3  -1   11.19    0.40
   4  -3   1   11.37    0.94
   4  -3   1   11.44    0.38
   4  -3   1   10.96    0.41
   4  -3   1   11.78    1.22
  -4  -3  -1   11.26    0.38
  -4  -3  -1   11.64    0.45
  -4  -3  -1   11.27    0.35
  -4  -3  -1   10.11    0.93
   4   3   1   10.29    0.93
   4   3   1   11.42    0.39
   4   3   1   10.71    1.22
  -4   3  -1   11.67    0.40
  -4   3  -1   11.69    0.42
  -4   3  -1   11.48    0.44
   6  -3   1   43.71    2.57
  -6  -3  -1   47.18    1.25
   6  -3   1   44.71    1.22
   6  -3   1   43.70    2.81
   6  -3   1   44.49    1.27
   6  -3   1   51.16    3.36
  -6  -3  -1   44.80    1.15
  -6  -3  -1   45.67    1.26
  -6  -3  -1   45.37    1.34
  -6  -3  -1   43.25    1.22
   6  -3   1   45.76    2.33
  -6  -3  -1   46.36    1.34
   6   3   1   44.23    1.23
   6   3   1   44.53    1.21
   6   3   1   39.64    2.96
  -6   3  -1   46.16    1.25
   6   3   1   43.24    2.47
  -6   3  -1   46.60    1.34
   6   3   1   46.92    1.30
  -6   3  -1   46.78    1.30
  -6   3  -1   47.58    1.33
   8  -3   1  137.64    6.85
   8  -3   1  150.49    5.35
   8  -3   1  141.20    5.88
  -8  -3  -1  137.64    5.50
   8  -3   1  151.93    6.24
   8   3   1  133.73    5.59
 -10  -3  -1   -0.01    0.06
  10  -3   1    0.38    0.62
 -10  -3  -1    0.12    0.08
 -10  -3  -1    0.03    0.06
  10  -3   1   -0.06    0.05
 -10  -3  -1   -0.10    0.05
  10  -3   1   -0.02    0.30
 -10  -3  -1   -0.07    0.47
  10  -3   1    0.17    0.07
 -10  -3  -1    0.09    0.09
  10   3   1    0.24    0.49
 -10   3  -1    0.07    0.09
  10   3   1    0.00    0.06
  10   3   1    0.60    0.14
 -10   3  -1    0.01    0.08
 -10   3  -1    0.06    0.09
  10   3   1   -0.06    0.06
 -10   3  -1    0.04    0.08
  12  -3   1    1.21    0.24
 -12  -3  -1    0.92    0.19
 -12  -3  -1    1.20    0.22
  12  -3   1    0.61    0.54
 -12  -3  -1   -0.09    0.44
 -12  -3  -1    1.24    0.27
 -12  -3  -1    1.22    0.27
  12  -3   1    0.08    0.56
 -12  -3  -1    1.02    0.18
  12  -3   1    1.10    0.20
  12   3   1    1.07    0.21
  12   3   1    1.43    0.23
 -12   3  -1    1.15    0.22
 -12   3  -1    1.16    0.25
 -12   3  -1    1.36    0.27
  12   3   1    0.75    0.23
  12   3   1    0.47    0.75
 -14  -3  -1    7.38    0.57
 -14  -3  -1    7.54    0.58
  14  -3   1    7.82    0.50
  14  -3   1    9.86    1.97
  14  -3   1    6.59    1.90
  14  -3   1    7.51    0.52
  14   3   1    8.84    0.60
 -14   3  -1    9.06    0.62
  14   3   1    8.87    0.54
 -14   3  -1    7.99    0.55
 -14   3  -1    6.81    0.56
  14   3   1    8.33    0.52
 -16  -3  -1    0.25    0.19
  16  -3   1    0.01    0.11
 -16  -3  -1    0.03    0.14
  16  -3   1    0.33    0.19
 -16   3  -1   -0.01    0.13
  16   3   1    0.04    0.13
  16   3   1    0.07    0.13
  16   3   1    0.85    0.86
 -16   3  -1    0.09    0.14
  18  -3   1    1.01    0.26
 -18  -3  -1    0.88    0.31
  18   3   1    1.14    0.29
  18   3   1    0.70    0.74
 -18   3  -1    1.30    0.36
 -20  -3  -1    4.03    0.67
  20  -3   1    5.18    0.64
 -20   3  -1    5.77    0.78
  20   3   1    3.63    0.53
 -22  -3  -1    1.64    0.73
  22  -3   1    1.82    0.76
 -22   3  -1    1.59    0.48
  22   3   1    1.15    0.47
  21  -4  -1    4.08    0.60
 -21  -4   1    4.48    0.70
 -21   4   1    4.30    0.74
  21   4  -1    3.20    0.53
 -19  -4   1    8.02    0.71
  19  -4  -1    7.15    0.60
 -19   4   1    7.02    0.85
  19   4  -1    7.02    0.58
  17  -4  -1    0.22    0.18
 -17  -4   1   -0.03    0.14
  17  -4  -1    0.34    0.21
 -17  -4   1    0.28    0.19
 -17   4   1    0.23    0.21
 -17   4   1    0.30    0.20
  17   4  -1    0.20    0.16
 -15  -4   1   -0.05    0.10
  15  -4  -1    0.30    0.17
  15  -4  -1    0.03    0.13
 -15  -4   1   -0.12    0.10
 -15   4   1   -0.06    0.10
 -15   4   1   -0.08    0.09
 -15   4   1   -0.09    0.10
  13  -4  -1    0.12    0.11
  13  -4  -1    0.18    0.64
  13  -4  -1    0.01    0.47
 -13  -4   1    0.52    0.15
 -13  -4   1    0.12    0.14
 -13  -4   1    0.19    0.18
  13  -4  -1    0.54    0.17
 -13  -4   1   -0.04    0.10
 -13   4   1    0.27    0.13
  13   4  -1    0.01    0.09
 -13   4   1    0.11    0.12
  13   4  -1    0.20    0.13
 -13   4   1    0.12    0.11
 -11  -4   1   13.50    0.63
  11  -4  -1    9.78    1.93
  11  -4  -1   16.69    2.18
 -11  -4   1   12.08    0.58
 -11  -4   1   15.24    0.75
  11  -4  -1   14.04    0.66
 -11  -4   1   14.72    0.66
 -11  -4   1   13.83    2.21
  11  -4  -1   13.12    0.65
 -11  -4   1   14.11    0.73
  11   4  -1   14.20    0.61
 -11   4   1   12.06    0.65
  11   4  -1   13.29    0.68
 -11   4   1   13.29    0.71
  11   4  -1   17.47    2.62
 -11   4   1   14.04    0.64
 -11   4   1   13.47    0.70
   9  -4  -1   45.71    1.42
  -9  -4   1   46.50    1.51
  -9  -4   1   44.63    1.39
  -9  -4   1   47.07    1.39
  -9  -4   1   43.60    2.94
  -9  -4   1   45.31    1.49
   9  -4  -1   45.73    1.35
   9  -4  -1   45.19    2.76
   9  -4  -1   42.63    4.24
   9  -4  -1   42.99    3.17
  -9  -4   1   46.65    1.36
  -9   4   1   44.20    1.46
  -9   4   1   46.19    1.49
   9   4  -1   46.80    1.33
   9   4  -1   47.47    1.46
   9   4  -1   45.08    3.07
  -9   4   1   47.63    1.47
   9   4  -1   48.33    1.37
  -9   4   1   48.14    1.41
   7  -4  -1    1.35    0.17
  -7  -4   1    1.14    0.17
   7  -4  -1    2.31    0.83
  -7  -4   1    1.53    0.22
  -7  -4   1    1.30    0.21
   7  -4  -1    0.03    0.30
  -7  -4   1    1.12    0.16
   7  -4  -1    1.89    1.03
  -7  -4   1    1.18    0.14
   7  -4  -1    1.27    0.19
  -7  -4   1    1.15    0.20
  -7   4   1    0.97    0.16
  -7   4   1    0.86    0.16
   7   4  -1    0.74    0.53
   7   4  -1    1.17    0.19
   7   4  -1    1.43    0.21
  -7   4   1    1.08    0.19
  -7   4   1    1.20    0.19
   5  -4  -1  102.52    4.00
  -5  -4   1   95.64    3.75
   5  -4  -1   96.27    4.24
   5  -4  -1   91.98    3.56
   5  -4  -1   95.82    4.58
  -5  -4   1   94.09    4.39
   5   4  -1   99.04    3.84
   5   4  -1   92.53    4.43
  -3  -4   1   12.23    0.46
  -3  -4   1   11.65    0.38
  -3  -4   1    9.59    0.86
  -3  -4   1   11.40    0.33
  -3  -4   1   11.41    0.42
   3  -4  -1   11.71    0.41
  -3  -4   1   11.91    1.28
  -3  -4   1   11.47    0.37
   3  -4  -1   11.44    0.36
  -3  -4   1   11.55    0.41
   3   4  -1   11.44    1.26
   3   4  -1   10.61    0.91
  -3   4   1   11.53    0.41
   3   4  -1   10.98    0.40
   3   4  -1   11.85    0.32
  -3   4   1   12.75    0.91
  -3   4   1   12.00    0.43
   3   4  -1   12.05    0.46
  -3   4   1   11.57    1.11
   3   4  -1   11.72    0.36
  -3   4   1   11.68    0.41
  -1  -4   1   46.20    1.86
   1  -4  -1   51.40    2.25
  -1  -4   1   44.93    2.18
   1  -4  -1   46.82    1.84
   1   4  -1   42.98    1.13
  -1   4   1   48.86    1.79
  -1   4   1   45.57    2.05
   1   4  -1   47.34    2.22
   1   4  -1   45.85    1.86
   1  -4   1   45.76    2.27
   1  -4   1   46.71    1.95
  -1  -4  -1   47.79    1.78
  -1  -4  -1   46.54    2.05
  -1   4  -1   46.38    2.23
  -1   4  -1   52.93    1.98
   1   4   1   47.35    1.77
   3  -4   1    9.92    0.90
   3  -4   1    9.90    1.35
  -3  -4  -1   12.96    0.93
  -3  -4  -1   11.15    0.34
   3  -4   1   11.23    0.35
  -3  -4  -1   10.47    1.15
  -3  -4  -1   12.03    0.41
  -3  -4  -1   11.76    0.45
   3  -4   1   11.37    0.40
  -3  -4  -1   11.47    0.36
   3  -4   1   10.85    0.39
  -3  -4  -1   11.71    0.41
  -3   4  -1   10.90    0.87
  -3   4  -1   11.36    0.42
   3   4   1   11.16    0.88
   3   4   1   11.40    0.45
   3   4   1   11.32    1.18
  -3   4  -1   11.69    0.40
  -3   4  -1   12.46    1.19
  -3   4  -1   11.23    0.42
   3   4   1   11.44    0.36
   3   4   1   11.42    0.37
   5  -4   1   93.39    3.64
  -5  -4  -1   97.16    4.35
  -5  -4  -1   93.33    3.63
   5   4   1   95.15    3.69
   5   4   1   92.23    4.30
  -7  -4  -1    0.94    0.17
   7  -4   1   -0.14    0.84
  -7  -4  -1    0.99    0.16
  -7  -4  -1    0.98    0.17
   7  -4   1    1.31    0.17
   7  -4   1    1.95    1.32
   7  -4   1    1.81    0.71
  -7  -4  -1    1.36    0.17
  -7  -4  -1    1.12    0.16
   7  -4   1    1.11    0.17
  -7   4  -1    0.90    0.16
  -7   4  -1    1.24    0.17
  -7   4  -1    1.12    0.20
   7   4   1    1.69    0.69
   7   4   1    1.07    0.17
  -7   4  -1    1.31    0.20
   7   4   1    1.21    0.18
  -9  -4  -1   45.93    1.50
  -9  -4  -1   45.41    1.34
   9  -4   1   44.47    2.80
   9  -4   1   39.78    3.75
   9  -4   1   46.82    1.35
  -9  -4  -1   48.43    1.39
   9  -4   1   37.67    2.95
  -9  -4  -1   47.46    1.50
   9  -4   1   46.03    1.42
   9   4   1   50.44    3.22
  -9   4  -1   44.79    1.43
   9   4   1   47.31    1.33
   9   4   1   44.11    1.42
  -9   4  -1   46.76    1.48
  -9   4  -1   46.83    1.38
  -9   4  -1   45.40    1.48
   9   4   1   47.34    1.37
 -11  -4  -1   13.12    0.59
  11  -4   1   13.74    0.67
 -11  -4  -1   13.56    0.71
  11  -4   1   16.78    2.61
 -11  -4  -1   13.89    0.72
  11  -4   1   12.50    0.60
 -11  -4  -1   15.72    2.26
  11  -4   1   13.02    2.00
 -11  -4  -1   14.65    0.65
 -11   4  -1   14.03    0.68
  11   4   1   11.98    0.65
  11   4   1   13.43    0.67
 -11   4  -1   13.70    0.71
  11   4   1   11.05    1.95
 -11   4  -1   13.98    0.72
  13  -4   1    0.00    0.53
 -13  -4  -1    0.21    0.15
 -13  -4  -1    0.27    0.17
  13  -4   1    0.58    0.16
 -13  -4  -1    0.34    0.13
  13  -4   1    0.11    0.11
  13  -4   1    0.00    0.38
  13   4   1    0.05    0.10
  13   4   1    0.06    0.12
 -13   4  -1    0.08    0.11
 -13   4  -1    0.22    0.14
 -13   4  -1    0.09    0.12
 -15  -4  -1    0.01    0.12
  15  -4   1   -0.04    0.11
 -15  -4  -1   -0.11    0.08
  15  -4   1   -0.01    0.13
  15   4   1   -0.06    0.15
 -15   4  -1    0.07    0.14
 -15   4  -1    0.04    0.12
 -15   4  -1   -0.08    0.12
 -17  -4  -1    0.24    0.21
  17  -4   1    0.26    0.19
 -17  -4  -1    0.22    0.20
  17  -4   1    0.29    0.18
 -17   4  -1    0.52    0.22
 -17   4  -1    0.15    0.19
  17   4   1   -0.05    0.57
  17   4   1    0.21    0.18
 -19  -4  -1    7.95    0.73
  19  -4   1    8.35    0.63
 -19   4  -1    6.80    0.82
  19   4   1    6.94    0.58
 -21  -4  -1    3.39    0.62
  21  -4   1    3.66    0.57
  21   4   1    3.33    0.52
 -21   4  -1    3.60    0.66
 -20  -5   1    0.78    0.38
  20  -5  -1    0.80    0.26
  20   5  -1    1.76    0.39
 -20   5   1    0.71    0.37
 -18  -5   1    0.53    0.29
  18  -5  -1    0.27    0.21
 -18   5   1    0.21    0.25
  18   5  -1    0.13    0.19
  16  -5  -1   -0.03    0.12
  16  -5  -1   -0.22    0.17
 -16  -5   1    0.63    0.28
 -16  -5   1   -0.01    0.13
 -16   5   1   -0.19    0.10
  16   5  -1    0.04    0.14
 -16   5   1    0.27    0.18
 -14  -5   1    7.32    0.57
  14  -5  -1    6.81    0.47
 -14  -5   1    7.65    0.60
  14  -5  -1    8.55    2.16
  14  -5  -1    6.71    0.52
 -14   5   1    6.70    0.54
 -14   5   1    6.49    0.51
 -14   5   1    7.00    0.57
  14   5  -1    6.76    0.49
  12  -5  -1   14.96    2.24
 -12  -5   1   15.01    0.80
 -12  -5   1   14.66    0.79
  12  -5  -1   14.71    0.73
 -12  -5   1   15.74    0.68
  12  -5  -1   14.89    0.67
 -12  -5   1   19.96    2.75
 -12  -5   1   14.03    0.78
  12   5  -1   14.70    0.76
 -12   5   1   14.51    0.79
 -12   5   1   13.21    0.75
  12   5  -1   14.10    2.39
 -12   5   1   13.86    0.74
  12   5  -1   14.87    0.68
 -10  -5   1    2.19    0.36
 -10  -5   1    1.41    0.25
 -10  -5   1    1.94    0.26
 -10  -5   1    1.89    0.27
  10  -5  -1    1.82    0.27
  10  -5  -1    2.12    0.83
  10  -5  -1    1.84    0.24
  10  -5  -1    1.38    0.84
  10   5  -1    1.80    0.81
 -10   5   1    2.16    0.30
 -10   5   1    1.68    0.25
  10   5  -1    2.35    0.33
 -10   5   1    2.00    0.29
  10   5  -1    2.58    0.29
   8  -5  -1   21.50    0.74
   8  -5  -1   21.27    0.80
  -8  -5   1   21.20    0.86
   8  -5  -1   20.97    2.95
  -8  -5   1   21.68    0.79
  -8  -5   1   20.64    0.76
  -8  -5   1   22.08    0.76
   8  -5  -1   23.00    2.66
  -8   5   1   21.05    0.82
   8   5  -1   20.79    0.69
   8   5  -1   21.54    0.75
  -8   5   1   21.36    0.85
   8   5  -1   21.06    1.96
  -8   5   1   21.43    0.79
   6  -5  -1  107.21    5.27
  -6  -5   1  104.21    2.51
  -6  -5   1  100.48    4.15
   6  -5  -1  100.56    5.74
   6  -5  -1   97.50    4.01
   6  -5  -1   97.50    4.29
   6   5  -1   88.31    5.75
   6   5  -1  102.46    2.58
   6   5  -1  102.38    4.23
  -4  -5   1   94.48    3.57
  -4  -5   1   91.83    4.10
  -4   5   1   91.78    3.39
  -4   5   1   99.22    4.00
   4   5  -1   97.77    4.34
   4   5  -1   98.45    3.68
  -2  -5   1  210.52    6.66
   2  -5  -1  216.50    6.75
  -2   5   1  214.15    6.48
   0  -5   1   -0.08    0.45
   0  -5   1    0.00    0.17
   0  -5   1    0.03    0.02
   0  -5  -1    0.05    0.03
   0  -5   1    0.07    0.04
   0  -5  -1   -0.06    0.40
   0  -5  -1   -0.09    0.12
   0  -5   1    0.02    0.03
   0  -5   1    0.00    0.02
   0  -5  -1   -0.01    0.02
   0   5   1    0.05    0.02
   0   5  -1   -0.50    0.39
   0   5   1   -0.04    0.14
   0   5  -1    0.01    0.03
   0   5  -1    0.19    0.23
   0   5  -1   -0.01    0.03
   0   5  -1   -0.02    0.03
   0   5  -1    0.04    0.02
   0   5  -1    0.03    0.02
   0   5   1    0.01    0.03
   0   5   1   -0.01    0.02
   0   5   1    0.01    0.03
   0   5   1    0.10    0.39
   2  -5   1  218.57    7.01
   2   5   1  221.44    6.61
  -2   5  -1  213.35    6.76
  -4  -5  -1   99.32    4.12
   4  -5   1   93.54    4.32
   4  -5   1   93.54    3.67
  -4  -5  -1   92.76    3.45
  -4   5  -1   90.10    3.96
  -4   5  -1   99.79    3.54
   4   5   1   98.79    3.59
   4   5   1   99.54    4.20
  -6  -5  -1   97.88    5.00
  -6  -5  -1  104.62    2.49
   6  -5   1  102.61    4.88
   6  -5   1  104.71    4.17
   6  -5   1  105.78    5.31
  -6  -5  -1   93.77    3.97
   6   5   1  101.65    2.55
   6   5   1  103.86    4.17
   6   5   1   91.21    4.80
  -8  -5  -1   19.73    0.84
   8  -5   1   23.32    3.25
   8  -5   1   23.55    1.97
  -8  -5  -1   21.72    0.78
  -8  -5  -1   20.88    0.96
  -8  -5  -1   21.77    1.91
   8  -5   1   21.93    0.81
   8  -5   1   23.65    2.71
   8  -5   1   21.69    0.74
  -8  -5  -1   22.20    0.77
  -8   5  -1   21.35    0.82
  -8   5  -1   21.19    0.78
  -8   5  -1   21.61    0.94
   8   5   1   21.29    0.71
   8   5   1   19.78    2.31
   8   5   1   22.08    0.76
   8   5   1   19.89    0.78
  10  -5   1    2.02    0.25
  10  -5   1    2.05    1.01
 -10  -5  -1    2.40    0.35
  10  -5   1    2.26    0.84
 -10  -5  -1    1.88    0.30
  10  -5   1    1.54    0.24
 -10  -5  -1    2.03    0.27
 -10  -5  -1    2.33    0.29
 -10   5  -1    1.51    0.25
  10   5   1    2.24    0.27
  10   5   1    2.04    0.91
  10   5   1    2.05    0.29
 -10   5  -1    1.57    0.25
 -10   5  -1    1.86    0.25
 -12  -5  -1   15.72    0.69
  12  -5   1   14.27    0.72
  12  -5   1   17.29    2.86
 -12  -5  -1   19.37    2.64
 -12  -5  -1   15.19    0.80
  12  -5   1   16.94    2.38
 -12  -5  -1   13.40    0.76
  12  -5   1   14.06    0.65
 -12   5  -1   15.53    0.79
  12   5   1   14.08    2.35
  12   5   1   14.10    0.66
 -12   5  -1   14.19    0.74
 -12   5  -1   14.37    0.78
  14  -5   1    7.73    0.49
 -14  -5  -1    6.65    0.55
  14  -5   1    7.45    0.54
  14  -5   1    9.13    2.32
 -14  -5  -1    6.58    0.59
 -14  -5  -1    6.94    0.56
  14   5   1    6.87    0.48
 -14   5  -1    6.89    0.57
 -14   5  -1    7.34    0.54
 -14   5  -1    6.92    0.55
  16  -5   1   -0.02    0.12
  16  -5   1    0.02    0.18
 -16  -5  -1    0.15    0.17
  16   5   1    0.11    0.14
 -16   5  -1    0.11    0.17
  18  -5   1    0.37    0.22
 -18  -5  -1    0.35    0.27
  18   5   1    0.21    0.20
 -18   5  -1    0.18    0.26
 -20  -5  -1    0.88    0.39
  20  -5   1    0.89    0.28
 -20   5  -1    0.62    0.33
  20   5   1    0.20    0.25
 -21  -6   1   11.71    0.99
  21  -6  -1   10.53    0.81
 -21   6   1   12.90    1.07
  21   6  -1   12.16    0.88
 -19  -6   1    1.47    0.39
  19  -6  -1    1.30    0.33
 -19   6   1    1.93    0.46
  19   6  -1    1.23    0.33
 -17  -6   1    4.07    0.59
 -17  -6   1    4.12    0.78
  17  -6  -1    5.29    0.45
 -17   6   1    4.03    0.59
  17   6  -1    4.96    0.45
 -17   6   1    5.07    0.67
 -15  -6   1   12.05    0.80
  15  -6  -1   14.16    1.09
  15  -6  -1   13.24    0.76
  15  -6  -1   10.42    3.04
 -15  -6   1   11.71    0.79
 -15   6   1   12.12    0.89
  15   6  -1   13.70    0.73
 -15   6   1   13.73    0.84
 -15   6   1   11.28    0.80
 -13  -6   1    0.19    0.16
  13  -6  -1   -0.04    0.57
  13  -6  -1    0.11    0.11
 -13  -6   1    0.14    0.14
 -13  -6   1    0.12    0.11
  13  -6  -1    0.13    0.13
 -13   6   1    0.06    0.12
 -13   6   1    0.04    0.11
 -13   6   1    0.00    0.12
  13   6  -1    0.09    0.11
 -11  -6   1    0.09    0.10
  11  -6  -1    0.29    0.64
 -11  -6   1   -0.01    0.08
  11  -6  -1    0.20    0.12
 -11  -6   1   -0.07    0.06
  11  -6  -1   -0.02    0.52
 -11  -6   1    0.11    0.09
  11   6  -1   -0.04    0.07
 -11   6   1   -0.06    0.07
 -11   6   1    0.11    0.12
 -11   6   1    0.07    0.11
  11   6  -1   -0.21    0.37
 -11   6   1    0.10    0.11
  -9  -6   1    6.37    0.39
  -9  -6   1    4.00    1.06
  -9  -6   1    5.56    0.36
  -9  -6   1    6.03    0.44
   9  -6  -1    5.62    0.34
   9  -6  -1    4.88    1.26
   9  -6  -1    5.89    0.39
   9  -6  -1    7.67    2.34
   9  -6  -1    6.90    1.48
  -9   6   1    6.32    0.42
   9   6  -1    4.39    0.41
   9   6  -1    6.67    0.37
  -9   6   1    5.36    0.37
  -9   6   1    5.44    0.40
  -9   6   1    6.05    0.44
   9   6  -1    5.97    1.33
   7  -6  -1    1.89    0.76
  -7  -6   1    1.90    0.27
   7  -6  -1    1.87    0.25
  -7  -6   1    2.56    0.21
   7  -6  -1    1.75    0.20
  -7  -6   1    1.74    0.70
  -7  -6   1    1.82    0.23
   7  -6  -1    1.90    1.45
   7  -6  -1    1.50    0.69
  -7   6   1    2.36    0.28
   7   6  -1    1.85    0.23
  -7   6   1    1.78    0.27
  -7   6   1    1.77    0.25
   7   6  -1    1.57    0.26
   7   6  -1    1.14    0.62
  -7   6   1    1.89    0.25
  -5  -6   1  105.82    4.83
   5  -6  -1   99.60    4.02
  -5  -6   1   98.15    3.95
   5   6  -1   96.23    4.81
   5   6  -1  101.99    4.08
   5   6  -1  101.72    2.51
  -3  -6   1   44.74    1.25
   3  -6  -1   46.07    1.21
  -3  -6   1   44.69    2.17
  -3  -6   1   44.17    1.11
   3  -6  -1   42.32    2.21
  -3  -6   1   42.02    3.08
   3  -6  -1   44.67    1.12
  -3  -6   1   44.44    1.18
   3  -6  -1   47.24    2.79
  -3  -6   1   46.95    1.25
   3   6  -1   44.90    1.12
  -3   6   1   45.08    1.25
   3   6  -1   45.45    1.32
   3   6  -1   45.25    2.23
   3   6  -1   42.79    2.70
   3   6  -1   44.29    1.15
   3   6  -1   45.13    1.30
  -3   6   1   43.64    2.50
  -3   6   1   39.07    1.98
  -3   6   1   44.62    1.23
  -3   6   1   45.13    1.26
  -1  -6   1    8.89    0.35
  -1  -6   1   10.30    0.92
   1  -6  -1    9.66    0.37
  -1  -6   1    9.56    0.38
   1  -6  -1    9.20    0.33
   1  -6  -1    8.93    1.26
   1  -6  -1    9.11    0.32
  -1  -6   1    8.50    1.31
   1  -6  -1    9.21    0.86
  -1  -6   1    8.35    0.34
   1   6  -1    9.07    0.39
  -1   6   1    9.02    0.81
   1   6  -1    8.61    0.28
  -1   6   1    9.80    1.29
  -1   6   1    9.16    0.38
   1   6  -1    8.27    0.39
   1   6  -1    8.44    0.25
   1   6  -1    8.56    1.31
   1   6  -1    8.88    0.25
   1   6  -1    9.19    1.07
  -1   6   1    8.36    0.31
   1  -6   1    9.79    1.38
  -1  -6  -1    8.26    0.34
   1  -6   1    9.03    0.33
   1  -6   1    9.18    0.31
   1  -6   1    8.91    0.29
   1  -6   1    9.15    0.36
  -1  -6  -1    8.58    0.79
  -1  -6  -1    9.13    0.35
  -1  -6  -1    7.88    1.15
   1  -6   1    9.73    1.16
  -1   6  -1    8.85    0.37
   1   6   1    8.52    0.26
  -1   6  -1    8.72    0.32
   1   6   1   11.21    1.20
   1   6   1    8.68    0.27
  -1   6  -1    8.47    0.30
   1   6   1    9.62    0.40
  -1   6  -1    9.64    0.36
   1   6   1    8.44    0.38
  -1   6  -1    8.82    0.86
   1   6   1    9.69    0.83
  -1   6  -1    8.19    1.22
  -3  -6  -1   45.53    1.25
   3  -6   1   40.13    3.51
  -3  -6  -1   46.52    1.24
   3  -6   1   45.23    1.24
   3  -6   1   45.39    1.11
   3  -6   1   45.02    1.21
  -3  -6  -1   44.10    2.53
  -3  -6  -1   46.90    1.18
  -3  -6  -1   43.71    1.08
  -3  -6  -1   43.62    2.05
   3   6   1   42.93    1.09
   3   6   1   45.07    1.14
  -3   6  -1   49.62    2.25
  -3   6  -1   45.34    1.23
   3   6   1   46.21    1.31
   3   6   1   43.96    2.11
  -3   6  -1   45.57    2.65
  -3   6  -1   45.32    1.26
  -3   6  -1   44.16    1.26
   3   6   1   45.71    1.32
   3   6   1   43.41    2.58
   3   6   1   43.51    1.08
  -5  -6  -1  101.87    2.59
  -5  -6  -1  102.05    4.70
  -5  -6  -1   98.35    3.81
   5  -6   1   94.28    4.02
   5   6   1   90.69    4.54
   5   6   1   97.00    2.41
   5   6   1   96.13    3.88
  -5   6  -1  105.20    3.88
   7  -6   1    1.31    0.69
  -7  -6  -1    1.86    0.25
   7  -6   1    1.83    0.17
   7  -6   1    1.64    0.22
  -7  -6  -1    1.87    0.27
   7  -6   1    2.13    0.88
  -7  -6  -1    1.42    0.69
   7  -6   1    1.30    1.46
  -7  -6  -1    1.89    0.23
  -7   6  -1    2.17    0.25
   7   6   1    1.81    0.22
  -7   6  -1    2.04    0.27
  -7   6  -1    1.54    0.24
   7   6   1    1.72    0.68
  -7   6  -1    2.10    0.26
   7   6   1    1.84    0.28
   7   6   1    1.80    0.25
  -9  -6  -1    7.26    1.42
   9  -6   1    5.72    2.22
  -9  -6  -1    6.44    0.38
  -9  -6  -1    6.65    0.40
   9  -6   1    6.27    0.35
   9  -6   1    6.06    0.40
  -9  -6  -1    5.80    0.43
   9  -6   1    6.91    1.60
  -9  -6  -1    5.96    0.44
  -9   6  -1    5.56    0.40
  -9   6  -1    5.61    0.38
   9   6   1    6.10    0.36
  -9   6  -1    6.96    0.45
  -9   6  -1    5.46    0.41
   9   6   1    5.10    1.28
 -11  -6  -1    0.08    0.09
  11  -6   1   -0.20    0.53
  11  -6   1   -0.56    0.28
  11  -6   1    0.09    0.10
 -11  -6  -1   -0.47    0.33
 -11  -6  -1   -0.01    0.09
  11  -6   1   -0.08    0.06
 -11  -6  -1   -0.07    0.06
 -11  -6  -1    0.09    0.09
  11   6   1   -0.14    0.47
 -11   6  -1    0.14    0.11
  11   6   1    0.04    0.09
 -11   6  -1    0.01    0.08
 -11   6  -1   -0.07    0.06
 -11   6  -1   -0.03    0.08
  13  -6   1    1.01    1.09
 -13  -6  -1    0.31    0.13
  13  -6   1    0.12    0.13
 -13  -6  -1    0.30    0.18
  13  -6   1    0.13    0.11
 -13  -6  -1    0.19    0.15
  13  -6   1    0.35    0.75
 -13   6  -1    0.00    0.09
  13   6   1   -0.01    0.09
 -13   6  -1    0.08    0.13
 -13   6  -1    0.16    0.14
 -15  -6  -1   13.42    0.84
 -15  -6  -1   13.60    0.85
  15  -6   1   12.05    0.74
 -15   6  -1   13.74    0.81
 -15   6  -1   12.37    0.81
  15   6   1   12.83    0.71
 -15   6  -1   13.81    0.86
  17  -6   1    3.94    0.48
  17  -6   1    5.11    0.88
 -17  -6  -1    4.91    0.65
 -17  -6  -1    4.54    0.81
 -17   6  -1    4.30    0.62
  17   6   1    4.10    0.52
 -17   6  -1    3.97    0.67
  19  -6   1    1.63    0.35
 -19  -6  -1    1.35    0.41
  19   6   1    1.18    0.34
 -19   6  -1    2.17    0.48
  21  -6   1   10.67    0.78
 -21  -6  -1   10.85    0.91
  21   6   1   11.70    0.85
 -21   6  -1   11.21    1.00
 -20  -7   1    3.03    0.58
 -20   7   1    3.75    0.68
  20   7  -1    2.85    0.50
 -18  -7   1    1.24    0.35
  18  -7  -1    0.50    0.28
  18   7  -1    0.51    0.24
 -18   7   1    0.60    0.31
 -16  -7   1    0.97    0.30
 -16  -7   1    0.58    0.26
  16  -7  -1    0.54    0.24
  16  -7  -1    0.47    0.19
 -16   7   1    1.37    0.34
  16   7  -1    0.44    0.22
 -16   7   1    0.71    0.27
 -16   7   1    0.88    0.27
 -14  -7   1    0.92    0.23
 -14  -7   1    0.20    0.17
 -14  -7   1    0.31    0.18
  14  -7  -1    0.23    0.16
  14  -7  -1    0.15    0.13
  14  -7  -1    2.03    1.38
  14   7  -1    0.45    0.16
 -14   7   1    0.67    0.23
 -14   7   1    0.70    0.26
 -14   7   1    0.21    0.17
 -12  -7   1   10.93    0.70
  12  -7  -1   12.47    2.45
  12  -7  -1   12.05    0.66
  12  -7  -1   12.14    0.60
 -12  -7   1   11.61    0.62
 -12   7   1   12.59    0.68
  12   7  -1   11.37    0.60
 -12   7   1   12.82    0.75
 -12   7   1   12.39    0.72
 -12   7   1   11.18    0.68
 -10  -7   1   23.70    0.92
  10  -7  -1   23.86    2.82
  10  -7  -1   23.50    0.95
 -10  -7   1   24.66    2.31
  10  -7  -1   23.45    3.09
  10  -7  -1   25.27    0.88
 -10  -7   1   23.90    1.02
  10   7  -1   23.14    2.82
  10   7  -1   23.70    1.03
 -10   7   1   23.43    0.99
 -10   7   1   23.98    1.03
 -10   7   1   25.19    1.03
  10   7  -1   23.30    0.87
   8  -7  -1   -0.21    0.42
   8  -7  -1    0.66    1.56
   8  -7  -1   -0.12    0.32
  -8  -7   1   -0.07    0.07
   8  -7  -1    0.09    0.09
  -8  -7   1    0.03    0.07
  -8  -7   1    0.00    0.41
  -8  -7   1    0.13    0.09
   8  -7  -1   -0.02    0.06
  -8   7   1    0.03    0.09
  -8   7   1   -0.11    0.04
  -8   7   1    0.03    0.07
   8   7  -1    0.03    0.09
   8   7  -1    0.01    0.06
  -8   7   1    0.12    0.10
   8   7  -1    0.27    0.41
  -6  -7   1    2.02    0.73
   6  -7  -1    1.95    0.16
   6  -7  -1    2.93    1.39
  -6  -7   1    1.58    0.24
  -6  -7   1    1.99    0.24
   6  -7  -1    1.46    0.67
  -6  -7   1    2.38    0.28
   6  -7  -1    1.91    0.23
   6  -7  -1    1.39    0.58
   6   7  -1    1.28    0.59
   6   7  -1    2.18    0.30
  -6   7   1    1.28    0.21
  -6   7   1    1.48    0.23
  -6   7   1    2.51    0.30
   6   7  -1    2.06    0.16
  -6   7   1    2.08    0.27
  -4  -7   1    1.46    0.16
  -4  -7   1    1.17    1.01
   4  -7  -1    1.31    0.17
  -4  -7   1    1.02    0.45
  -4  -7   1    0.98    0.17
   4  -7  -1    1.18    0.13
   4  -7  -1    0.89    0.50
  -4  -7   1    0.95    0.15
   4   7  -1    0.51    0.38
   4   7  -1   -0.02    0.82
  -4   7   1    1.23    0.18
  -4   7   1    0.95    0.15
   4   7  -1    1.20    0.10
  -4   7   1    1.21    0.19
   4   7  -1    1.05    0.18
   4   7  -1    1.15    0.18
  -4   7   1    0.89    0.14
  -4   7   1    1.02    0.43
  -2  -7   1  104.74    4.48
  -2  -7   1  104.54    3.82
   2  -7  -1  112.90    4.73
   2  -7  -1  107.02    3.96
   2   7  -1  105.21    4.51
  -2   7   1  100.94    3.66
   2   7  -1  100.73    3.81
   0  -7   1    0.11    0.06
   0  -7   1    0.03    0.03
   0  -7   1    0.02    0.05
   0  -7  -1    0.01    0.03
   0  -7   1    0.07    0.04
   0  -7  -1    0.22    0.62
   0  -7  -1    0.06    0.05
   0  -7   1   -0.08    0.23
   0  -7  -1   -0.09    0.18
   0  -7  -1    0.00    0.04
   0   7   1   -0.03    0.04
   0   7  -1    0.30    0.28
   0   7  -1    0.07    0.06
   0   7   1    0.16    0.04
   0   7  -1    0.00    0.04
   0   7   1   -0.02    0.04
   0   7   1   -0.28    0.57
   0   7  -1    0.02    0.03
   0   7  -1   -0.21    0.60
   0   7   1    0.01    0.04
   0   7  -1   -0.01    0.05
   0   7  -1    0.06    0.04
   0   7   1   -0.12    0.18
  -2  -7  -1   98.67    3.61
   2  -7   1  103.27    4.01
  -2  -7  -1  112.13    4.36
   2  -7   1  105.33    4.77
   2   7   1  114.26    4.42
  -2   7  -1  101.78    3.78
  -2   7  -1   97.09    4.31
  -4  -7  -1    1.32    0.88
  -4  -7  -1    1.04    0.45
  -4  -7  -1    1.38    0.20
  -4  -7  -1    1.29    0.15
   4  -7   1    1.31    0.16
   4   7   1    1.03    0.18
  -4   7  -1    1.19    0.18
   4   7   1    0.98    0.49
   4   7   1   -0.29    0.75
   4   7   1    1.20    0.13
  -4   7  -1    1.39    0.19
   4   7   1    1.37    0.23
  -4   7  -1    1.35    0.19
  -4   7  -1    0.76    0.43
  -6  -7  -1    1.95    0.27
  -6  -7  -1    1.86    0.23
  -6  -7  -1    2.19    0.27
   6  -7   1    1.93    0.16
   6  -7   1    2.39    0.82
  -6  -7  -1    1.43    0.62
   6  -7   1    1.73    0.22
  -6   7  -1    1.62    0.24
  -6   7  -1    1.81    0.25
   6   7   1    1.27    0.62
  -6   7  -1    2.31    0.28
  -6   7  -1    1.56    0.22
   6   7   1    1.92    0.27
  -6   7  -1    1.96    0.64
   6   7   1    2.20    0.17
   8  -7   1   -0.08    0.04
   8  -7   1   -0.02    0.06
   8  -7   1    0.46    0.53
   8  -7   1    0.32    1.28
  -8  -7  -1    0.04    0.08
  -8  -7  -1   -0.01    0.07
  -8  -7  -1    0.42    0.52
  -8  -7  -1    0.12    0.08
   8  -7   1    0.24    0.48
   8   7   1    0.24    0.45
   8   7   1   -0.05    0.06
  -8   7  -1    0.08    0.09
   8   7   1   -0.03    0.05
  -8   7  -1   -0.03    0.07
  -8   7  -1    0.05    0.08
 -10  -7  -1   24.18    0.92
 -10  -7  -1   24.89    0.92
  10  -7   1   22.13    0.92
  10  -7   1   24.51    0.86
 -10  -7  -1   24.31    1.02
 -10  -7  -1   22.99    2.20
  10  -7   1   26.66    3.25
  10  -7   1   23.12    2.25
  10   7   1   22.45    1.02
 -10   7  -1   22.08    0.95
  10   7   1   22.47    2.78
  10   7   1   23.91    0.87
 -10   7  -1   24.57    0.96
 -10   7  -1   25.92    1.03
 -10   7  -1   23.30    1.01
  12  -7   1   11.15    2.25
  12  -7   1   11.80    0.66
 -12  -7  -1   11.93    0.72
  12  -7   1   12.02    0.59
 -12  -7  -1   12.52    0.64
 -12   7  -1   13.37    0.69
 -12   7  -1   12.38    0.70
 -12   7  -1   12.58    0.74
  12   7   1   11.24    0.59
 -12   7  -1   12.84    0.73
  14  -7   1    0.38    0.82
 -14  -7  -1    0.77    0.23
 -14  -7  -1    0.76    0.25
  14  -7   1    0.38    0.17
 -14  -7  -1    0.90    0.23
  14  -7   1    0.58    0.21
 -14   7  -1    0.55    0.21
 -14   7  -1    0.62    0.22
 -14   7  -1    0.20    0.18
  14   7   1    0.15    0.14
 -16  -7  -1    1.00    0.30
  16  -7   1    0.54    0.24
 -16  -7  -1    0.39    0.23
  16  -7   1    0.91    0.24
 -16   7  -1    1.25    0.31
 -16   7  -1    0.86    0.33
  16   7   1    1.21    0.29
 -16   7  -1    0.56    0.27
 -18  -7  -1    0.55    0.30
  18   7   1    0.79    0.27
 -18   7  -1    0.28    0.27
 -20  -7  -1    3.77    0.66
  20   7   1    3.32    0.53
 -20   7  -1    3.06    0.58
 -19  -8   1    3.77    0.64
 -19   8   1    2.97    0.57
 -17  -8   1    6.83    0.79
 -17   8   1    3.85    0.84
  15  -8  -1   11.12    2.69
  15  -8  -1    9.40    0.66
 -15  -8   1    9.53    0.71
 -15  -8   1    8.97    0.60
 -15   8   1   10.07    0.75
 -15   8   1   10.50    0.73
  15   8  -1    9.88    0.75
  15   8  -1   10.17    0.73
 -15   8   1    9.88    0.74
  13  -8  -1    2.14    1.42
  13  -8  -1    4.63    0.51
 -13  -8   1    3.63    0.43
 -13   8   1    3.64    0.46
 -13   8   1    3.89    0.51
  13   8  -1    3.53    0.50
 -13   8   1    4.34    0.64
 -13   8   1    3.87    0.49
  13   8  -1    3.52    0.45
  11  -8  -1   -0.44    0.38
 -11  -8   1    0.48    0.17
  11  -8  -1    0.66    1.08
 -11  -8   1    0.22    0.13
  11  -8  -1    0.86    0.23
 -11  -8   1    0.56    0.20
 -11   8   1    0.29    0.16
 -11   8   1    1.10    0.30
  11   8  -1    0.84    0.27
 -11   8   1    1.03    0.23
 -11   8   1    0.54    0.16
  11   8  -1    0.38    0.19
  -9  -8   1   31.54    1.22
   9  -8  -1   31.31    1.12
  -9  -8   1   32.90    1.12
  -9  -8   1   32.54    2.58
   9  -8  -1   31.38    4.34
  -9  -8   1   32.07    1.12
   9  -8  -1   29.85    2.56
   9  -8  -1   37.35    2.99
   9   8  -1   35.67    2.79
  -9   8   1   31.30    1.20
   9   8  -1   30.20    1.21
  -9   8   1   31.21    1.17
  -9   8   1   27.95    1.14
  -9   8   1   32.72    1.15
  -7  -8   1    0.31    0.45
   7  -8  -1    0.57    0.53
  -7  -8   1    0.12    0.09
  -7  -8   1   -0.05    0.05
  -7  -8   1    0.02    0.08
   7  -8  -1    0.20    0.48
  -7   8   1    0.03    0.08
  -7   8   1   -0.01    0.07
   7   8  -1   -0.01    0.39
  -7   8   1   -0.01    0.07
   7   8  -1    0.01    0.08
  -7   8   1   -0.12    0.04
  -5  -8   1   20.41    0.76
  -5  -8   1   21.05    0.78
  -5  -8   1   22.82    0.70
   5  -8  -1   20.40    0.74
  -5  -8   1   19.10    1.61
   5   8  -1   22.22    0.87
  -5   8   1   21.41    0.81
  -5   8   1   20.44    0.77
   5   8  -1   20.31    0.86
  -5   8   1   21.87    0.80
  -5   8   1   19.92    0.79
   5   8  -1   22.05    2.56
  -5   8   1   23.98    1.71
   3  -8  -1  144.40    5.16
  -3  -8   1  130.41    4.78
  -3   8   1  143.49    4.78
  -1  -8   1   82.85    3.46
   1  -8  -1   88.71    3.54
  -1  -8   1   94.70    4.34
   1  -8  -1   87.60    4.28
   1   8  -1   83.03    4.05
  -1   8   1   83.93    3.28
  -1   8   1   85.72    3.91
   1   8  -1   82.82    3.40
   1  -8   1   76.32    3.44
  -1  -8  -1   88.00    3.38
  -1  -8  -1   85.92    4.01
  -1   8  -1   88.18    3.44
   1   8   1   84.20    3.86
   1   8   1   88.08    3.31
  -1   8  -1   78.04    4.76
   3  -8   1  140.55    5.23
  -3  -8  -1  143.71    4.77
   3   8   1  139.65    4.82
  -3   8  -1  135.44    4.84
  -5  -8  -1   20.70    0.77
  -5  -8  -1   21.72    1.64
  -5  -8  -1   22.86    0.69
  -5  -8  -1   21.65    0.77
   5  -8   1   21.62    0.75
  -5   8  -1   21.30    0.81
   5   8   1   21.83    0.85
  -5   8  -1   20.45    0.80
   5   8   1   20.32    0.85
  -5   8  -1   19.66    0.76
   5   8   1   21.63    1.74
  -5   8  -1   21.25    0.77
  -5   8  -1   20.72    1.64
  -7  -8  -1   -0.02    0.07
   7  -8   1   -0.29    0.33
  -7  -8  -1    0.01    0.07
  -7  -8  -1    0.10    0.10
  -7  -8  -1   -0.11    0.39
  -7   8  -1   -0.01    0.08
  -7   8  -1    0.01    0.08
   7   8   1   -0.04    0.07
  -7   8  -1    0.10    0.09
  -7   8  -1   -0.01    0.08
  -9  -8  -1   32.43    1.13
  -9  -8  -1   31.33    1.22
  -9  -8  -1   32.99    1.12
   9  -8   1   26.03    2.55
   9  -8   1   32.18    1.13
   9  -8   1   30.32    4.18
   9  -8   1   29.41    2.58
  -9  -8  -1   30.35    2.47
  -9   8  -1   32.00    1.21
  -9   8  -1   31.97    1.20
  -9   8  -1   32.92    1.22
   9   8   1   30.57    1.22
  -9   8  -1   32.95    1.19
   9   8   1   30.81    2.55
 -11  -8  -1    0.75    0.23
  11  -8   1    0.51    0.16
  11  -8   1    0.68    0.86
  11  -8   1    0.59    0.86
 -11  -8  -1    0.59    0.17
 -11   8  -1    0.48    0.18
 -11   8  -1    0.66    0.19
 -11   8  -1    0.36    0.16
  11   8   1    0.30    0.17
  11   8   1    0.61    0.15
 -11   8  -1    0.64    0.19
 -13  -8  -1    3.36    0.41
 -13  -8  -1    4.24    0.63
  13  -8   1    5.80    1.77
  13  -8   1    3.76    0.45
  13   8   1    3.59    0.50
 -13   8  -1    3.31    0.53
 -13   8  -1    3.95    0.49
 -13   8  -1    3.71    0.49
  13   8   1    4.11    0.35
 -15  -8  -1   10.07    0.64
  15  -8   1    9.57    0.67
 -15  -8  -1    8.87    0.69
  15   8   1   10.77    0.64
 -15   8  -1    9.10    0.72
  15   8   1    9.24    0.72
 -15   8  -1   10.09    0.72
 -15   8  -1   10.32    0.74
 -17  -8  -1    6.17    0.75
  17   8   1    6.51    0.78
 -19  -8  -1    3.28    0.58
 -19   8  -1    3.70    0.64
 -20  -9   1    1.23    0.43
 -20   9   1    0.69    0.60
 -18  -9   1   -0.04    0.20
 -18   9   1    0.13    0.23
 -16  -9   1   -0.13    0.09
 -16  -9   1   -0.04    0.16
 -16   9   1   -0.10    0.14
 -16   9   1    0.06    0.16
  14  -9  -1    0.53    0.19
  14  -9  -1   -0.10    0.50
 -14  -9   1    0.46    0.23
 -14  -9   1    0.01    0.13
 -14   9   1    0.14    0.18
 -14   9   1    0.05    0.15
 -14   9   1    0.32    0.20
  14   9  -1    0.08    0.19
  12  -9  -1    0.10    0.73
 -12  -9   1    0.04    0.13
  12  -9  -1    0.09    0.13
 -12  -9   1    0.27    0.15
 -12   9   1    0.09    0.14
 -12   9   1    0.17    0.16
 -12   9   1    0.08    0.14
  12   9  -1    0.05    0.13
 -12   9   1    0.15    0.15
 -10  -9   1   10.67    0.57
  10  -9  -1   11.77    2.25
  10  -9  -1   10.14    0.57
 -10  -9   1    9.61    0.63
 -10  -9   1    9.20    0.55
 -10   9   1   10.83    0.95
 -10   9   1    9.97    0.62
 -10   9   1    8.72    0.56
  10   9  -1   10.09    0.77
 -10   9   1    9.69    0.63
   8  -9  -1   30.72    4.15
  -8  -9   1   32.46    1.12
  -8  -9   1   30.77    1.11
  -8  -9   1   29.64    1.19
  -8  -9   1   30.64    2.43
   8  -9  -1   30.05    3.84
   8  -9  -1   32.99    2.67
   8  -9  -1   30.19    1.09
  -8   9   1   33.27    1.21
  -8   9   1   32.88    1.16
  -8   9   1   32.04    1.18
  -8   9   1   31.39    1.16
   8   9  -1   33.05    1.24
   8   9  -1   30.80    2.58
   6  -9  -1    6.27    0.37
  -6  -9   1    7.75    1.36
  -6  -9   1    5.74    0.37
  -6  -9   1    6.48    0.40
  -6   9   1    6.40    0.42
   6   9  -1    6.16    0.43
  -6   9   1    5.86    0.39
   6   9  -1    4.65    1.14
  -6   9   1    6.07    0.40
  -6   9   1    5.58    0.40
   6   9  -1    6.25    0.46
   4  -9  -1   47.47    1.34
  -4  -9   1   45.30    1.37
  -4  -9   1   48.75    1.31
   4  -9  -1   48.61    2.82
  -4  -9   1   43.06    2.49
  -4   9   1   47.21    1.38
   4   9  -1   48.06    1.47
  -4   9   1   45.02    1.40
   4   9  -1   42.43    2.53
  -4   9   1   44.81    1.42
  -4   9   1   50.88    2.57
  -4   9   1   46.13    1.56
   2  -9  -1  117.81    4.63
  -2  -9   1  117.62    4.48
  -2   9   1  120.79    4.34
   2   9  -1  122.86    4.55
   0  -9  -1   -0.29    0.19
   0  -9  -1    0.09    0.07
   0  -9   1   -0.26    0.24
   0  -9  -1    0.08    0.07
   0  -9   1    0.06    0.07
   0   9  -1    0.04    0.06
   0   9  -1   -0.21    0.24
   0   9   1    0.01    0.06
   0   9   1   -0.07    0.05
   0   9  -1    0.17    0.08
   0   9  -1   -0.03    0.06
   0   9   1    0.01    0.06
   0   9   1   -0.16    0.24
   2  -9   1  117.29    4.77
  -2  -9  -1  140.32    5.20
   2   9   1  118.77    4.38
  -2   9  -1  119.38    4.51
  -4  -9  -1   46.50    1.29
   4  -9   1   47.57    2.86
   4  -9   1   46.92    1.32
  -4  -9  -1   46.15    1.38
  -4  -9  -1   45.97    1.37
   4   9   1   47.35    1.48
   4   9   1   46.18    1.46
  -4   9  -1   45.16    1.41
   4   9   1   43.07    2.46
  -4   9  -1   46.03    1.41
  -4   9  -1   45.49    1.36
  -4   9  -1   48.13    2.57
  -6  -9  -1    7.55    1.27
  -6  -9  -1    6.75    0.39
  -6  -9  -1    6.30    0.39
   6  -9   1    6.21    0.37
   6   9   1    5.27    0.41
  -6   9  -1    5.68    0.41
   6   9   1    5.82    1.18
  -6   9  -1    6.47    0.42
  -6   9  -1    5.91    1.16
  -6   9  -1    6.00    0.39
  -6   9  -1    5.82    0.39
   6   9   1    6.59    0.46
  -8  -9  -1   32.24    1.22
   8  -9   1   28.75    3.99
   8  -9   1   30.21    2.61
  -8  -9  -1   33.13    2.45
   8  -9   1   30.89    1.10
  -8  -9  -1   32.71    1.14
  -8  -9  -1   31.91    1.10
  -8   9  -1   31.30    1.15
  -8   9  -1   31.92    1.15
   8   9   1   32.31    2.51
  -8   9  -1   32.97    1.20
  -8   9  -1   30.97    1.19
   8   9   1   31.66    1.22
 -10  -9  -1    9.87    0.56
 -10  -9  -1    7.80    0.57
  10  -9   1   10.77    0.59
 -10  -9  -1   11.54    2.41
  10  -9   1    6.90    1.69
 -10  -9  -1   10.25    0.56
 -10   9  -1    9.51    0.61
 -10   9  -1    8.81    0.55
  10   9   1    5.94    1.84
 -10   9  -1    9.18    0.58
  12  -9   1    0.33    0.91
  12  -9   1    0.05    0.12
 -12  -9  -1    0.06    0.13
 -12  -9  -1    0.15    0.12
 -12   9  -1    0.08    0.14
  12   9   1    0.35    0.19
 -12   9  -1    0.18    0.16
 -12   9  -1    0.28    0.18
 -12   9  -1    0.23    0.16
 -14  -9  -1    0.12    0.16
  14  -9   1    2.44    1.46
  14  -9   1    0.27    0.19
 -14  -9  -1    0.20    0.16
 -14   9  -1   -0.01    0.16
 -14   9  -1    0.76    0.24
  14   9   1    0.29    0.20
 -14   9  -1   -0.03    0.12
 -16  -9  -1   -0.01    0.17
 -16  -9  -1   -0.02    0.11
 -16   9  -1   -0.11    0.16
 -16   9  -1   -0.04    0.17
 -18  -9  -1    0.05    0.21
 -18   9  -1    0.24    0.27
 -20  -9  -1    1.20    0.41
 -20   9  -1    1.05    0.57
 -19 -10   1    0.27    0.28
 -19  10   1    0.58    0.34
 -17 -10   1    2.73    0.54
 -17  10   1    3.47    0.59
 -17  10   1    2.66    0.69
 -15 -10   1    4.10    0.58
  15 -10  -1    1.47    0.97
 -15 -10   1    2.69    0.41
  15 -10  -1    2.96    0.45
 -15  10   1    3.16    0.50
  15  10  -1    3.57    0.64
 -15  10   1    3.09    0.51
 -15  10   1    2.80    0.49
  13 -10  -1    0.83    0.24
 -13 -10   1    0.99    0.28
 -13 -10   1    1.08    0.25
  13 -10  -1    0.57    1.03
 -13  10   1    1.46    0.32
 -13  10   1    0.61    0.24
 -13  10   1    0.32    0.20
  13  10  -1    1.05    0.30
 -13  10   1    1.51    0.31
  11 -10  -1    1.16    0.91
  11 -10  -1    1.77    0.31
 -11 -10   1    1.74    0.30
 -11 -10   1    2.11    0.37
 -11  10   1    2.22    0.37
 -11  10   1    1.82    0.33
  11  10  -1    2.21    0.37
 -11  10   1    2.16    0.36
 -11  10   1    2.16    0.35
  -9 -10   1    8.30    0.52
  -9 -10   1    9.26    0.62
   9 -10  -1    8.59    1.82
   9 -10  -1   10.18    0.57
  -9 -10   1    9.95    1.71
  -9 -10   1    9.73    0.55
  -9  10   1    9.09    0.60
  -9  10   1    9.55    0.58
   9  10  -1    7.09    1.55
  -9  10   1   10.28    0.61
  -9  10   1    9.24    0.67
   7 -10  -1   23.58    2.22
  -7 -10   1   22.94    0.92
  -7 -10   1   23.34    1.02
   7 -10  -1   23.85    0.90
  -7  10   1   23.57    0.96
  -7  10   1   22.90    0.96
  -7  10   1   24.12    0.95
  -7  10   1   24.46    0.96
   7  10  -1   22.04    2.05
   7  10  -1   25.22    1.02
   7  10  -1   23.04    1.03
   5 -10  -1    2.26    0.82
  -5 -10   1    2.39    0.31
   5 -10  -1    2.21    0.27
  -5 -10   1    2.34    0.28
   5  10  -1    2.52    0.79
  -5  10   1    2.36    0.71
  -5  10   1    2.46    0.30
  -5  10   1    2.34    0.33
   5  10  -1    1.62    0.26
   5  10  -1    1.52    0.27
  -3 -10   1    0.05    0.07
   3 -10  -1   -0.38    0.19
  -3 -10   1    0.00    0.05
  -3 -10   1    0.16    0.09
  -3  10   1   -0.02    0.06
   3  10  -1   -0.04    0.06
  -3  10   1   -0.03    0.06
  -3  10   1    0.10    0.31
   3  10  -1    0.04    0.37
   3  10  -1    0.02    0.07
  -3  10   1   -0.06    0.05
  -1 -10   1    0.67    0.14
  -1 -10   1    0.71    0.14
   1 -10  -1    0.74    0.14
   1 -10  -1    0.75    0.16
   1 -10  -1    0.14    0.32
  -1 -10   1    0.76    0.46
  -1  10   1    0.80    0.17
  -1  10   1    0.46    0.11
   1  10  -1    1.26    0.57
  -1  10   1    0.55    0.14
   1  10  -1    0.52    0.13
   1  10  -1    0.56    0.15
  -1  10   1    0.27    0.37
   1  10  -1    0.65    0.16
  -1 -10  -1    0.52    0.13
   1 -10   1    1.07    0.61
  -1 -10  -1    0.87    0.15
   1 -10   1    1.14    0.18
  -1 -10  -1    0.60    0.38
   1 -10   1    0.73    0.13
  -1  10  -1    0.39    0.12
   1  10   1    0.45    0.40
   1  10   1    0.88    0.16
  -1  10  -1    0.56    0.13
  -1  10  -1    0.73    0.17
   1  10   1    0.64    0.16
   1  10   1    0.56    0.15
  -3 -10  -1    0.23    0.37
  -3 -10  -1    0.06    0.07
   3 -10   1    0.10    0.08
  -3 -10  -1    0.00    0.06
  -3 -10  -1    0.32    0.10
   3 -10   1    0.04    0.32
  -3  10  -1    0.05    0.06
   3  10   1    0.34    0.13
   3  10   1    0.20    0.11
  -3  10  -1    0.02    0.07
  -3  10  -1   -0.07    0.05
  -3  10  -1   -0.07    0.28
   3  10   1   -0.33    0.21
   5 -10   1    2.47    0.87
  -5 -10  -1    1.71    0.24
  -5 -10  -1    2.25    0.30
  -5 -10  -1    1.67    0.62
  -5  10  -1    2.04    0.73
   5  10   1    1.26    0.58
   5  10   1    1.65    0.26
  -5  10  -1    2.06    0.29
   5  10   1    1.74    0.28
  -7 -10  -1   23.45    2.00
  -7 -10  -1   24.25    0.90
   7 -10   1   23.53    0.89
  -7 -10  -1   23.81    0.93
   7  10   1   23.26    1.00
  -7  10  -1   23.81    0.95
  -7  10  -1   24.14    0.99
   7  10   1   22.04    1.01
  -7  10  -1   24.12    0.95
   7  10   1   24.49    2.11
  -7  10  -1   24.61    0.98
   9 -10   1    9.05    0.53
   9 -10   1    9.73    2.04
  -9 -10  -1   10.41    1.72
  -9 -10  -1    9.12    0.53
  -9 -10  -1    9.61    0.62
  -9 -10  -1    8.95    0.54
   9  10   1   10.20    1.81
  -9  10  -1    8.86    0.59
  -9  10  -1   10.17    0.59
  -9  10  -1    9.32    0.58
  11 -10   1    2.27    0.33
  11 -10   1    1.59    0.93
 -11 -10  -1    2.32    0.34
 -11 -10  -1    1.41    0.29
 -11  10  -1    2.50    0.39
 -11  10  -1    2.01    0.33
  11  10   1    2.26    0.39
 -11  10  -1    2.40    0.40
  13 -10   1    1.78    1.32
 -13 -10  -1    1.12    0.29
 -13 -10  -1    1.45    0.31
  13 -10   1    1.44    0.30
  13  10   1    0.48    0.24
 -13  10  -1    0.73    0.34
 -13  10  -1    1.13    0.28
 -13  10  -1    0.85    0.27
 -13  10  -1    1.07    0.29
  15 -10   1    2.47    1.70
 -15 -10  -1    3.47    0.48
  15 -10   1    3.37    0.48
 -15 -10  -1    2.91    0.50
 -15  10  -1    2.73    0.46
 -15  10  -1    2.74    0.49
 -15  10  -1    3.21    0.50
  15  10   1    3.58    0.60
 -17 -10  -1    2.62    0.50
 -17 -10  -1    2.59    0.52
 -17  10  -1    2.28    0.50
 -19 -10  -1    0.12    0.25
 -19  10  -1    0.20    0.31
 -18 -11   1    7.66    0.92
 -18 -11   1    6.67    0.63
 -18  11   1    7.96    0.99
 -16 -11   1    1.18    0.34
 -16 -11   1    0.39    0.31
 -16  11   1    0.68    0.33
 -16  11   1    1.48    0.51
  14 -11  -1   -0.04    0.63
 -14 -11   1    0.70    0.27
 -14 -11   1    0.19    0.16
  14 -11  -1    0.50    0.23
 -14  11   1    0.46    0.22
 -14  11   1    0.24    0.20
 -14  11   1    0.20    0.20
  14  11  -1    0.22    0.20
 -14  11   1    0.44    0.26
  12 -11  -1    0.18    0.17
 -12 -11   1    0.34    0.18
 -12 -11   1    0.16    0.17
  12 -11  -1    0.05    0.77
 -12  11   1    0.40    0.22
 -12  11   1    0.29    0.17
 -12  11   1    0.00    0.14
 -12  11   1    0.22    0.17
  12  11  -1    0.03    0.14
 -10 -11   1    1.79    0.30
 -10 -11   1    2.47    0.34
 -10 -11   1    1.96    0.37
  10 -11  -1    1.91    0.30
  10 -11  -1    1.25    1.06
  10  11  -1    2.64    0.41
 -10  11   1    2.11    0.37
 -10  11   1    2.04    0.34
 -10  11   1    2.18    0.37
 -10  11   1    2.55    0.39
  -8 -11   1    0.58    0.16
  -8 -11   1    0.59    0.17
   8 -11  -1    0.33    0.16
   8 -11  -1    0.20    0.63
  -8 -11   1    0.42    0.63
  -8  11   1    0.46    0.15
  -8  11   1    0.67    0.18
   8  11  -1    0.72    0.19
   8  11  -1    1.42    0.79
   8  11  -1    0.70    0.21
  -8  11   1    0.65    0.19
  -6 -11   1    0.48    0.45
   6 -11  -1   -0.38    0.36
  -6 -11   1    0.15    0.11
  -6 -11   1    0.08    0.10
   6  11  -1    0.13    0.11
  -6  11   1   -0.02    0.08
  -6  11   1    0.04    0.09
   6  11  -1    0.15    0.46
  -6  11   1   -0.07    0.06
   6  11  -1    0.05    0.09
  -6  11   1   -0.03    0.07
   4 -11  -1   15.55    2.08
  -4 -11   1   12.78    0.68
  -4 -11   1   13.20    0.55
  -4 -11   1   10.12    1.48
   4  11  -1   13.86    0.70
  -4  11   1   13.25    1.66
  -4  11   1   14.14    0.63
   4  11  -1   12.66    0.66
   4  11  -1   14.06    1.75
  -4  11   1   13.86    0.65
  -4  11   1   13.23    0.64
  -4  11   1   14.00    0.65
   2 -11  -1    0.30    0.43
  -2 -11   1   -0.44    0.38
  -2 -11   1    0.18    0.09
  -2 -11   1    0.15    0.09
   2 -11  -1    0.11    0.09
  -2  11   1    0.15    0.11
  -2  11   1    0.16    0.11
   2  11  -1    0.11    0.10
  -2  11   1   -0.20    0.20
   2  11  -1   -0.11    0.31
   2  11  -1    0.16    0.11
   2  11  -1    0.16    0.09
   0 -11  -1    0.11    0.08
   0 -11   1    0.11    0.09
   0 -11  -1    0.63    0.43
   0 -11   1   -0.29    0.39
   0 -11   1    0.07    0.08
   0 -11  -1    0.06    0.08
   0  11  -1   -0.08    0.08
   0  11   1   -0.12    0.08
   0  11  -1    0.37    0.40
   0  11   1    0.05    0.35
   0  11   1   -0.09    0.08
   0  11  -1    0.06    0.08
   0  11   1    0.13    0.10
  -2 -11  -1   -0.07    0.29
  -2 -11  -1    0.16    0.09
  -2 -11  -1    0.12    0.09
   2 -11   1    0.17    0.10
   2 -11   1    0.61    0.52
   2  11   1    0.32    0.41
  -2  11  -1    0.14    0.10
   2  11   1    0.38    0.12
   2  11   1    0.19    0.10
  -2  11  -1    0.31    0.13
   2  11   1    0.16    0.11
  -4 -11  -1   13.54    0.55
   4 -11   1   11.62    1.81
  -4 -11  -1   12.40    0.59
  -4 -11  -1   14.12    1.38
  -4  11  -1   16.36    1.88
   4  11   1   13.52    0.68
   4  11   1   12.40    1.62
   4  11   1   14.17    0.68
  -4  11  -1   12.40    0.62
  -4  11  -1   11.37    0.61
  -4  11  -1   13.77    0.61
  -6 -11  -1    0.09    0.09
  -6 -11  -1    0.01    0.08
  -6 -11  -1   -0.25    0.30
   6 -11   1    0.03    0.45
  -6  11  -1    0.00    0.09
   6  11   1   -0.09    0.32
  -6  11  -1    0.11    0.12
   6  11   1    0.05    0.10
  -6  11  -1    0.86    0.65
  -6  11  -1    0.28    0.11
  -6  11  -1    0.00    0.07
   6  11   1    0.16    0.12
  -8 -11  -1    1.24    0.75
  -8 -11  -1    0.63    0.17
   8 -11   1    0.98    0.81
  -8 -11  -1    0.44    0.16
  -8  11  -1    0.39    0.17
   8  11   1    0.68    0.25
  -8  11  -1    0.56    0.18
  -8  11  -1    0.38    0.21
   8  11   1    0.55    0.56
   8  11   1    0.70    0.21
  -8  11  -1    0.68    0.20
 -10 -11  -1    2.23    0.37
  10 -11   1    5.05    1.60
  10 -11   1    2.44    0.34
 -10 -11  -1    1.93    0.30
 -10  11  -1    2.50    0.38
 -10  11  -1    2.26    0.38
 -10  11  -1    2.51    0.37
 -10  11  -1    1.57    0.31
  10  11   1    2.27    0.40
 -12 -11  -1    0.10    0.13
  12 -11   1    0.32    0.17
 -12 -11  -1    0.19    0.17
  12 -11   1    0.76    0.79
 -12  11  -1    0.22    0.17
 -12  11  -1    0.33    0.17
 -12  11  -1    0.42    0.20
 -12  11  -1    0.09    0.16
  12  11   1    0.11    0.14
 -14 -11  -1    0.52    0.19
 -14 -11  -1    0.80    0.27
  14 -11   1    0.58    0.24
 -14  11  -1    0.13    0.18
 -14  11  -1    0.12    0.21
 -14  11  -1    0.15    0.18
 -14  11  -1    0.27    0.21
  14  11   1    0.18    0.19
 -16 -11  -1    1.51    0.36
 -16 -11  -1    0.49    0.34
 -16  11  -1    1.01    0.35
 -16  11  -1    0.80    0.33
 -18 -11  -1    9.31    1.01
 -18 -11  -1    7.19    0.63
 -18  11  -1    8.04    0.98
 -17 -12   1    1.18    0.33
 -17 -12   1    0.57    0.33
 -17  12   1    1.23    0.45
 -17  12   1    0.59    0.36
  15 -12  -1    0.31    0.83
 -15 -12   1    2.28    0.48
 -15 -12   1    1.71    0.41
 -15  12   1    1.70    0.41
 -15  12   1    3.14    0.64
 -13 -12   1    1.87    0.40
  13 -12  -1    3.20    1.54
 -13 -12   1    1.83    0.35
 -13  12   1    2.01    0.38
 -13  12   1    1.19    0.34
  13  12  -1    1.33    0.35
 -13  12   1    1.73    0.35
 -13  12   1    1.46    0.36
  11 -12  -1   -0.21    0.72
 -11 -12   1    0.26    0.17
 -11  12   1    0.36    0.20
  11  12  -1    0.30    0.20
 -11  12   1    0.37    0.18
 -11  12   1    0.16    0.16
 -11  12   1    0.00    0.14
  -9 -12   1    0.12    0.13
   9 -12  -1    1.28    0.98
  -9 -12   1    0.10    0.14
   9  12  -1    0.19    0.17
   9  12  -1    0.11    0.15
  -9  12   1    0.33    0.17
  -9  12   1   -0.01    0.12
  -9  12   1    0.25    0.18
  -9  12   1    0.25    0.15
  -7 -12   1   11.42    0.61
  -7 -12   1   12.97    0.67
  -7 -12   1   14.82    2.41
   7 -12  -1   18.68    2.57
  -7  12   1   11.57    0.66
   7  12  -1   11.69    0.70
   7  12  -1   11.12    0.70
   7  12  -1   12.54    1.91
  -7  12   1   12.05    0.69
  -7  12   1   12.88    0.70
  -7  12   1   13.72    0.71
   5 -12  -1   13.82    2.11
  -5 -12   1   15.24    0.71
  -5 -12   1   14.49    0.68
  -5 -12   1   16.41    2.02
  -5  12   1   14.66    0.73
   5  12  -1   17.84    1.75
  -5  12   1   15.57    0.74
  -5  12   1   14.09    0.72
  -5  12   1   13.52    1.73
  -5  12   1   14.50    0.69
   5  12  -1   16.07    0.79
  -3 -12   1    1.07    0.18
  -3 -12   1    1.33    0.64
   3 -12  -1    1.46    0.70
  -3 -12   1    0.84    0.18
  -3  12   1    0.96    0.19
  -3  12   1    1.25    0.22
   3  12  -1   -0.05    0.37
  -3  12   1    0.91    0.19
  -3  12   1    1.34    0.23
   3  12  -1    0.86    0.20
  -3  12   1    0.75    0.54
   3  12  -1    1.37    0.24
   3  12  -1    0.70    0.17
   1 -12  -1   22.73    1.98
  -1 -12   1   24.07    0.96
   1 -12  -1   23.21    0.88
  -1 -12   1   23.78    0.86
  -1 -12   1   23.34    1.94
  -1  12   1   23.32    0.86
  -1  12   1   22.49    0.90
   1  12  -1   23.33    0.86
  -1  12   1   22.88    1.77
   1  12  -1   23.29    1.85
   1  12  -1   21.47    0.90
   1  12  -1   24.07    0.94
  -1  12   1   25.11    0.93
  -1 -12  -1   23.14    0.85
  -1 -12  -1   21.16    1.78
   1 -12   1   23.61    0.88
  -1 -12  -1   23.57    0.86
  -1  12  -1   18.79    1.73
   1  12   1   24.05    0.92
  -1  12  -1   22.96    0.85
   1  12   1   21.48    1.73
   1  12   1   21.56    0.89
   1  12   1   22.97    0.85
  -1  12  -1   23.20    0.90
  -1  12  -1   21.57    0.89
   3 -12   1    1.11    0.21
   3 -12   1    2.07    0.76
  -3 -12  -1    0.83    0.16
  -3 -12  -1    1.22    0.22
  -3 -12  -1    1.91    0.64
   3  12   1    0.96    0.19
  -3  12  -1    2.07    0.27
  -3  12  -1    1.05    0.22
   3  12   1    1.84    0.64
   3  12   1    1.24    0.23
   3  12   1    1.06    0.21
  -3  12  -1    1.02    0.70
  -3  12  -1    1.09    0.21
   5 -12   1   12.65    2.05
  -5 -12  -1   12.95    0.63
  -5 -12  -1   16.43    1.57
  -5 -12  -1   14.44    0.68
   5  12   1   13.94    0.74
  -5  12  -1   14.33    0.70
  -5  12  -1   13.90    0.71
  -5  12  -1   15.35    0.73
   5  12   1   12.35    1.76
  -5  12  -1   15.48    0.70
   5  12   1   13.83    0.72
  -5  12  -1   13.60    1.81
  -7 -12  -1    8.55    1.47
  -7 -12  -1   12.28    0.62
  -7 -12  -1   13.14    0.67
  -7  12  -1   12.52    0.69
   7  12   1   12.48    0.72
   7  12   1   12.59    1.89
   7  12   1   10.56    0.69
  -7  12  -1   11.51    0.68
  -7  12  -1   13.36    0.69
  -7  12  -1   10.53    0.63
   9 -12   1    1.17    0.93
  -9 -12  -1    0.50    0.22
  -9 -12  -1    0.11    0.13
  -9  12  -1    0.41    0.18
  -9  12  -1   -0.07    0.10
  -9  12  -1   -0.01    0.12
  -9  12  -1    0.19    0.14
   9  12   1    0.21    0.16
   9  12   1    0.22    0.16
  11 -12   1    0.94    1.12
 -11 -12  -1    0.17    0.16
 -11  12  -1    0.17    0.17
  11  12   1   -0.12    0.10
 -11  12  -1    0.17    0.16
 -11  12  -1    0.29    0.19
 -11  12  -1    0.22    0.17
  13 -12   1    3.35    1.58
 -13 -12  -1    1.15    0.29
 -13 -12  -1    2.20    0.43
 -13  12  -1    1.20    0.33
 -13  12  -1    1.66    0.35
 -13  12  -1    1.27    0.33
  13  12   1    1.54    0.37
 -13  12  -1    2.15    0.40
  15 -12   1    2.29    1.96
 -15 -12  -1    2.44    0.55
 -15 -12  -1    2.17    0.55
 -15  12  -1    2.12    0.44
 -15  12  -1    3.34    0.58
 -17 -12  -1    1.14    0.43
 -17 -12  -1    0.77    0.30
 -17  12  -1    1.35    0.42
 -17  12  -1    0.37    0.32
 -18 -13   1    0.17    0.23
 -18  13   1   -0.10    0.32
 -18  13   1    0.39    0.29
 -16 -13   1    5.45    0.68
 -16 -13   1    4.28    0.68
 -16  13   1    6.51    0.83
 -16  13   1    5.57    0.78
 -14 -13   1    8.60    1.24
 -14 -13   1    7.90    0.69
 -14  13   1    7.54    1.05
 -14  13   1    8.42    0.70
 -14  13   1    8.47    0.74
 -12 -13   1    1.53    0.30
  12 -13  -1    1.06    1.11
 -12  13   1    1.98    0.40
 -12  13   1    1.50    0.35
 -12  13   1    1.61    0.36
  12  13  -1    1.01    0.30
  12  13  -1    2.05    0.44
 -12  13   1    2.16    0.44
 -10 -13   1    1.18    0.29
  10 -13  -1    1.82    1.22
 -10  13   1    0.39    0.20
  10  13  -1    1.09    0.30
  10  13  -1    0.85    0.24
 -10  13   1    0.75    0.25
 -10  13   1    1.04    0.29
 -10  13   1    0.82    0.25
   8 -13  -1    3.68    1.25
  -8 -13   1    3.24    0.39
   8  13  -1    2.99    0.53
  -8  13   1    3.30    0.57
   8  13  -1    3.99    0.50
  -8  13   1    3.35    0.45
  -8  13   1    4.30    0.60
  -6 -13   1    0.07    0.10
  -6 -13   1    0.00    0.10
  -6  13   1    0.25    0.14
   6  13  -1    0.13    0.13
   6  13  -1    0.16    0.13
  -6  13   1    0.20    0.14
  -6  13   1    0.10    0.14
  -6  13   1   -0.01    0.10
  -4 -13   1    0.01    0.37
  -4 -13   1    0.11    0.10
  -4  13   1    0.26    0.15
  -4  13   1   -0.07    0.12
   4  13  -1    0.10    0.39
   4  13  -1    0.30    0.15
   4  13  -1    0.24    0.12
  -4  13   1    0.11    0.10
   4  13  -1    0.11    0.14
  -4  13   1    0.15    0.12
   2 -13  -1    7.38    1.44
  -2 -13   1    8.57    0.46
  -2 -13   1    8.60    1.45
   2  13  -1    9.36    1.48
   2  13  -1    8.41    0.52
   2  13  -1    8.44    0.48
  -2  13   1    7.64    0.50
  -2  13   1    7.49    0.49
   2  13  -1    7.65    0.52
  -2  13   1    7.98    0.47
  -2  13   1    9.74    1.44
   0 -13   1   -0.75    0.36
   0 -13   1   -0.09    0.08
   0 -13  -1   -0.17    0.48
   0 -13  -1   -0.01    0.09
   0  13  -1   -0.03    0.12
   0  13   1   -0.08    0.12
   0  13  -1   -0.12    0.10
   0  13   1   -0.06    0.07
   0  13   1   -0.16    0.11
   0  13  -1   -0.06    0.07
   0  13  -1   -0.05    0.38
   0  13   1    0.33    0.49
  -2 -13  -1    7.68    0.44
  -2 -13  -1   11.35    1.66
  -2 -13  -1    8.66    0.48
   2 -13   1    7.99    0.48
   2 -13   1    7.83    1.52
   2  13   1    8.51    1.35
   2  13   1    8.81    0.53
   2  13   1    7.48    0.45
  -2  13  -1    7.53    0.46
  -2  13  -1    9.21    1.50
  -2  13  -1    7.43    0.49
  -2  13  -1    7.48    0.49
   2  13   1    7.66    0.50
  -4 -13  -1   -0.34    0.30
  -4 -13  -1    0.03    0.08
  -4  13  -1    0.13    0.12
   4  13   1    0.17    0.41
  -4  13  -1    0.24    0.12
   4  13   1    0.01    0.10
  -4  13  -1    0.11    0.12
   4  13   1    0.19    0.09
  -6 -13  -1    0.22    0.13
  -6 -13  -1    0.23    0.13
  -6 -13  -1   -0.39    0.47
  -6  13  -1    0.17    0.15
  -6  13  -1    0.06    0.12
  -6  13  -1   -0.05    0.09
   6  13   1    0.09    0.37
   6  13   1   -0.03    0.09
  -6  13  -1    0.30    0.16
   6  13   1    0.15    0.14
   8 -13   1    2.89    1.26
  -8 -13  -1    3.80    0.42
   8  13   1    2.95    0.44
  -8  13  -1    2.31    0.59
  -8  13  -1    3.32    0.59
  -8  13  -1    3.37    0.44
   8  13   1    3.40    0.46
  -8  13  -1    3.89    0.74
  10 -13   1    1.16    0.98
 -10 -13  -1    0.96    0.23
 -10  13  -1    0.70    0.24
 -10  13  -1    1.15    0.30
  10  13   1    0.94    0.25
 -10  13  -1    0.77    0.25
 -10  13  -1    1.22    0.31
  10  13   1    0.91    0.28
 -12 -13  -1    1.30    0.28
  12 -13   1    1.18    1.15
 -12  13  -1    1.62    0.34
 -12  13  -1    1.66    0.37
  12  13   1    1.25    0.34
 -12  13  -1    1.53    0.35
  12  13   1    1.79    0.40
 -12  13  -1    1.01    0.31
 -14 -13  -1    7.61    0.63
 -14  13  -1    7.64    0.65
 -14  13  -1    8.55    0.73
 -14  13  -1    8.62    0.73
 -16 -13  -1    5.10    0.73
 -16 -13  -1    4.51    0.61
 -16  13  -1    6.66    0.87
 -16  13  -1    5.00    0.72
 -18 -13  -1    0.09    0.19
 -18 -13  -1    0.02    0.34
 -18  13  -1    0.35    0.35
 -17 -14   1    2.88    0.52
 -17  14   1    2.83    0.62
 -15 -14   1    3.42    0.54
 -15  14   1    4.75    0.74
  15  14  -1    3.47    0.61
 -15  14   1    4.31    0.65
 -15  14   1    3.90    0.64
 -13 -14   1    6.48    0.57
  13  14  -1    5.63    1.10
 -13  14   1    7.66    0.68
 -13  14   1    7.56    0.68
  11 -14  -1    0.59    0.96
 -11 -14   1    0.43    0.23
 -11  14   1    0.34    0.20
 -11  14   1    0.22    0.19
  11  14  -1    0.10    0.18
 -11  14   1    0.54    0.26
  11  14  -1    0.17    0.20
 -11  14   1    0.25    0.20
  -9 -14   1    0.33    0.18
   9 -14  -1    0.63    0.97
  -9 -14   1    0.28    0.17
  -9  14   1    0.14    0.17
   9  14  -1    0.53    0.19
  -9  14   1    0.16    0.19
  -9  14   1    0.13    0.16
  -9  14   1    0.20    0.16
   9  14  -1    0.21    0.18
  -7 -14   1    0.62    0.18
  -7 -14   1    0.22    0.14
   7 -14  -1    1.32    0.90
  -7  14   1    0.70    0.23
   7  14  -1    0.39    0.20
   7  14  -1    0.35    0.17
  -7  14   1    0.12    0.15
  -7  14   1    0.44    0.22
  -7  14   1    0.29    0.18
  -5 -14   1    6.20    0.46
   5  14  -1    7.41    0.54
  -5  14   1    7.37    0.52
  -5  14   1    5.41    0.46
   5  14  -1    7.23    0.55
  -5  14   1    7.47    0.53
  -5  14   1    7.23    0.50
  -3 -14   1    7.58    0.45
  -3 -14   1    8.21    0.50
   3  14  -1    7.65    0.53
  -3  14   1    8.10    0.53
   3  14  -1    8.39    0.50
   3  14  -1    8.34    0.55
  -3  14   1    8.52    0.55
  -3  14   1    7.36    0.49
   3  14  -1    6.24    1.46
  -3  14   1    8.44    0.53
  -1 -14   1    3.45    0.30
  -1 -14   1    3.97    1.12
   1 -14  -1    3.36    0.31
  -1  14   1    2.44    0.87
   1  14  -1    3.53    0.32
   1  14  -1    4.43    0.37
  -1  14   1    3.67    0.33
   1  14  -1    3.97    0.36
  -1  14   1    3.72    0.42
  -1  14   1    3.93    0.36
   1  14  -1    2.74    0.87
  -1 -14  -1    4.29    1.04
   1 -14   1    3.69    0.33
  -1 -14  -1    4.06    0.32
  -1  14  -1    3.64    0.34
   1  14   1    3.07    0.39
  -1  14  -1    3.70    0.43
   1  14   1    4.30    1.03
   1  14   1    4.00    0.37
   1  14   1    4.55    0.35
  -1  14  -1    3.86    0.33
  -3 -14  -1    8.27    0.51
  -3 -14  -1    7.27    1.32
  -3 -14  -1    7.76    0.61
   3  14   1    7.30    1.27
  -3  14  -1    7.68    0.48
   3  14   1    8.61    0.50
  -3  14  -1    8.06    0.53
  -3  14  -1    8.69    0.56
   3  14   1    8.71    0.56
   3  14   1    7.15    0.52
  -5 -14  -1    6.16    0.46
   5  14   1    6.83    0.47
   5  14   1    6.83    0.53
  -5  14  -1    7.22    0.52
   5  14   1    7.26    0.53
  -5  14  -1    6.40    0.49
  -5  14  -1    7.90    0.54
  -5  14  -1    6.83    0.49
  -7 -14  -1    0.35    0.16
  -7 -14  -1    0.72    0.20
   7  14   1    0.62    0.20
  -7  14  -1    0.42    0.17
  -7  14  -1    0.31    0.20
   7  14   1    0.44    0.21
  -7  14  -1    0.26    0.17
  -7  14  -1    0.49    0.21
  -9 -14  -1    0.25    0.18
   9 -14   1    1.07    0.97
  -9  14  -1    0.00    0.11
  -9  14  -1    0.77    0.23
   9  14   1    0.21    0.18
   9  14   1    0.08    0.15
  -9  14  -1    0.34    0.20
  -9  14  -1    0.48    0.22
  11 -14   1    0.32    0.91
 -11 -14  -1    0.37    0.18
 -11  14  -1    0.13    0.19
  11  14   1    0.22    0.21
  11  14   1    0.26    0.20
 -11  14  -1    0.16    0.19
 -11  14  -1    0.17    0.19
 -11  14  -1    0.22    0.21
 -13 -14  -1    6.58    0.58
 -13  14  -1    7.69    0.70
 -13  14  -1    7.57    0.64
 -13  14  -1    6.89    1.24
 -15 -14  -1    3.95    0.57
 -15  14  -1    3.48    0.61
 -15  14  -1    4.52    0.68
  15  14   1    4.00    0.66
 -15  14  -1    4.05    0.64
 -17 -14  -1    2.59    0.51
 -17  14  -1    3.67    0.66
 -16 -15   1    0.31    0.28
 -16  15   1   -0.02    0.21
  16  15  -1   -0.10    0.20
 -16  15   1   -0.28    0.21
 -14 -15   1    4.54    0.62
  14  15  -1    4.74    0.70
 -14  15   1    4.54    0.67
 -14  15   1    4.47    0.71
 -14  15   1    4.61    0.70
 -12 -15   1    1.84    0.36
 -12  15   1    2.44    0.50
 -12  15   1    2.81    0.50
 -12  15   1    2.31    0.51
  12  15  -1    1.83    0.45
 -10 -15   1    3.40    0.50
 -10  15   1    2.80    0.46
  10  15  -1    3.80    0.55
 -10  15   1    3.04    0.47
  10  15  -1    3.87    0.57
 -10  15   1    3.35    0.50
 -10  15   1    2.88    0.49
  -8 -15   1    9.25    0.60
  -8 -15   1    9.31    0.64
   8 -15  -1    8.93    1.98
  -8  15   1   11.37    0.73
   8  15  -1   10.61    0.85
  -8  15   1   10.21    0.72
   8  15  -1   10.75    0.74
  -8  15   1   11.61    1.45
  -8  15   1   10.04    0.68
  -6 -15   1   12.41    0.71
  -6  15   1   14.35    0.80
  -6  15   1   12.50    0.72
  -6  15   1   12.90    0.75
  -6  15   1   13.51    0.79
   6  15  -1   13.00    0.79
   6  15  -1   13.20    0.78
  -4 -15   1   -0.01    0.09
  -4  15   1    0.09    0.13
   4  15  -1   -0.07    0.10
  -4  15   1   -0.02    0.10
   4  15  -1    0.27    0.18
  -4  15   1    0.02    0.13
   4  15  -1    0.02    0.10
  -4  15   1    0.02    0.10
  -2 -15   1    0.16    0.12
  -2  15   1    0.05    0.13
  -2  15   1    0.13    0.14
   2  15  -1    0.31    0.17
   2  15  -1    0.21    0.15
  -2  15   1    0.02    0.12
  -2  15   1    0.19    0.14
   2  15  -1    0.21    0.14
   0 -15   1   -0.10    0.08
   0 -15  -1    0.02    0.10
   0  15  -1   -0.13    0.11
   0  15   1   -0.24    0.10
   0  15   1    0.10    0.12
   0  15  -1    0.28    0.15
   0  15   1    0.02    0.13
   0  15  -1    0.07    0.13
  -2 -15  -1    0.08    0.12
   2  15   1    0.17    0.14
   2  15   1    0.19    0.13
  -2  15  -1    0.16    0.13
  -2  15  -1   -0.01    0.11
   2  15   1    0.15    0.14
  -4 -15  -1    0.14    0.13
  -4  15  -1   -0.01    0.10
   4  15   1   -0.01    0.11
  -4  15  -1    0.06    0.13
   4  15   1   -0.08    0.10
  -4  15  -1    0.24    0.17
  -4  15  -1    0.10    0.13
  -6 -15  -1   12.36    0.71
   6  15   1   13.27    0.79
  -6  15  -1   13.24    0.74
  -6  15  -1   13.49    0.76
  -6  15  -1   12.74    0.76
   6  15   1   13.14    0.78
  -6  15  -1   12.83    0.75
  -8 -15  -1   10.00    0.66
   8 -15   1    8.37    1.91
  -8 -15  -1   11.00    0.64
  -8  15  -1    9.84    0.69
  -8  15  -1    9.81    0.68
  -8  15  -1   10.89    0.71
   8  15   1    8.87    0.68
 -10 -15  -1    3.30    0.48
 -10  15  -1    3.22    0.50
  10  15   1    3.05    0.47
 -10  15  -1    3.18    0.49
 -10  15  -1    2.95    0.47
  10  15   1    3.52    0.54
 -10  15  -1    4.18    0.56
 -12 -15  -1    1.72    0.37
 -12  15  -1    1.81    0.41
  12  15   1    2.20    0.68
 -12  15  -1    1.83    0.42
 -12  15  -1    2.26    0.53
 -14 -15  -1    4.31    0.60
 -14  15  -1    3.68    0.60
 -14  15  -1    4.73    0.68
 -14  15  -1    4.95    0.75
  14  15   1    3.94    0.65
 -16 -15  -1    0.03    0.22
 -16  15  -1    0.10    0.24
  16  15   1   -0.24    0.15
 -16  15  -1    0.01    0.32
 -15 -16   1    0.09    0.26
 -15  16   1    0.19    0.29
 -15  16   1   -0.22    0.17
  15  16  -1    0.02    0.23
 -15  16   1   -0.16    0.27
 -13 -16   1    5.18    0.68
  13  16  -1    4.22    0.65
 -13  16   1    6.29    0.84
 -13  16   1    4.76    0.71
 -13  16   1    4.32    0.64
 -11 -16   1    1.21    0.32
 -11  16   1    1.16    0.33
 -11  16   1    0.93    0.33
 -11  16   1    1.44    0.39
  11  16  -1    0.48    0.27
  -9 -16   1   -0.03    0.17
   9  16  -1   -0.07    0.16
  -9  16   1    0.09    0.26
  -9  16   1   -0.09    0.13
  -9  16   1   -0.05    0.14
  -9  16   1    0.18    0.19
  -7 -16   1    1.03    0.27
   7 -16  -1    0.65    0.78
  -7  16   1    1.54    0.34
   7  16  -1    0.93    0.27
   7  16  -1    1.16    0.26
  -7  16   1    1.08    0.29
   7  16  -1    1.21    0.30
  -7  16   1    0.43    0.23
  -7  16   1    1.42    0.33
  -5 -16   1    0.06    0.12
  -5  16   1    0.08    0.15
  -5  16   1    0.19    0.16
  -5  16   1    0.31    0.12
  -5  16   1    0.12    0.16
   5  16  -1   -0.07    0.12
   5  16  -1   -0.10    0.12
   5  16  -1    0.13    0.15
  -3 -16   1    0.09    0.21
  -3  16   1    0.22    0.18
  -3  16   1    0.29    0.18
   3  16  -1    0.12    0.17
   3  16  -1    0.05    0.15
   3  16  -1    0.10    0.13
  -3  16   1   -0.13    0.09
  -3  16   1    0.12    0.12
  -1 -16   1    0.69    0.19
   1  16  -1    1.02    0.26
   1  16  -1    1.55    0.26
   1  16  -1    0.77    0.22
  -1  16   1    1.06    0.26
  -1  16   1    1.16    0.26
  -1  16   1    1.19    0.29
  -1  16   1    0.89    0.23
  -1 -16  -1    0.45    0.18
   1  16   1    1.41    0.29
   1  16   1    1.01    0.26
  -1  16  -1    1.39    0.28
  -1  16  -1    0.91    0.26
   1  16   1    0.90    0.21
  -1  16  -1    0.79    0.20
  -3  16  -1    0.09    0.14
   3  16   1    0.15    0.14
   3  16   1    0.27    0.18
  -3  16  -1    0.28    0.17
   3  16   1    0.50    0.19
  -3  16  -1    0.16    0.16
  -3  16  -1    0.18    0.18
  -5 -16  -1   -0.10    0.10
  -5  16  -1    0.16    0.15
   5  16   1   -0.03    0.13
  -5  16  -1    0.02    0.12
  -5  16  -1    0.41    0.17
   5  16   1    0.11    0.16
  -5  16  -1    0.03    0.14
  -7 -16  -1    0.93    0.25
   7 -16   1    0.98    0.92
  -7  16  -1    0.93    0.28
  -7  16  -1    0.67    0.27
   7  16   1    1.26    0.27
   7  16   1    0.35    0.19
  -7  16  -1    0.83    0.24
  -7  16  -1    0.78    0.26
   7  16   1    1.20    0.29
  -9 -16  -1   -0.03    0.14
  -9  16  -1   -0.12    0.15
  -9  16  -1   -0.13    0.13
  -9  16  -1   -0.02    0.15
   9  16   1   -0.17    0.10
 -11 -16  -1    0.60    0.27
 -11  16  -1    0.66    0.29
 -11  16  -1    1.26    0.37
 -11  16  -1    0.57    0.25
  11  16   1    0.63    0.26
 -13 -16  -1    6.04    0.73
 -13  16  -1    5.19    0.77
  13  16   1    4.95    0.69
 -13  16  -1    6.08    0.77
 -13  16  -1    5.47    0.74
 -15 -16  -1   -0.10    0.24
 -15  16  -1    0.61    0.45
  15  16   1    0.13    0.24
 -15  16  -1   -0.02    0.21
 -15  16  -1   -0.18    0.23
 -14  17   1    2.19    0.57
 -14  17   1    3.42    0.65
  14  17  -1    1.96    0.45
 -14  17   1    3.42    0.99
 -12 -17   1    1.38    0.38
 -12  17   1    0.87    0.36
 -12  17   1    0.50    0.30
  12  17  -1    0.32    0.26
 -12  17   1    0.98    0.41
 -10 -17   1    3.32    0.50
 -10  17   1    2.85    0.51
  10  17  -1    3.31    0.55
 -10  17   1    2.77    0.52
 -10  17   1    3.38    0.55
  -8 -17   1    6.23    0.55
  -8  17   1    6.69    0.78
   8  17  -1    6.18    0.92
   8  17  -1    6.22    0.58
  -6 -17   1    3.55    0.48
   6  17  -1    4.43    0.58
   6  17  -1    4.15    0.57
   6  17  -1    4.58    0.53
  -6  17   1    4.98    0.61
  -6  17   1    5.60    0.51
  -6  17   1    4.56    0.60
  -6  17   1    3.54    0.49
  -4 -17   1    0.27    0.18
  -4  17   1    0.23    0.20
   4  17  -1    0.22    0.20
   4  17  -1    0.47    0.23
  -4  17   1    0.48    0.18
  -4  17   1    0.75    0.24
   4  17  -1    0.29    0.19
  -4  17   1    0.25    0.18
  -2  17   1   18.59    0.92
   2  17  -1   17.35    1.00
   2  17  -1   17.85    0.92
   2  17  -1   16.62    0.83
  -2  17   1   18.44    0.88
  -2  17   1   17.84    0.92
   0  17  -1   -0.15    0.09
   0  17   1    0.00    0.11
   0  17  -1   -0.12    0.13
   0  17   1   -0.14    0.13
   0  17   1    0.09    0.14
   0  17   1    0.14    0.18
  -2  17  -1   18.37    1.06
  -2  17  -1   16.58    0.91
  -2  17  -1   17.04    0.88
  -2  17  -1   17.39    0.86
   2  17   1   17.80    0.85
  -4 -17  -1    0.40    0.28
   4  17   1    0.18    0.16
  -4  17  -1    0.15    0.18
  -4  17  -1    0.38    0.20
   4  17   1    0.23    0.19
  -4  17  -1    0.07    0.18
  -4  17  -1    0.39    0.21
   4  17   1    0.26    0.21
  -6 -17  -1    5.10    0.58
   6  17   1    4.96    0.44
  -6  17  -1    4.31    0.55
  -6  17  -1    4.97    0.63
  -6  17  -1    4.10    0.53
  -6  17  -1    4.70    0.59
   6  17   1    4.61    0.57
   6  17   1    4.58    0.59
  -8 -17  -1    6.05    0.54
  -8  17  -1    7.26    0.93
   8  17   1    5.79    0.68
 -10 -17  -1    3.00    0.48
 -10  17  -1    2.94    0.53
 -10  17  -1    2.77    0.50
  10  17   1    2.70    0.49
 -10  17  -1    3.09    0.53
 -12 -17  -1    0.93    0.31
 -12  17  -1    1.35    0.38
 -12  17  -1    0.89    0.40
  12  17   1    1.35    0.39
 -12  17  -1    0.39    0.33
 -14  17  -1    1.87    0.50
  14  17   1    3.17    0.58
 -14  17  -1    3.76    0.68
 -13 -18   1    0.23    0.27
 -13  18   1   -0.29    0.29
 -13  18   1    0.41    0.44
  13  18  -1    0.28    0.48
 -11 -18   1    7.45    0.83
  11  18  -1    6.16    0.78
 -11  18   1    8.79    0.99
 -11  18   1    8.54    0.76
 -11  18   1    6.17    0.80
  -9 -18   1    0.14    0.19
  -9  18   1    0.57    0.27
  -9  18   1    0.37    0.29
   9  18  -1    0.64    0.25
  -9  18   1    0.20    0.23
  -7 -18   1    0.55    0.38
  -7  18   1    0.44    0.28
   7  18  -1    0.49    0.24
  -7  18   1    0.18    0.24
   7  18  -1    0.45    0.27
  -7  18   1    0.38    0.23
  -5 -18   1    0.34    0.22
   5  18  -1    0.76    0.24
  -5  18   1    0.14    0.22
  -5  18   1    0.29    0.20
  -5  18   1    0.28    0.22
   5  18  -1    0.59    0.27
  -3  18   1    0.55    0.24
   3  18  -1    0.48    0.26
   3  18  -1    0.85    0.23
   3  18  -1    0.88    0.31
  -3  18   1    0.57    0.24
  -3  18   1    0.87    0.27
  -3  18   1    1.56    0.33
  -1  18   1   -0.06    0.13
  -1  18   1    0.23    0.20
  -1  18   1    0.14    0.17
   1  18  -1   -0.14    0.13
   1  18  -1    0.19    0.16
   1  18  -1    0.07    0.14
  -1  18   1    0.09    0.15
  -1  18  -1    0.14    0.18
  -1  18  -1    0.28    0.18
   1  18   1    0.11    0.17
  -1  18  -1    0.01    0.15
   1  18   1   -0.20    0.11
   1  18   1    0.18    0.20
  -1  18  -1   -0.10    0.10
   1  18   1    0.20    0.15
  -3  18  -1    1.15    0.29
   3  18   1    1.28    0.29
   3  18   1    1.17    0.31
  -3  18  -1    1.13    0.30
  -3  18  -1    1.10    0.30
  -3  18  -1    0.57    0.24
  -5 -18  -1    0.37    0.23
  -5  18  -1    0.84    0.27
   5  18   1    0.31    0.20
  -5  18  -1    0.26    0.23
  -5  18  -1   -0.04    0.17
   5  18   1    0.09    0.19
  -7 -18  -1    0.41    0.28
   7  18   1    0.29    0.29
  -7  18  -1    0.18    0.25
  -7  18  -1    0.40    0.27
  -7  18  -1    0.50    0.26
  -9 -18  -1    0.14    0.20
  -9  18  -1    0.08    0.23
  -9  18  -1   -0.03    0.18
  -9  18  -1   -0.13    0.14
   9  18   1    0.23    0.22
 -11 -18  -1    6.75    0.62
  11  18   1    7.36    0.86
 -11  18  -1    6.84    0.86
 -11  18  -1    8.16    0.98
 -11  18  -1    7.01    0.84
 -13 -18  -1    0.08    0.22
  13  18   1    0.75    0.33
 -13  18  -1   -0.07    0.29
 -10 -19   1    0.12    0.23
 -10  19   1   -0.03    0.26
  10  19  -1    0.44    0.28
 -10  19   1    0.42    0.32
 -10  19   1    0.05    0.22
  -8 -19   1    4.05    0.58
  -8  19   1    3.02    0.56
  -8  19   1    3.35    0.57
  -8  19   1    3.87    0.60
   8  19  -1    3.94    0.63
  -6 -19   1    1.43    0.33
  -6  19   1    1.61    0.43
  -6  19   1    1.15    0.33
   6  19  -1    1.69    0.36
  -6  19   1    1.27    0.40
   6  19  -1    1.21    0.35
   4  19  -1    7.98    0.64
  -4  19   1    7.48    0.64
  -4  19   1    9.00    0.66
  -4  19   1    7.88    0.67
   4  19  -1    9.26    1.17
   2  19  -1    1.99    0.57
  -2  19   1    2.21    0.41
  -2  19   1    1.14    0.29
   0  19   1    0.07    0.26
   0  19   1    0.02    0.21
   0  19   1    0.08    0.16
   0  19  -1   -0.02    0.13
   2  19   1    2.19    0.44
  -2  19  -1    1.79    0.35
  -2  19  -1    2.24    0.50
  -2  19  -1    1.98    0.39
   4  19   1    7.53    0.63
  -4  19  -1    7.43    0.67
  -4  19  -1    8.39    0.63
   4  19   1    7.15    1.10
  -4  19  -1    8.91    0.68
  -6 -19  -1    1.16    0.32
   6  19   1    1.67    0.41
  -6  19  -1    1.50    0.38
   6  19   1    1.61    0.32
  -6  19  -1    1.81    0.39
  -6  19  -1    1.56    0.35
  -8 -19  -1    3.54    0.55
  -8  19  -1    3.12    0.58
   8  19   1    3.65    0.60
  -8  19  -1    3.36    0.58
  -8  19  -1    4.02    0.61
 -10 -19  -1   -0.18    0.16
 -10  19  -1    0.37    0.31
  10  19   1    0.08    0.20
 -10  19  -1    0.26    0.27
 -10  19  -1    0.16    0.24
  -9 -20   1    0.87    0.36
  -9  20   1    1.37    0.53
   9  20  -1    0.90    0.42
  -9  20   1    1.76    0.46
  -9  20   1    0.48    0.48
  -7 -20   1    2.41    0.48
  -7  20   1    4.10    0.66
   7  20  -1    3.15    0.55
  -7  20   1    3.49    0.58
  -7  20   1    4.14    0.65
  -5  20   1    0.95    0.34
  -5  20   1    1.14    0.34
   5  20  -1    0.90    0.35
  -5  20   1    1.51    0.42
   5  20  -1    0.55    0.27
  -3  20   1    5.21    0.67
   3  20  -1    4.69    0.58
  -3  20   1    3.49    0.53
  -3  20   1    5.53    0.72
   3  20  -1    4.51    0.63
  -1  20   1    2.72    0.45
  -1  20   1    1.96    0.44
   1  20  -1    2.27    0.40
  -1  20   1    1.86    0.37
   1  20  -1    1.90    0.39
  -1  20  -1    0.99    0.34
   1  20   1    2.03    0.42
  -1  20  -1    2.28    0.43
   1  20   1    2.40    0.41
  -1  20  -1    2.07    0.44
   3  20   1    4.15    0.53
  -3  20  -1    4.02    0.56
  -3  20  -1    5.01    0.66
   3  20   1    4.13    0.61
  -3  20  -1    5.40    0.69
   5  20   1    1.17    0.36
   5  20   1    0.92    0.28
  -5  20  -1    0.59    0.34
  -5  20  -1    0.42    0.29
  -5  20  -1    0.41    0.29
  -7 -20  -1    3.03    0.51
   7  20   1    2.75    0.52
  -7  20  -1    3.27    0.59
  -7  20  -1    3.47    0.58
  -7  20  -1    4.27    0.67
  -9 -20  -1    0.21    0.28
   9  20   1    1.87    0.47
  -9  20  -1    0.71    0.40
  -9  20  -1    0.41    0.40
  -9  20  -1    1.85    0.64
  -6  21   1   10.66    0.85
  -6  21   1   10.95    0.98
  -6  21   1   12.11    0.91
   6  21  -1   11.65    0.86
   4  21  -1    3.77    0.54
  -4  21   1    2.92    0.51
  -4  21   1    3.18    0.59
   4  21  -1    4.38    0.62
  -4  21   1    2.37    0.51
  -2  21   1    1.99    0.42
   2  21  -1    0.77    0.34
  -2  21   1    1.38    0.38
  -2  21   1    1.64    0.43
   2  21  -1    2.32    0.42
   0  21   1    0.04    0.20
   0  21   1   -0.18    0.21
   0  21  -1   -0.28    0.14
   0  21  -1   -0.01    0.21
  -2  21  -1    2.51    0.49
  -2  21  -1    1.04    0.36
   2  21   1    1.99    0.46
   2  21   1    2.07    0.42
  -2  21  -1    0.98    0.36
  -4  21  -1    4.40    0.68
   4  21   1    4.43    0.58
  -4  21  -1    3.90    0.59
  -4  21  -1    3.41    0.59
   4  21   1    4.66    0.65
  -6  21  -1   11.53    0.89
  -6  21  -1   13.61    1.08
   6  21   1   12.45    0.89
  -6  21  -1   12.39    0.97
   3  22  -1    1.99    0.41
  -3  22   1    1.70    0.45
  -3  22   1    0.99    0.72
  -3  22   1    2.65    0.68
   3  22  -1    1.50    0.72
  -1  22   1    3.72    0.65
   1  22  -1    4.57    0.62
   1  22  -1    3.80    0.60
  -1  22   1    4.79    0.68
   1  22   1    4.43    0.67
   1  22   1    3.55    0.53
  -1  22  -1    3.97    0.67
  -1  22  -1    3.11    0.62
   3  22   1    1.19    0.47
   3  22   1    2.00    0.40
  -3  22  -1    0.95    0.47
  -3  22  -1    1.58    0.51
 -20   0   2    4.20    0.66
  20   0  -2    3.76    0.56
  20   0  -2    4.84    0.68
  18   0  -2    0.55    0.24
  18   0  -2    0.28    0.20
 -18   0   2    0.31    0.22
 -18   0   2    0.81    0.34
 -16   0   2   49.93    1.86
  16   0  -2   46.30    1.69
 -16   0   2   49.41    1.84
  16   0  -2   48.95    1.69
  16   0  -2   47.15    3.67
 -14   0   2   22.52    0.98
 -14   0   2   21.35    1.03
  14   0  -2   26.22    4.19
 -14   0   2   21.52    1.04
  14   0  -2   22.41    0.94
  14   0  -2   24.85    2.35
 -12   0   2   85.79    2.52
  12   0  -2   76.63    4.93
 -12   0   2   88.06    2.53
  12   0  -2   84.35    2.39
 -12   0   2   87.44    2.44
  12   0  -2   83.30    2.37
  10   0  -2    7.03    0.40
 -10   0   2    7.27    0.46
 -10   0   2    6.72    0.45
 -10   0   2    7.35    1.54
 -10   0   2    6.72    0.41
   8   0  -2  163.62    6.26
  -8   0   2  150.70    5.99
  -8   0   2  161.00    7.13
   8   0  -2  138.91    7.02
  -6   0   2   61.80    3.01
  -6   0   2   61.74    1.67
   6   0  -2   59.71    3.05
   6   0  -2   63.53    3.83
  -6   0   2   59.82    3.63
  -6   0   2   60.27    1.63
  -6   0   2   63.30    1.58
   2   0  -2  220.38    6.12
  -2   0   2  211.74    6.06
   2   0   2  216.64    5.94
  -6   0  -2   65.16    3.62
  -6   0  -2   60.37    2.89
  -6   0  -2   61.24    1.66
   6   0   2   62.13    3.72
   6   0   2   56.95    2.94
  -6   0  -2   61.56    1.60
   8   0   2  151.38    5.94
   8   0   2  141.25    6.82
 -10   0  -2    7.49    0.42
 -10   0  -2    7.99    0.48
  10   0   2    7.44    0.49
  10   0   2    6.95    0.40
 -10   0  -2    6.83    0.45
  10   0   2    9.06    1.83
  12   0   2   85.41    2.34
  12   0   2   86.31    2.38
 -12   0  -2   81.04    2.46
 -12   0  -2   80.58    2.46
  12   0   2   78.44    4.96
 -12   0  -2   87.45    2.38
  12   0   2   84.97    4.28
  14   0   2   25.88    2.43
  14   0   2   23.80    1.15
 -14   0  -2   22.69    1.07
 -14   0  -2   23.58    1.08
  14   0   2   22.58    0.96
  16   0   2   49.86    1.69
 -16   0  -2   49.96    1.85
 -16   0  -2   47.58    1.82
  16   0   2   46.31    1.68
  16   0   2   43.86    3.60
  18   0   2    0.69    0.23
  18   0   2    0.34    0.22
 -18   0  -2    0.64    0.28
 -18   0  -2    0.68    0.29
  20   0   2    4.23    0.64
  20   0   2    3.89    0.55
 -20   0  -2    4.18    0.66
 -22   0  -2    0.66    0.54
 -21  -1   2    0.15    0.29
  21  -1  -2    0.32    0.29
  21  -1  -2    0.06    0.24
 -21   1   2    1.36    0.42
  21   1  -2   -0.09    0.20
  19  -1  -2    1.65    0.35
 -19  -1   2    1.31    0.38
  19   1  -2    1.01    0.29
 -19   1   2    1.51    0.37
  19   1  -2    1.42    0.39
 -17  -1   2   -0.03    0.15
  17  -1  -2    0.01    0.12
  17  -1  -2    0.07    0.16
 -17  -1   2    0.18    0.13
 -17  -1   2    0.02    0.17
  17   1  -2   -0.03    0.14
  17   1  -2   -0.13    0.15
 -17   1   2   -0.03    0.14
 -17   1   2    0.22    0.13
  17   1  -2   -0.04    0.12
  17   1  -2   -0.19    0.49
 -15  -1   2   17.22    0.93
 -15  -1   2   16.93    1.08
  15  -1  -2   17.43    0.86
  15  -1  -2   17.30    2.55
  15  -1  -2   18.27    0.94
 -15   1   2   16.16    0.91
 -15   1   2   19.10    0.91
 -15   1   2   15.75    1.04
  15   1  -2   16.35    0.82
  15   1  -2   17.78    0.97
 -13  -1   2   15.60    0.77
 -13  -1   2   15.84    0.83
 -13  -1   2   18.18    0.88
  13  -1  -2   15.10    2.21
  13  -1  -2   16.22    0.75
 -13  -1   2   18.07    2.77
  13  -1  -2   22.01    3.30
  13  -1  -2   17.02    0.79
 -13   1   2   17.84    0.87
  13   1  -2   11.89    2.30
  13   1  -2   16.46    0.76
 -13   1   2   16.08    0.83
  13   1  -2   17.28    0.78
 -13   1   2   15.47    0.77
 -11  -1   2    0.74    0.17
 -11  -1   2    0.22    0.14
  11  -1  -2    0.52    0.14
  11  -1  -2    0.48    0.14
  11  -1  -2   -0.01    0.58
 -11  -1   2    0.37    0.15
 -11  -1   2    0.94    0.80
  11   1  -2    0.44    0.14
 -11   1   2    0.45    0.14
 -11   1   2    0.31    0.14
  11   1  -2    0.27    0.70
 -11   1   2    0.16    0.11
  11   1  -2    0.46    0.13
  -9  -1   2   39.75    2.78
  -9  -1   2   35.34    1.14
   9  -1  -2   37.99    2.88
   9  -1  -2   36.08    1.14
   9  -1  -2   36.23    1.11
  -9  -1   2   35.27    1.03
  -9  -1   2   35.55    1.20
  -9  -1   2   34.03    1.19
   9   1  -2   34.90    1.11
  -9   1   2   37.36    1.21
  -9   1   2   34.43    2.58
   9   1  -2   34.88    2.74
  -9   1   2   34.03    1.19
  -9   1   2   36.77    1.09
  -9   1   2   34.83    1.15
   9   1  -2   34.81    1.10
  -7  -1   2   83.89    3.88
   7  -1  -2   78.92    4.78
  -7  -1   2   93.78    4.89
   7  -1  -2   91.37    4.14
  -7  -1   2   85.98    2.14
  -7   1   2   81.37    4.62
  -7   1   2   89.01    3.96
   7   1  -2   80.53    3.92
  -7   1   2   87.87    2.19
  -5  -1   2   17.84    0.60
  -5  -1   2   19.08    1.88
   5  -1  -2   16.11    1.37
  -5  -1   2   19.00    0.64
  -5  -1   2   18.71    0.55
  -5  -1   2   18.90    0.64
   5  -1  -2   18.31    0.60
   5  -1  -2   18.38    1.84
  -5  -1   2   17.86    0.55
   5  -1  -2   18.56    0.58
  -5  -1   2   19.46    1.46
  -5   1   2   19.18    0.64
  -5   1   2   18.73    0.63
   5   1  -2   19.28    1.96
  -5   1   2   18.91    0.50
   5   1  -2   19.19    0.58
  -5   1   2   16.82    1.66
   5   1  -2   17.84    0.58
  -5   1   2   18.80    0.58
  -5   1   2   18.92    0.62
   5   1  -2   18.08    1.44
  -5   1   2   20.28    1.47
  -3  -1   2   81.89    3.35
   3  -1  -2   84.08    3.52
   3   1  -2   84.40    2.93
  -3   1   2   82.18    3.33
   3   1  -2   84.57    3.39
  -1   1   2   35.08    1.42
   1  -1   2   41.16    1.56
  -1  -1  -2   38.23    1.30
   3  -1   2   92.04    3.22
   3   1   2   79.35    3.23
   5  -1   2   18.00    1.76
  -5  -1  -2   19.22    0.64
  -5  -1  -2   19.28    0.60
   5  -1   2   20.65    1.53
  -5  -1  -2   19.95    1.82
   5  -1   2   19.53    1.51
  -5  -1  -2   19.51    0.56
  -5  -1  -2   18.47    0.53
  -5  -1  -2   18.31    1.35
   5  -1   2   18.92    0.59
   5  -1   2   18.01    1.41
  -5   1  -2   19.32    0.51
   5   1   2   18.53    0.59
  -5   1  -2   18.26    0.60
  -5   1  -2   19.30    0.64
   5   1   2   19.29    1.85
  -5   1  -2   18.32    0.63
   5   1   2   18.82    0.59
   5   1   2   19.98    1.46
  -5   1  -2   18.86    0.56
  -7  -1  -2   91.10    4.67
   7  -1   2   84.79    3.45
  -7  -1  -2   85.01    2.19
   7  -1   2   83.56    3.96
  -7  -1  -2   89.41    3.84
   7  -1   2   83.58    4.05
   7  -1   2   91.69    4.99
   7   1   2   76.83    4.56
   7   1   2   87.03    3.97
  -7   1  -2   85.13    2.20
   9  -1   2   35.02    2.28
   9  -1   2   29.94    2.53
  -9  -1  -2   33.32    2.47
  -9  -1  -2   38.42    1.24
  -9  -1  -2   35.11    1.19
  -9  -1  -2   33.44    1.00
   9  -1   2   34.08    1.08
  -9  -1  -2   34.34    1.18
   9  -1   2   39.35    2.99
   9  -1   2   34.62    1.12
  -9   1  -2   35.12    1.18
  -9   1  -2   33.84    1.18
   9   1   2   34.06    1.09
  -9   1  -2   35.40    1.13
   9   1   2   36.14    1.11
  -9   1  -2   36.33    1.06
   9   1   2   33.37    2.65
 -11  -1  -2    0.50    0.16
  11  -1   2    1.07    0.67
  11  -1   2    0.37    0.13
 -11  -1  -2    0.35    0.13
  11  -1   2    0.87    0.76
 -11  -1  -2    0.41    0.14
  11  -1   2    0.38    0.14
  11   1   2    0.39    0.12
  11   1   2    0.50    0.15
 -11   1  -2    0.40    0.15
 -11   1  -2    0.32    0.15
  11   1   2    0.16    0.62
 -11   1  -2    0.71    0.16
  13  -1   2   16.37    0.74
 -13  -1  -2   17.80    0.87
  13  -1   2   18.70    3.04
  13  -1   2   15.45    0.76
  13  -1   2   16.97    2.39
 -13  -1  -2   15.54    0.83
  13   1   2   18.08    2.35
 -13   1  -2   17.38    0.86
  13   1   2   16.20    0.75
 -13   1  -2   14.22    0.82
 -13   1  -2   16.53    0.84
  13   1   2   16.60    0.76
  15  -1   2   19.09    0.89
 -15  -1  -2   17.06    0.95
 -15  -1  -2   17.78    0.94
  15  -1   2   18.89    2.67
  15  -1   2   16.42    0.91
  15   1   2   16.58    0.94
 -15   1  -2   16.91    0.93
 -15   1  -2   17.03    0.95
  15   1   2   17.91    0.85
  15   1   2   14.40    2.32
 -17  -1  -2    0.22    0.14
  17  -1   2    0.20    0.20
 -17  -1  -2   -0.02    0.14
  17  -1   2    0.26    0.18
 -17   1  -2   -0.16    0.12
  17   1   2    0.10    0.17
  17   1   2    0.18    0.16
  17   1   2    0.71    0.75
 -17   1  -2    0.17    0.18
 -19  -1  -2    1.28    0.42
  19  -1   2    1.06    0.32
 -19   1  -2    1.67    0.43
  19   1   2    1.71    0.35
  19   1   2    1.40    0.37
 -21  -1  -2    0.33    0.30
  21  -1   2    0.73    0.32
 -21   1  -2    0.49    0.34
  21   1   2    0.64    0.32
 -22  -2   2    3.45    1.09
  22  -2  -2    2.49    0.56
 -22   2   2    2.15    0.71
  22   2  -2    3.55    0.88
  20  -2  -2    0.62    0.30
 -20  -2   2    0.36    0.27
 -20   2   2    0.32    0.28
  20   2  -2    0.65    0.31
 -18  -2   2    0.14    0.19
  18  -2  -2    0.75    0.25
  18  -2  -2    0.28    0.20
  18   2  -2    1.61    0.41
  18   2  -2    0.19    0.54
 -18   2   2    0.35    0.24
  18   2  -2    0.21    0.18
 -16  -2   2    3.26    0.48
  16  -2  -2    4.06    0.47
  16  -2  -2    4.18    0.49
 -16  -2   2    3.77    0.51
 -16   2   2    3.45    0.50
  16   2  -2    4.32    0.67
 -16   2   2    3.18    0.48
  16   2  -2    3.82    0.48
  14  -2  -2    0.45    0.51
 -14  -2   2    0.41    0.20
  14  -2  -2    0.14    0.12
 -14  -2   2    0.09    0.13
 -14  -2   2    0.34    0.16
  14  -2  -2   -0.41    0.68
  14  -2  -2    0.32    0.17
 -14  -2   2    0.29    0.18
  14   2  -2    0.06    0.12
  14   2  -2    0.40    0.17
  14   2  -2    0.24    0.14
 -14   2   2    0.58    0.19
 -14   2   2    0.17    0.17
 -14   2   2    0.03    0.11
 -12  -2   2    4.48    1.26
  12  -2  -2    4.23    1.42
 -12  -2   2    3.47    0.32
  12  -2  -2    3.88    0.33
 -12  -2   2    3.92    0.33
  12  -2  -2    3.47    1.03
  12  -2  -2    3.22    0.29
 -12  -2   2    4.07    0.47
 -12  -2   2    3.96    0.46
  12   2  -2    3.55    0.44
  12   2  -2    3.45    0.31
  12   2  -2    2.24    0.91
 -12   2   2    3.43    0.42
 -12   2   2    3.77    0.34
 -12   2   2    4.18    0.38
  12   2  -2    3.59    0.31
  10  -2  -2   39.74    2.54
 -10  -2   2   33.77    1.22
 -10  -2   2   36.14    1.07
  10  -2  -2   42.23    3.16
 -10  -2   2   33.58    1.15
 -10  -2   2   30.89    2.55
  10  -2  -2   35.12    1.13
 -10  -2   2   35.21    1.16
 -10  -2   2   35.80    1.24
  10  -2  -2   34.41    1.16
 -10   2   2   36.02    1.13
 -10   2   2   33.57    1.18
 -10   2   2   35.30    1.23
  10   2  -2   31.69    2.70
  10   2  -2   33.91    1.12
 -10   2   2   35.07    1.24
  10   2  -2   33.86    1.12
  -8  -2   2   30.43    2.28
  -8  -2   2   30.41    1.03
  -8  -2   2   28.43    1.04
   8  -2  -2   31.59    3.34
   8  -2  -2   29.50    0.93
  -8  -2   2   29.49    1.02
  -8  -2   2   30.80    0.88
   8  -2  -2   28.21    0.96
  -8  -2   2   29.08    0.89
   8   2  -2   26.91    2.22
   8   2  -2   28.72    0.92
  -8   2   2   29.50    1.01
  -8   2   2   30.55    1.03
  -8   2   2   28.77    0.93
  -8   2   2   30.53    1.00
   8   2  -2   29.44    0.93
   6  -2  -2  179.59    7.25
  -6  -2   2  182.45    7.06
   6   2  -2  186.28    6.25
   6   2  -2  180.86    7.09
   4  -2  -2  176.57    6.21
   4   2  -2  178.03    6.15
   2  -2  -2   -0.10    0.09
  -2  -2   2    0.02    0.01
   2  -2  -2    0.04    0.28
  -2  -2   2    0.02    0.02
   2  -2  -2    0.04    0.02
  -2  -2   2    0.02    0.02
   2  -2  -2    0.02    0.02
  -2  -2   2    0.04    0.03
   2  -2  -2    0.00    0.01
  -2  -2   2    0.03    0.02
  -2   2   2    0.01    0.02
   2   2  -2    0.02    0.03
   2   2  -2    0.00    0.01
   2   2  -2    0.10    0.02
  -2   2   2    0.14    0.04
  -2   2   2    0.00    0.02
   2   2  -2    0.02    0.02
   2   2  -2    0.11    0.30
  -2   2   2    0.01    0.02
   2   2  -2   -0.06    0.10
   0  -2  -2  213.66    5.16
   0   2  -2  204.18    5.63
   0   2   2  208.41    5.11
   2  -2   2    0.07    0.13
  -2  -2  -2    0.06    0.03
  -2  -2  -2    0.03    0.02
  -2  -2  -2    0.01    0.02
  -2  -2  -2   -0.03    0.07
   2  -2   2    0.02    0.02
   2  -2   2    0.02    0.02
   2  -2   2    0.03    0.02
  -2  -2  -2   -0.23    0.20
   2  -2   2    0.01    0.02
   2  -2   2   -0.16    0.24
  -2  -2  -2    0.01    0.01
  -2  -2  -2    0.07    0.02
  -2   2  -2    0.09    0.03
  -2   2  -2    0.11    0.22
   2   2   2    0.12    0.13
   2   2   2    0.02    0.01
   2   2   2   -0.07    0.23
  -2   2  -2    0.05    0.03
   2   2   2    0.00    0.02
   2   2   2    0.11    0.03
  -2   2  -2    0.03    0.02
  -2   2  -2    0.11    0.03
  -2   2  -2    0.10    0.10
   4  -2   2  180.67    5.86
   4   2   2  184.31    6.12
   6  -2   2  172.33    7.03
   6  -2   2  193.74    6.53
   6  -2   2  173.37    5.62
   6  -2   2  185.84    6.25
  -6  -2  -2  171.26    6.65
   6   2   2  185.42    7.02
   8  -2   2   29.13    0.96
   8  -2   2   28.45    2.58
   8  -2   2   27.49    1.96
   8  -2   2   37.16    3.39
  -8  -2  -2   28.64    0.93
   8  -2   2   27.85    0.91
  -8  -2  -2   30.15    1.02
  -8  -2  -2   27.82    1.00
   8  -2   2   29.40    2.36
  -8  -2  -2   29.57    0.88
  -8  -2  -2   25.32    2.02
   8   2   2   27.29    0.91
  -8   2  -2   30.11    1.01
   8   2   2   30.10    2.31
  -8   2  -2   29.49    0.90
  -8   2  -2   29.74    0.97
  -8   2  -2   29.37    1.00
   8   2   2   29.66    0.92
  10  -2   2   32.27    2.76
 -10  -2  -2   32.26    1.20
 -10  -2  -2   34.09    1.21
  10  -2   2   37.24    2.49
 -10  -2  -2   36.24    1.14
  10  -2   2   33.26    1.09
  10  -2   2   33.86    1.14
 -10  -2  -2   34.21    2.61
 -10  -2  -2   34.92    1.04
  10   2   2   33.41    2.74
 -10   2  -2   34.61    1.16
  10   2   2   34.33    1.11
  10   2   2   34.50    1.12
 -10   2  -2   34.67    1.21
 -10   2  -2   33.67    1.21
  12  -2   2    4.02    0.34
 -12  -2  -2    3.88    0.33
  12  -2   2    3.60    0.31
 -12  -2  -2    3.42    0.42
 -12  -2  -2    3.29    1.13
  12  -2   2    4.04    1.13
 -12  -2  -2    4.05    0.38
  12  -2   2    5.66    1.60
 -12   2  -2    3.50    0.39
 -12   2  -2    3.49    0.42
  12   2   2    4.24    0.34
 -12   2  -2    3.97    0.38
  12   2   2    3.68    0.31
  12   2   2    4.87    1.46
 -14  -2  -2    0.18    0.15
 -14  -2  -2    0.33    0.15
  14  -2   2    0.20    0.13
 -14  -2  -2    0.00    0.11
  14  -2   2    0.02    0.11
  14  -2   2    1.56    1.14
 -14   2  -2    0.13    0.14
  14   2   2    0.18    0.13
  14   2   2    0.49    0.53
  14   2   2    0.48    0.16
 -14   2  -2    0.27    0.18
  16  -2   2    2.56    1.17
 -16  -2  -2    4.26    0.56
 -16  -2  -2    3.26    0.49
  16  -2   2    3.51    0.45
  16  -2   2    3.55    0.45
  16   2   2    4.75    0.42
  16   2   2    4.11    0.50
 -16   2  -2    3.14    0.48
 -16   2  -2    4.02    0.54
  16   2   2    3.57    0.50
 -18  -2  -2    0.63    0.29
  18  -2   2    0.04    0.16
  18  -2   2    0.49    0.24
 -18   2  -2    0.45    0.25
  18   2   2    0.28    0.21
  18   2   2    0.14    0.72
  20  -2   2    0.57    0.29
 -20  -2  -2    0.80    0.31
 -20   2  -2    0.57    0.30
  20   2   2    0.60    0.28
 -22  -2  -2    2.37    0.91
  22   2   2    2.17    0.71
 -22   2  -2    3.57    1.12
  21  -3  -2    4.05    0.59
 -21  -3   2    2.97    0.60
  21   3  -2    4.11    0.62
 -21   3   2    4.11    0.71
 -19  -3   2    0.08    0.20
  19  -3  -2    0.17    0.20
 -19   3   2    0.04    0.18
  19   3  -2   -0.07    0.17
 -17  -3   2    1.31    0.33
  17  -3  -2    1.90    0.35
  17  -3  -2    1.44    0.32
 -17  -3   2    1.69    0.38
  17   3  -2    1.10    0.32
 -17   3   2    1.08    0.32
  17   3  -2    0.76    0.23
 -17   3   2    1.32    0.32
 -15  -3   2    0.11    0.17
 -15  -3   2    0.14    0.17
  15  -3  -2    0.22    0.17
  15  -3  -2    0.05    0.12
 -15   3   2    0.27    0.19
 -15   3   2    0.35    0.20
  15   3  -2    0.37    0.20
 -15   3   2    0.23    0.17
 -13  -3   2   17.66    0.79
  13  -3  -2   16.20    2.38
  13  -3  -2   14.99    0.72
 -13  -3   2   16.55    1.23
  13  -3  -2   17.55    2.94
 -13  -3   2   15.59    0.76
 -13  -3   2   15.46    0.84
  13   3  -2   15.92    0.83
 -13   3   2   16.92    0.82
  13   3  -2   16.42    0.74
 -13   3   2   16.18    0.85
  13   3  -2   15.52    0.74
  13   3  -2   12.42    2.39
 -11  -3   2    5.00    1.34
  11  -3  -2    3.55    0.31
 -11  -3   2    3.66    0.27
  11  -3  -2    3.30    0.29
  11  -3  -2    4.98    1.55
 -11  -3   2    3.26    0.30
  11  -3  -2    4.06    1.04
 -11  -3   2    4.33    0.38
 -11  -3   2    3.66    0.45
 -11  -3   2    4.04    0.32
 -11   3   2    3.85    0.35
  11   3  -2    3.71    0.35
  11   3  -2    3.82    0.35
  11   3  -2    1.10    0.80
  11   3  -2    4.97    0.64
 -11   3   2    3.79    0.35
 -11   3   2    3.90    0.34
  -9  -3   2    2.89    0.22
  -9  -3   2    2.74    0.30
  -9  -3   2    1.93    0.76
   9  -3  -2    2.63    0.22
   9  -3  -2    2.79    1.72
   9  -3  -2    3.15    1.09
  -9  -3   2    2.91    0.25
   9  -3  -2    3.31    0.90
  -9  -3   2    2.76    0.34
  -9   3   2    3.75    0.56
   9   3  -2    1.42    0.77
  -9   3   2    3.02    0.27
   9   3  -2    2.97    0.24
   9   3  -2    2.99    0.34
   9   3  -2    2.58    0.21
  -9   3   2    2.83    0.24
  -9   3   2    2.41    0.31
  -7  -3   2    0.00    0.05
   7  -3  -2   -0.36    0.66
   7  -3  -2    0.78    1.09
  -7  -3   2   -0.01    0.05
   7  -3  -2    0.15    0.38
   7  -3  -2    0.21    0.08
   7  -3  -2   -0.51    0.23
  -7  -3   2   -0.37    0.21
  -7  -3   2   -0.02    0.04
  -7  -3   2    0.03    0.05
  -7  -3   2   -1.32    0.87
  -7  -3   2    0.02    0.06
   7  -3  -2    0.01    0.05
  -7  -3   2    0.08    0.06
  -7   3   2   -0.02    0.05
   7   3  -2    0.01    0.04
   7   3  -2    0.20    0.29
   7   3  -2    0.05    0.98
  -7   3   2    0.05    0.06
   7   3  -2    0.05    0.07
   7   3  -2    0.01    0.04
  -7   3   2    0.11    0.07
  -7   3   2    0.05    0.08
  -5  -3   2   17.44    0.60
   5  -3  -2   18.51    0.57
  -5  -3   2   16.83    0.54
  -5  -3   2   16.81    0.54
  -5  -3   2   18.68    0.58
  -5  -3   2   18.23    0.65
   5  -3  -2   18.14    1.89
   5  -3  -2   14.46    1.14
  -5  -3   2   18.38    0.59
   5  -3  -2   18.26    0.61
   5  -3  -2   17.59    1.81
   5  -3  -2   15.98    1.39
  -5  -3   2   18.13    0.65
  -5   3   2   18.65    0.60
  -5   3   2   17.48    0.62
  -5   3   2   17.99    0.63
   5   3  -2   19.37    1.98
   5   3  -2   18.36    1.43
   5   3  -2   18.23    0.63
  -5   3   2   17.18    0.61
   5   3  -2   18.69    0.55
   5   3  -2   17.53    0.56
  -3  -3   2   15.27    0.52
  -3  -3   2   15.77    0.50
   3  -3  -2   17.85    1.15
  -3  -3   2   15.26    0.47
  -3  -3   2   15.12    0.42
  -3  -3   2   17.05    1.46
   3  -3  -2   15.51    1.38
   3  -3  -2   14.96    0.49
  -3  -3   2   15.44    0.46
   3  -3  -2   15.15    0.45
  -3   3   2   14.94    0.50
   3   3  -2   15.56    0.51
   3   3  -2   14.60    0.52
  -3   3   2   15.90    0.51
  -3   3   2   15.45    0.50
   3   3  -2   13.90    1.35
  -3   3   2   14.96    0.49
   3   3  -2   15.61    0.42
   3   3  -2   14.93    1.07
   3   3  -2   15.22    0.45
  -1  -3   2   81.75    3.04
   1  -3  -2   82.60    2.79
   1   3  -2   81.28    3.05
  -1   3   2   87.43    2.73
  -1  -3  -2   81.70    2.61
  -1   3  -2   83.54    3.05
   1   3   2   84.80    2.65
  -3  -3  -2   15.20    0.47
   3  -3   2   14.94    0.47
   3  -3   2   15.04    0.44
   3  -3   2   15.07    0.48
  -3  -3  -2   15.07    1.24
  -3  -3  -2   13.99    0.43
   3  -3   2   14.21    1.02
   3  -3   2   15.39    1.34
  -3  -3  -2   15.39    0.47
  -3  -3  -2   16.58    0.45
  -3  -3  -2   16.11    1.00
  -3  -3  -2   15.72    0.52
   3   3   2   15.35    0.43
  -3   3  -2   14.46    0.52
  -3   3  -2   15.23    0.47
  -3   3  -2   14.59    0.98
  -3   3  -2   14.87    0.50
   3   3   2   14.46    0.45
  -3   3  -2   15.64    1.27
   3   3   2   13.53    0.93
   3   3   2   14.76    1.23
   3   3   2   14.95    0.45
  -3   3  -2   15.26    0.50
  -5  -3  -2   17.89    0.50
  -5  -3  -2   21.11    1.84
  -5  -3  -2   18.59    0.66
   5  -3   2   19.99    1.39
   5  -3   2   17.39    0.60
  -5  -3  -2   17.88    0.57
   5  -3   2   16.90    1.68
   5  -3   2   17.76    0.56
  -5  -3  -2   18.09    0.65
   5  -3   2   17.89    1.50
  -5  -3  -2   17.53    0.58
  -5  -3  -2   18.46    0.58
   5  -3   2   21.54    1.95
   5   3   2   18.32    0.58
  -5   3  -2   18.41    0.58
   5   3   2   18.51    1.83
  -5   3  -2   18.01    0.64
   5   3   2   18.03    0.56
   5   3   2   17.42    0.60
  -5   3  -2   18.28    0.61
   5   3   2   17.96    1.37
  -7  -3  -2    0.00    0.06
   7  -3   2   -0.05    0.39
  -7  -3  -2    0.00    0.04
   7  -3   2    0.27    1.08
   7  -3   2    0.48    0.57
  -7  -3  -2    0.07    0.06
  -7  -3  -2    0.09    0.06
  -7  -3  -2    0.08    0.07
   7  -3   2   -0.10    0.20
   7  -3   2    0.14    0.05
   7  -3   2   -0.02    0.04
  -7   3  -2    0.01    0.05
   7   3   2    0.01    0.06
  -7   3  -2    0.07    0.07
   7   3   2    0.04    0.06
  -7   3  -2    0.02    0.06
   7   3   2    0.13    0.06
  -7   3  -2   -0.03    0.04
   7   3   2    0.36    0.42
   7   3   2   -0.40    0.89
   9  -3   2    2.85    0.22
   9  -3   2    3.24    1.00
  -9  -3  -2    3.00    0.24
   9  -3   2    3.44    0.97
  -9  -3  -2    2.56    0.22
  -9  -3  -2    2.75    0.22
  -9  -3  -2    2.43    0.31
  -9  -3  -2    1.96    0.77
  -9   3  -2    2.57    0.31
  -9   3  -2    2.84    0.32
   9   3   2    2.82    0.23
   9   3   2    3.08    0.34
   9   3   2    2.39    0.87
  -9   3  -2    2.96    0.25
   9   3   2    2.42    0.22
 -11  -3  -2    3.95    0.28
 -11  -3  -2    3.62    1.06
 -11  -3  -2    4.21    0.32
 -11  -3  -2    3.63    0.35
  11  -3   2    3.72    0.30
 -11  -3  -2    4.13    0.32
 -11  -3  -2    4.12    0.54
  11  -3   2    3.11    0.98
  11  -3   2    4.15    1.41
  11  -3   2    3.63    0.31
  11   3   2    4.42    1.30
  11   3   2    3.60    0.29
 -11   3  -2    3.57    0.32
  11   3   2    4.01    0.34
 -11   3  -2    3.85    0.34
 -11   3  -2    3.04    0.38
  13  -3   2   13.54    2.60
 -13  -3  -2   11.27    2.45
  13  -3   2   13.47    2.11
  13  -3   2   16.35    0.73
 -13  -3  -2   15.41    0.82
  13   3   2   15.98    0.74
  13   3   2   14.06    0.77
  13   3   2   16.28    0.73
 -13   3  -2   16.11    0.78
 -15  -3  -2    0.16    0.16
  15  -3   2    0.21    0.16
  15  -3   2    0.44    0.19
  15  -3   2    0.44    0.70
 -15   3  -2    0.33    0.19
  15   3   2    0.19    0.17
 -15   3  -2    0.08    0.13
 -17  -3  -2    1.09    0.29
  17  -3   2    1.42    0.33
  17  -3   2    1.34    0.29
 -17  -3  -2    1.36    0.33
 -17   3  -2    1.33    0.31
  17   3   2    1.65    0.32
 -17   3  -2    0.85    0.29
  19  -3   2    0.18    0.19
 -19  -3  -2    0.08    0.19
 -19   3  -2    0.08    0.19
  19   3   2    0.38    0.22
  21  -3   2    3.86    0.59
 -21  -3  -2    2.76    0.58
 -21   3  -2    3.67    0.67
  21   3   2    3.01    0.49
  20  -4  -2   -0.02    0.18
 -20  -4   2   -0.15    0.18
  20   4  -2    0.28    0.24
 -20   4   2    0.32    0.30
 -18  -4   2    0.13    0.19
  18  -4  -2   -0.06    0.13
  18   4  -2   -0.74    0.53
  18   4  -2    0.17    0.18
 -18   4   2   -0.13    0.15
 -16  -4   2    0.73    0.28
 -16  -4   2    1.09    0.29
  16  -4  -2    1.11    0.27
  16  -4  -2    1.47    0.28
 -16   4   2    0.68    0.27
 -16   4   2    1.42    0.32
  16   4  -2    1.29    0.28
  14  -4  -2    0.04    0.10
  14  -4  -2    0.11    0.11
 -14  -4   2    0.00    0.11
  14  -4  -2   -0.20    0.46
 -14  -4   2   -0.03    0.09
  14  -4  -2   -0.68    0.59
 -14   4   2    0.03    0.11
  14   4  -2   -0.06    0.09
 -14   4   2    0.04    0.13
  14   4  -2   -0.09    0.08
 -14   4   2   -0.17    0.07
  12  -4  -2    7.02    1.57
 -12  -4   2    8.41    0.57
 -12  -4   2   12.23    2.21
  12  -4  -2    7.74    1.81
 -12  -4   2    8.55    0.47
  12  -4  -2    8.03    0.52
  12  -4  -2    9.24    0.50
 -12  -4   2    8.04    0.56
 -12  -4   2    9.10    0.52
  12   4  -2    8.89    0.50
 -12   4   2    8.76    0.57
 -12   4   2    7.65    0.55
 -12   4   2    8.86    0.55
  12   4  -2    9.05    2.00
  10  -4  -2    4.08    1.06
  10  -4  -2    4.06    0.33
  10  -4  -2    4.05    0.30
 -10  -4   2    4.47    0.33
 -10  -4   2    4.62    0.31
  10  -4  -2    6.70    1.65
 -10  -4   2    4.30    0.37
 -10  -4   2    4.74    0.34
 -10  -4   2    4.56    0.38
 -10  -4   2    4.24    1.19
 -10   4   2    5.06    0.35
  10   4  -2    4.30    0.35
  10   4  -2    5.21    0.32
  10   4  -2    3.86    1.17
 -10   4   2    4.75    0.36
  10   4  -2    5.10    0.33
 -10   4   2    4.66    0.37
 -10   4   2    4.97    0.39
  -8  -4   2   20.29    0.73
   8  -4  -2   19.19    1.67
   8  -4  -2   19.96    0.76
   8  -4  -2   20.95    2.01
  -8  -4   2   20.73    0.72
  -8  -4   2   21.24    0.83
   8  -4  -2   19.31    0.70
   8  -4  -2   26.40    3.06
  -8  -4   2   19.36    0.74
  -8  -4   2   21.07    0.83
  -8   4   2   20.53    0.76
  -8   4   2   20.87    0.80
   8   4  -2   19.29    0.70
   8   4  -2   23.17    2.01
  -8   4   2   20.79    0.79
   8   4  -2   19.43    0.68
  -8   4   2   19.66    0.80
   8   4  -2   20.43    0.79
   6  -4  -2   19.62    1.70
  -6  -4   2   17.70    0.62
   6  -4  -2   17.40    1.75
   6  -4  -2   16.80    0.63
  -6  -4   2   18.19    0.62
  -6  -4   2   17.97    0.56
   6  -4  -2   17.37    0.59
  -6  -4   2   18.27    0.64
  -6  -4   2   19.15    0.71
   6  -4  -2   16.70    2.34
   6  -4  -2   16.44    1.34
  -6   4   2   17.49    0.63
   6   4  -2   19.03    2.45
   6   4  -2   16.39    0.58
  -6   4   2   18.08    0.66
  -6   4   2   18.10    0.67
   6   4  -2   16.31    1.50
   6   4  -2   18.40    0.67
   6   4  -2   16.82    0.55
  -4  -4   2    0.07    0.07
  -4  -4   2   -0.04    0.15
  -4  -4   2    0.33    0.57
   4  -4  -2    0.00    0.16
   4  -4  -2    0.05    0.03
   4  -4  -2    0.06    0.24
  -4  -4   2    0.03    0.03
  -4  -4   2    0.03    0.04
  -4  -4   2   -0.02    0.02
  -4  -4   2    0.13    0.05
   4  -4  -2   -0.12    0.59
   4  -4  -2    0.05    0.04
   4  -4  -2    0.50    0.51
   4   4  -2    0.17    0.04
  -4   4   2   -0.02    0.03
   4   4  -2    0.15    0.61
  -4   4   2    0.02    0.03
   4   4  -2    0.12    0.22
   4   4  -2    0.08    0.03
  -4   4   2    0.00    0.04
   4   4  -2    0.08    0.05
  -4   4   2    0.10    0.04
   4   4  -2    0.08    0.04
   2  -4  -2  176.29    5.49
  -2  -4   2  175.95    5.68
  -2   4   2  178.28    5.31
   2   4  -2  178.31    5.75
  -2  -4  -2  181.36    5.29
  -2   4  -2  174.65    5.68
   2   4   2  180.31    5.33
  -4  -4  -2   -0.48    0.43
  -4  -4  -2    0.01    0.03
   4  -4   2   -0.43    0.54
   4  -4   2    0.03    0.03
  -4  -4  -2   -0.11    0.13
  -4  -4  -2    0.02    0.03
   4  -4   2   -0.24    0.13
  -4  -4  -2    0.01    0.04
  -4  -4  -2    0.01    0.03
  -4  -4  -2    0.03    0.03
   4  -4   2    0.08    0.04
  -4  -4  -2    0.02    0.03
   4   4   2    0.08    0.17
  -4   4  -2    0.03    0.04
   4   4   2    0.03    0.03
  -4   4  -2   -0.29    0.45
   4   4   2    0.04    0.03
   4   4   2   -0.01    0.02
   4   4   2   -0.02    0.03
  -4   4  -2    0.11    0.22
  -4   4  -2    0.00    0.03
   4   4   2   -0.14    0.51
  -4   4  -2    0.00    0.03
  -4   4  -2    0.00    0.03
  -6  -4  -2   17.43    0.58
  -6  -4  -2   17.85    0.61
   6  -4   2   15.63    1.51
  -6  -4  -2   17.48    1.97
   6  -4   2   20.39    2.16
  -6  -4  -2   17.59    0.51
  -6  -4  -2   17.16    0.68
  -6  -4  -2   16.87    0.60
   6  -4   2   17.64    0.58
   6  -4   2   17.41    0.63
   6  -4   2   14.81    1.35
  -6  -4  -2   18.44    0.69
   6  -4   2   22.08    2.02
  -6   4  -2   17.10    0.61
   6   4   2   16.52    1.45
   6   4   2   17.40    0.59
  -6   4  -2   16.75    0.63
   6   4   2   18.44    0.57
   6   4   2   17.07    0.62
  -6   4  -2   17.13    0.66
   6   4   2   17.25    2.07
   8  -4   2   23.16    2.08
  -8  -4  -2   21.00    0.73
   8  -4   2   18.55    1.70
  -8  -4  -2   20.51    0.81
  -8  -4  -2   19.91    0.81
   8  -4   2   19.75    0.76
   8  -4   2   21.15    0.72
  -8  -4  -2   20.42    0.72
   8  -4   2   17.80    2.75
  -8  -4  -2   20.99    0.83
  -8   4  -2   20.77    0.78
   8   4   2   18.57    1.81
   8   4   2   20.92    0.70
  -8   4  -2   20.63    0.82
  -8   4  -2   21.84    0.75
   8   4   2   20.79    0.73
   8   4   2   20.73    0.77
 -10  -4  -2    4.67    0.30
  10  -4   2    4.24    1.08
 -10  -4  -2    4.27    0.32
  10  -4   2    4.16    0.30
 -10  -4  -2    4.99    1.21
 -10  -4  -2    4.95    0.33
  10  -4   2    4.40    0.33
  10  -4   2    7.45    1.65
 -10  -4  -2    4.35    0.37
 -10  -4  -2    4.94    0.39
  10   4   2    3.75    1.13
 -10   4  -2    4.09    0.31
 -10   4  -2    4.74    0.38
 -10   4  -2    4.38    0.35
 -10   4  -2    4.27    0.35
  10   4   2    4.09    0.33
  10   4   2    4.88    0.33
  10   4   2    4.24    0.29
 -12  -4  -2    8.57    0.47
  12  -4   2    8.43    0.48
  12  -4   2    8.36    1.67
 -12  -4  -2    8.50    0.57
  12  -4   2    7.83    1.81
 -12  -4  -2    7.54    1.61
 -12  -4  -2    8.81    0.58
  12  -4   2    8.58    0.53
 -12   4  -2    8.23    0.56
 -12   4  -2    8.76    0.57
  12   4   2    8.00    1.79
  12   4   2    8.15    0.48
  12   4   2    7.74    0.52
 -12   4  -2    7.52    0.59
  12   4   2    8.72    0.56
  14  -4   2   -0.09    0.48
  14  -4   2   -0.83    0.46
 -14  -4  -2   -0.02    0.09
  14  -4   2    0.10    0.12
  14  -4   2    0.10    0.13
 -14  -4  -2    0.06    0.13
  14   4   2    0.02    0.10
 -14   4  -2    0.18    0.14
 -14   4  -2    0.02    0.13
 -14   4  -2   -0.13    0.09
  16  -4   2    0.97    0.25
 -16  -4  -2    0.97    0.31
  16  -4   2    1.74    0.30
 -16  -4  -2    0.56    0.24
  16   4   2    1.56    0.30
  16   4   2    1.90    0.93
 -16   4  -2    1.16    0.31
 -16   4  -2    1.03    0.29
  18  -4   2   -0.14    0.12
 -18  -4  -2    0.44    0.27
 -18   4  -2    0.23    0.22
  18   4   2   -0.19    0.65
  18   4   2   -0.12    0.13
  20  -4   2    0.19    0.25
 -20  -4  -2    0.21    0.27
 -20   4  -2    0.49    0.34
  20   4   2    0.15    0.22
  21  -5  -2    1.14    0.36
 -21  -5   2    0.81    0.38
 -21   5   2    0.74    0.40
  21   5  -2    0.62    0.32
  19  -5  -2    0.68    0.28
 -19  -5   2    0.09    0.23
 -19   5   2    0.23    0.26
  19   5  -2    0.32    0.24
  17  -5  -2    0.45    0.22
  17  -5  -2    0.43    0.24
 -17  -5   2    0.09    0.19
 -17  -5   2    0.64    0.25
  17   5  -2    0.46    0.23
 -17   5   2    0.08    0.17
 -17   5   2    0.40    0.24
  15  -5  -2    5.51    2.77
  15  -5  -2    4.61    0.53
 -15  -5   2    4.58    0.56
 -15  -5   2    4.45    0.58
  15   5  -2    4.59    0.41
 -15   5   2    5.53    0.64
 -15   5   2    4.53    0.55
 -15   5   2    5.07    0.48
 -13  -5   2    0.27    0.13
  13  -5  -2    0.15    0.77
  13  -5  -2    0.09    0.11
 -13  -5   2    0.41    0.19
 -13  -5   2    0.13    0.14
 -13  -5   2    0.05    0.12
  13  -5  -2   -0.18    0.37
  13  -5  -2    0.15    0.11
 -13   5   2    0.45    0.18
  13   5  -2    0.30    0.15
 -13   5   2    0.21    0.15
 -13   5   2    0.19    0.14
  11  -5  -2    8.64    0.67
 -11  -5   2    9.49    0.60
 -11  -5   2   10.55    0.55
  11  -5  -2   11.59    1.90
  11  -5  -2   10.35    0.57
  11  -5  -2    8.23    1.96
 -11  -5   2    9.60    0.60
 -11  -5   2    9.24    0.50
 -11  -5   2   11.74    2.10
 -11   5   2   10.24    0.59
 -11   5   2   10.20    0.61
  11   5  -2    9.60    0.58
 -11   5   2    9.51    0.54
  11   5  -2   10.74    2.02
 -11   5   2    9.93    0.60
   9  -5  -2   27.81    3.27
   9  -5  -2   27.13    2.18
  -9  -5   2   28.61    1.08
  -9  -5   2   28.07    0.96
   9  -5  -2   26.64    2.47
  -9  -5   2   28.33    1.08
  -9  -5   2   27.68    0.98
  -9  -5   2   28.48    0.97
   9  -5  -2   29.41    1.02
   9  -5  -2   28.57    0.94
   9   5  -2   26.48    2.36
  -9   5   2   29.15    1.08
   9   5  -2   27.32    1.02
   9   5  -2   28.07    0.94
  -9   5   2   29.03    1.05
  -9   5   2   28.53    1.05
  -9   5   2   29.51    1.01
  -7  -5   2   21.85    0.77
   7  -5  -2   21.45    0.77
  -7  -5   2   21.85    0.75
   7  -5  -2   20.89    1.92
  -7  -5   2   20.62    0.82
  -7  -5   2   19.21    1.90
  -7  -5   2   20.95    0.72
   7  -5  -2   20.00    1.66
   7  -5  -2   21.07    0.70
  -7  -5   2   20.43    0.82
   7  -5  -2   21.37    3.00
   7   5  -2   21.14    0.78
   7   5  -2   23.15    1.93
  -7   5   2   21.12    0.81
  -7   5   2   20.12    0.75
  -7   5   2   19.97    0.78
   7   5  -2   20.83    0.66
  -7   5   2   21.14    0.79
   5  -5  -2  216.48    7.41
  -5  -5   2  214.61    7.60
   5  -5  -2  196.70    7.82
   5   5  -2  226.32    7.86
   3  -5  -2   17.98    0.57
   3  -5  -2   15.37    1.77
   3  -5  -2   17.61    0.51
  -3  -5   2   17.12    0.55
  -3  -5   2   17.57    0.53
  -3  -5   2   17.01    0.45
  -3  -5   2   18.33    0.64
  -3  -5   2   18.14    0.60
   3  -5  -2   18.22    1.62
  -3  -5   2   18.73    1.29
  -3  -5   2   18.33    0.60
  -3  -5   2   16.07    1.62
   3   5  -2   18.61    1.74
  -3   5   2   17.95    1.43
  -3   5   2   17.48    0.60
   3   5  -2   18.01    0.59
   3   5  -2   17.74    0.44
  -3   5   2   18.88    0.61
  -3   5   2   18.82    1.17
   3   5  -2   18.35    0.64
   3   5  -2   16.74    1.25
   3   5  -2   17.56    0.51
   1  -5  -2   19.21    0.59
  -1  -5   2   19.79    0.60
  -1  -5   2   18.47    0.51
  -1  -5   2   18.60    1.55
   1  -5  -2   17.11    1.39
   1  -5  -2   18.64    0.54
  -1  -5   2   19.33    0.58
   1  -5  -2   18.67    1.13
  -1  -5   2   17.28    1.17
   1  -5  -2   19.82    0.54
  -1  -5   2   19.76    0.59
   1   5  -2   20.08    1.59
  -1   5   2   18.70    0.59
  -1   5   2   15.89    1.48
   1   5  -2   20.10    1.26
  -1   5   2   18.31    0.56
   1   5  -2   19.17    0.62
  -1   5   2   19.59    0.60
   1   5  -2   18.25    0.54
   1   5  -2   19.40    0.63
  -1   5   2   17.77    1.04
  -1   5   2   18.72    0.54
   1  -5   2   18.73    0.58
  -1  -5  -2   20.02    0.58
   1  -5   2   18.79    0.53
   1  -5   2   18.72    0.52
  -1  -5  -2   16.91    1.29
   1  -5   2   17.04    1.56
  -1  -5  -2   20.54    0.59
   1  -5   2   18.28    1.24
   1  -5   2   18.43    0.58
  -1  -5  -2   19.15    0.56
  -1  -5  -2   18.74    1.05
  -1   5  -2   19.08    0.60
   1   5   2   18.73    0.50
   1   5   2   19.99    1.35
   1   5   2   19.04    0.62
  -1   5  -2   19.53    1.56
  -1   5  -2   16.81    1.16
   1   5   2   18.53    1.04
  -1   5  -2   19.00    0.53
  -1   5  -2   18.58    0.57
   1   5   2   18.02    0.49
  -3  -5  -2   18.47    0.64
  -3  -5  -2   17.01    1.11
   3  -5   2   18.29    0.51
  -3  -5  -2   15.90    1.40
  -3  -5  -2   17.83    0.53
   3  -5   2   18.12    0.59
  -3  -5  -2   18.34    0.59
  -3  -5  -2   18.72    0.60
   3  -5   2   18.72    0.58
  -3  -5  -2   18.31    0.50
   3   5   2   18.32    1.54
  -3   5  -2   18.43    0.58
   3   5   2   18.25    0.53
  -3   5  -2   20.21    1.69
  -3   5  -2   18.73    1.27
   3   5   2   18.50    0.65
   3   5   2   17.71    0.49
  -3   5  -2   18.12    0.62
   3   5   2   18.55    1.18
  -5  -5  -2  228.26    7.62
   5  -5   2  215.75    6.95
   5  -5   2  220.70    7.87
  -5   5  -2  224.53    7.50
   5   5   2  226.17    7.73
  -7  -5  -2   20.02    0.72
  -7  -5  -2   22.41    0.75
   7  -5   2   20.63    0.69
  -7  -5  -2   22.09    0.83
  -7  -5  -2   19.74    0.72
   7  -5   2   20.15    0.75
   7  -5   2   18.51    1.81
  -7  -5  -2   20.13    0.81
   7  -5   2   21.73    2.87
   7  -5   2   19.05    1.71
  -7   5  -2   21.53    0.75
  -7   5  -2   20.78    0.80
   7   5   2   20.84    0.80
   7   5   2   20.10    0.74
   7   5   2   24.24    1.91
  -7   5  -2   22.25    0.81
  -7   5  -2   21.21    0.78
   7   5   2   21.83    0.73
  -9  -5  -2   28.39    2.28
  -9  -5  -2   28.60    0.96
   9  -5   2   28.25    2.31
   9  -5   2   26.65    0.99
   9  -5   2   27.11    3.68
  -9  -5  -2   29.69    0.98
  -9  -5  -2   29.73    1.09
  -9  -5  -2   28.97    1.08
   9  -5   2   26.70    2.47
   9  -5   2   28.76    0.94
   9   5   2   24.38    2.24
  -9   5  -2   28.43    1.07
  -9   5  -2   28.52    0.98
  -9   5  -2   28.91    1.03
   9   5   2   27.71    0.99
   9   5   2   27.49    0.95
  -9   5  -2   29.24    1.06
   9   5   2   28.30    0.91
 -11  -5  -2   10.04    0.61
  11  -5   2    9.35    0.50
 -11  -5  -2    9.67    0.51
 -11  -5  -2    9.93    0.60
  11  -5   2    7.99    1.56
  11  -5   2   13.97    2.46
 -11  -5  -2    9.45    0.51
  11  -5   2   10.38    0.56
 -11   5  -2    8.80    0.55
 -11   5  -2    9.68    0.52
 -11   5  -2    9.15    0.58
  11   5   2    9.88    0.60
  11   5   2    8.02    1.73
 -11   5  -2   10.49    0.61
  13  -5   2    0.32    0.85
 -13  -5  -2    0.40    0.13
 -13  -5  -2    0.25    0.16
  13  -5   2    0.36    0.15
  13  -5   2    1.08    0.86
 -13  -5  -2    0.58    0.20
  13  -5   2    0.25    0.15
  13   5   2    0.35    0.12
 -13   5  -2    0.19    0.15
 -13   5  -2    0.44    0.17
 -13   5  -2    0.20    0.15
 -15  -5  -2    5.20    0.49
  15  -5   2    4.28    0.50
 -15  -5  -2    4.66    0.57
  15   5   2    4.43    0.50
 -15   5  -2    4.89    0.60
 -15   5  -2    4.78    0.63
 -15   5  -2    5.09    0.60
 -17  -5  -2    0.58    0.25
 -17  -5  -2    0.38    0.22
  17  -5   2    0.36    0.19
  17  -5   2    0.25    0.17
 -17   5  -2    0.51    0.22
  17   5   2    0.24    0.18
 -17   5  -2    0.52    0.26
  17   5   2    0.36    0.69
 -19  -5  -2    0.20    0.24
 -19   5  -2    0.13    0.20
  19   5   2    0.33    0.24
  21  -5   2    0.63    0.34
 -21  -5  -2    0.50    0.35
 -21   5  -2    0.91    0.42
  21   5   2    0.76    0.34
  20  -6  -2    0.08    0.22
 -20  -6   2    0.09    0.23
 -20   6   2   -0.05    0.25
  20   6  -2   -0.02    0.17
  18  -6  -2    0.28    0.23
 -18  -6   2    0.22    0.33
 -18   6   2    0.06    0.18
  18   6  -2    0.18    0.19
  16  -6  -2    0.08    0.13
 -16  -6   2   -0.04    0.14
 -16  -6   2    0.00    0.14
  16  -6  -2   -0.10    0.12
  16   6  -2    0.06    0.15
 -16   6   2   -0.02    0.13
 -16   6   2    0.08    0.18
 -16   6   2    0.15    0.18
 -14  -6   2    0.05    0.10
  14  -6  -2    0.12    0.13
  14  -6  -2   -0.03    0.09
 -14  -6   2   -0.01    0.13
  14  -6  -2   -0.10    0.87
  14   6  -2    0.03    0.11
 -14   6   2   -0.04    0.11
 -14   6   2    0.16    0.16
 -14   6   2    0.19    0.16
  12  -6  -2    8.80    0.49
 -12  -6   2    7.99    0.66
 -12  -6   2    8.09    0.58
  12  -6  -2    9.31    1.04
  12  -6  -2    8.20    1.68
 -12  -6   2    8.56    0.52
  12  -6  -2    9.80    2.12
 -12  -6   2    6.98    0.46
  12   6  -2    8.10    0.48
 -12   6   2    8.35    0.58
 -12   6   2    8.85    0.57
 -12   6   2    7.45    0.50
  10  -6  -2    0.35    0.12
  10  -6  -2   -0.08    0.44
 -10  -6   2    0.07    0.09
 -10  -6   2   -0.02    0.06
 -10  -6   2    0.03    0.09
  10  -6  -2   -0.29    0.50
 -10  -6   2    0.15    0.11
  10  -6  -2    0.07    0.09
 -10   6   2    0.14    0.11
 -10   6   2    0.00    0.09
 -10   6   2    0.07    0.09
  10   6  -2   -0.04    0.06
  10   6  -2   -0.15    0.37
   8  -6  -2  263.14    9.21
  -8  -6   2  261.94    8.80
   8  -6  -2  255.14   10.56
   8  -6  -2  271.24    8.70
   8   6  -2  272.23    9.05
  -6  -6   2    0.00    0.05
   6  -6  -2    0.05    0.06
  -6  -6   2    0.00    0.05
   6  -6  -2    0.12    0.06
  -6  -6   2    0.02    0.05
  -6  -6   2    0.06    0.07
   6  -6  -2   -0.31    0.10
   6  -6  -2    0.78    1.05
  -6  -6   2   -0.08    0.04
   6  -6  -2   -0.08    0.35
  -6  -6   2    0.43    0.46
  -6   6   2    0.06    0.07
   6   6  -2    0.05    0.07
   6   6  -2   -0.12    0.29
  -6   6   2    0.03    0.06
  -6   6   2    0.01    0.06
   6   6  -2   -0.03    0.05
   6   6  -2    0.06    0.06
  -6   6   2    0.08    0.08
  -4  -6   2   17.63    0.57
   4  -6  -2   17.32    0.54
  -4  -6   2   18.66    1.86
   4  -6  -2   18.39    0.62
  -4  -6   2   18.31    0.77
  -4  -6   2   15.42    1.30
  -4  -6   2   17.50    0.47
  -4  -6   2   17.79    0.54
  -4   6   2   17.53    0.64
  -4   6   2   18.60    0.67
   4   6  -2   19.16    1.48
   4   6  -2   17.67    0.54
   4   6  -2   16.92    0.67
   4   6  -2   17.47    0.59
  -4   6   2   16.28    1.22
   4   6  -2   17.88    2.06
   4   6  -2   17.49    0.46
  -4   6   2   17.43    1.63
  -2  -6   2  186.07    6.29
   2  -6  -2  173.93    6.08
  -2   6   2  171.60    5.74
   2   6  -2  186.17    6.32
   0  -6   2   58.56    3.05
   0  -6   2   59.59    2.58
   0  -6  -2   61.62    2.83
   0  -6  -2   63.62    2.42
   0   6   2   57.56    2.66
   0   6  -2   59.94    2.54
   0   6   2   60.61    2.29
   0   6  -2   59.34    3.00
  -2  -6  -2  193.04    5.94
   2  -6   2  195.79    6.71
  -2   6  -2  174.14    6.22
   2   6   2  176.03    5.85
  -4  -6  -2   18.72    0.55
  -4  -6  -2   16.86    0.66
  -4  -6  -2   17.91    1.28
   4  -6   2   17.75    0.52
   4  -6   2   13.12    1.57
  -4  -6  -2   17.32    0.61
   4  -6   2   18.19    0.69
  -4  -6  -2   17.77    1.73
   4  -6   2   18.11    0.60
  -4   6  -2   15.55    1.26
  -4   6  -2   18.24    0.67
   4   6   2   17.30    0.49
   4   6   2   15.99    1.24
   4   6   2   22.80    1.93
   4   6   2   17.56    0.49
  -4   6  -2   16.01    0.63
  -4   6  -2   16.67    1.71
   4   6   2   17.16    0.54
   4   6   2   17.26    0.67
  -6  -6  -2    0.12    0.34
   6  -6   2    0.01    0.05
  -6  -6  -2    0.03    0.06
   6  -6   2    1.26    0.59
  -6  -6  -2   -0.05    0.04
  -6  -6  -2    0.01    0.05
   6  -6   2    0.02    0.05
   6   6   2    0.08    0.06
  -6   6  -2   -0.05    0.04
   6   6   2    0.00    0.05
  -6   6  -2    0.06    0.07
  -6   6  -2   -0.04    0.05
  -6   6  -2    0.48    0.38
   6   6   2   -0.03    0.05
   6   6   2    0.07    0.05
  -6   6  -2   -0.01    0.05
   6   6   2    0.41    0.38
   8  -6   2  287.13   10.24
   8  -6   2  270.37    9.25
   8  -6   2  260.08   10.50
   8   6   2  254.54    8.72
 -10  -6  -2    0.11    0.09
 -10  -6  -2    0.10    0.10
  10  -6   2   -0.20    0.31
  10  -6   2    0.12    0.10
 -10  -6  -2    0.08    0.47
  10  -6   2   -0.12    0.28
  10  -6   2    0.24    0.09
 -10  -6  -2    0.03    0.10
 -10  -6  -2    0.03    0.08
  10   6   2    0.04    0.08
 -10   6  -2    0.08    0.10
  10   6   2   -0.52    0.27
 -10   6  -2   -0.04    0.07
 -10   6  -2    0.14    0.12
 -10   6  -2    0.04    0.08
  12  -6   2    9.62    2.13
 -12  -6  -2    7.07    0.53
  12  -6   2    7.51    0.45
  12  -6   2    8.59    1.85
 -12  -6  -2    7.25    0.46
 -12   6  -2    8.27    0.55
 -12   6  -2    8.30    0.58
 -12   6  -2    8.09    0.67
  12   6   2    7.47    0.47
 -14  -6  -2    0.24    0.14
  14  -6   2   -0.19    0.65
 -14  -6  -2    0.13    0.15
  14  -6   2    0.07    0.10
  14  -6   2   -0.02    0.10
 -14  -6  -2    0.06    0.14
  14   6   2   -0.07    0.08
 -14   6  -2    0.06    0.12
 -14   6  -2    0.06    0.16
 -14   6  -2   -0.04    0.10
  16  -6   2   -0.04    0.12
 -16  -6  -2    0.15    0.18
 -16  -6  -2    0.03    0.14
  16  -6   2   -0.08    0.10
  16   6   2    0.07    0.13
 -16   6  -2   -0.07    0.12
 -16   6  -2    0.07    0.14
  18  -6   2    0.28    0.22
 -18   6  -2    0.45    0.26
  18   6   2    0.24    0.20
  20  -6   2   -0.20    0.13
 -20  -6  -2   -0.12    0.22
 -20   6  -2    0.19    0.25
  20   6   2    0.40    0.27
 -21   7   2    2.83    0.74
  21   7  -2    3.02    0.54
 -19  -7   2    0.22    0.25
  19   7  -2    0.09    0.20
 -19   7   2    0.04    0.19
 -17  -7   2    0.02    0.18
  17  -7  -2    0.13    0.17
 -17   7   2    0.06    0.20
 -17   7   2   -0.02    0.16
  17   7  -2   -0.08    0.14
  15  -7  -2    3.41    0.43
  15  -7  -2    1.47    1.25
 -15  -7   2    3.62    0.54
 -15  -7   2    2.98    0.51
  15  -7  -2    3.09    0.45
 -15  -7   2    2.11    0.40
 -15   7   2    2.98    0.49
 -15   7   2    2.40    0.42
 -15   7   2    1.98    0.38
  15   7  -2    2.13    0.34
 -13  -7   2    0.07    0.10
  13  -7  -2   -0.12    0.08
  13  -7  -2    0.69    0.95
 -13  -7   2    0.01    0.13
  13  -7  -2    0.19    0.14
 -13   7   2   -0.12    0.07
 -13   7   2   -0.03    0.09
  13   7  -2    0.08    0.11
 -13   7   2    0.16    0.15
  11  -7  -2   20.03    0.88
 -11  -7   2   21.28    0.88
  11  -7  -2   22.82    2.81
 -11  -7   2   21.50    2.83
 -11  -7   2   19.62    0.84
 -11  -7   2   20.40    0.97
  11  -7  -2   22.35    3.12
  11   7  -2   20.76    0.98
  11   7  -2   19.83    0.81
 -11   7   2   22.25    0.96
  11   7  -2   15.68    2.41
 -11   7   2   20.26    0.93
 -11   7   2   20.93    0.90
 -11   7   2   21.08    0.97
   9  -7  -2   37.59    1.15
  -9  -7   2   35.22    1.32
  -9  -7   2   40.86    2.90
   9  -7  -2   33.24    2.90
   9  -7  -2   38.46    2.79
  -9  -7   2   35.95    1.22
   9  -7  -2   39.20    1.27
   9   7  -2   37.25    2.84
  -9   7   2   37.99    1.33
   9   7  -2   37.36    1.16
  -9   7   2   34.75    1.38
  -9   7   2   37.50    1.26
  -9   7   2   35.79    1.28
   9   7  -2   37.12    1.34
  -7  -7   2    1.81    0.24
  -7  -7   2    2.05    0.29
   7  -7  -2    1.23    0.68
  -7  -7   2    0.91    0.62
   7  -7  -2    2.65    0.29
  -7  -7   2    2.12    0.25
   7  -7  -2    2.72    0.23
   7  -7  -2    1.21    0.67
   7  -7  -2    1.63    1.42
  -7   7   2    2.34    0.30
  -7   7   2    2.09    0.30
  -7   7   2    2.00    0.26
   7   7  -2    3.97    1.05
  -7   7   2    2.75    0.32
   7   7  -2    2.11    0.29
   5  -7  -2   21.97    0.74
  -5  -7   2   20.74    0.67
  -5  -7   2   20.83    0.75
  -5  -7   2   22.23    1.72
  -5  -7   2   20.11    0.74
  -5  -7   2   20.64    0.81
   5  -7  -2   21.89    0.65
  -5   7   2   20.40    0.77
   5   7  -2   20.82    0.81
  -5   7   2   21.21    0.76
   5   7  -2   21.15    0.64
  -5   7   2   20.78    0.76
   5   7  -2   20.19    0.72
   5   7  -2   18.50    1.62
  -5   7   2   21.09    0.77
  -3  -7   2    0.02    0.82
   3  -7  -2    0.09    0.04
  -3  -7   2    0.08    0.06
   3  -7  -2    0.07    0.04
   3  -7  -2    0.11    0.25
  -3  -7   2    0.02    0.04
   3  -7  -2   -0.83    0.80
  -3  -7   2   -0.25    0.21
  -3   7   2    0.06    0.05
   3   7  -2    0.04    0.06
   3   7  -2    0.37    0.31
  -3   7   2    0.05    0.06
   3   7  -2   -0.03    0.04
   3   7  -2    0.01    0.03
  -3   7   2    0.41    0.57
  -3   7   2   -0.03    0.04
   3   7  -2    0.77    0.83
  -3   7   2    0.02    0.05
  -3   7   2   -0.19    0.17
  -1  -7   2   84.63    3.38
   1  -7  -2   86.90    3.28
   1  -7  -2   85.98    3.87
  -1   7   2   86.49    3.11
   1   7  -2   87.31    3.39
   1   7  -2   82.07    3.94
  -1   7   2   84.30    3.60
  -1  -7  -2   82.88    3.06
  -1  -7  -2   80.72    3.56
   1  -7   2   82.25    3.40
   1  -7   2   86.42    4.16
  -1   7  -2   75.21    3.17
   1   7   2   79.83    3.47
  -1   7  -2   88.94    3.96
  -3  -7  -2   -0.01    0.04
   3  -7   2    1.10    0.97
  -3  -7  -2    0.00    0.23
   3  -7   2   -0.13    0.26
   3  -7   2    0.09    0.06
  -3  -7  -2    0.56    0.64
   3  -7   2    0.04    0.04
  -3  -7  -2    0.01    0.04
  -3  -7  -2    0.11    0.06
   3   7   2    0.06    0.06
  -3   7  -2    0.05    0.06
   3   7   2    0.24    0.22
  -3   7  -2    0.45    0.64
  -3   7  -2   -0.02    0.04
   3   7   2    0.04    0.03
   3   7   2    0.00    0.06
   3   7   2    0.06    0.04
  -3   7  -2    0.04    0.06
   3   7   2    1.03    0.76
  -3   7  -2    0.24    0.30
  -5  -7  -2   21.47    0.81
   5  -7   2   20.09    1.73
   5  -7   2   21.04    0.72
  -5  -7  -2   19.45    1.49
  -5  -7  -2   21.63    0.73
   5  -7   2   19.19    0.66
  -5  -7  -2   19.92    0.72
  -5  -7  -2   20.81    0.64
  -5   7  -2   19.69    0.72
  -5   7  -2   21.18    0.77
  -5   7  -2   20.33    1.56
  -5   7  -2   20.94    0.74
   5   7   2   20.97    0.65
   5   7   2   20.39    0.80
  -7  -7  -2    1.65    0.24
  -7  -7  -2    3.33    0.89
   7  -7   2    2.45    0.19
   7  -7   2    2.35    0.27
  -7  -7  -2    2.03    0.24
   7  -7   2    1.29    0.71
  -7  -7  -2    2.01    0.28
   7   7   2    2.09    0.30
   7   7   2    2.12    0.18
   7   7   2    2.86    0.80
  -7   7  -2    2.72    0.30
  -7   7  -2    2.17    0.29
  -7   7  -2    1.95    0.24
  -7   7  -2    2.47    0.31
  -9  -7  -2   35.75    1.17
   9  -7   2   31.20    2.76
   9  -7   2   37.05    2.78
   9  -7   2   37.91    1.23
  -9  -7  -2   35.54    2.59
   9  -7   2   35.83    1.10
   9  -7   2   28.31    3.92
   9   7   2   27.42    2.40
  -9   7  -2   36.93    1.28
  -9   7  -2   35.32    1.20
   9   7   2   35.89    1.31
  -9   7  -2   36.70    1.26
  -9   7  -2   36.72    1.30
   9   7   2   34.98    1.12
 -11  -7  -2   20.98    0.97
  11  -7   2   24.18    3.31
  11  -7   2   19.90    0.88
 -11  -7  -2   17.53    2.37
 -11  -7  -2   20.02    0.84
  11  -7   2   20.11    0.88
  11  -7   2   15.52    2.29
 -11   7  -2   20.70    0.95
 -11   7  -2   21.15    0.93
 -11   7  -2   20.33    0.96
  11   7   2   21.02    2.70
 -11   7  -2   21.93    0.89
  11   7   2   19.80    0.80
 -13  -7  -2    0.15    0.16
 -13  -7  -2    0.12    0.15
  13  -7   2    1.16    0.64
  13  -7   2    0.03    0.11
  13  -7   2    0.13    0.13
 -13  -7  -2    0.13    0.12
  13   7   2    0.19    0.12
 -13   7  -2    0.20    0.13
 -13   7  -2    0.16    0.15
 -13   7  -2   -0.13    0.08
 -15  -7  -2    2.67    0.44
 -15  -7  -2    3.31    0.44
  15  -7   2    3.16    0.45
  15  -7   2    2.52    0.43
 -15  -7  -2    3.30    0.50
 -15   7  -2    2.42    0.42
  15   7   2    2.06    0.34
 -15   7  -2    3.20    0.46
 -15   7  -2    2.73    0.46
  17  -7   2    0.25    0.21
 -17  -7  -2    0.37    0.25
 -17   7  -2    0.28    0.24
  17   7   2    0.12    0.18
 -19  -7  -2    0.16    0.24
 -19   7  -2    0.05    0.23
  19   7   2   -0.04    0.17
 -21  -7  -2    4.26    1.14
 -21   7  -2    3.68    0.81
  21   7   2    2.77    0.52
 -20  -8   2    0.85    0.40
 -20   8   2    0.11    0.24
 -18  -8   2    0.12    0.22
 -18   8   2    0.10    0.22
  16  -8  -2    0.07    0.14
 -16  -8   2    0.13    0.17
 -16  -8   2   -0.01    0.10
 -16   8   2    0.03    0.17
 -16   8   2   -0.14    0.11
  16   8  -2    0.01    0.18
 -16   8   2   -0.05    0.15
  14  -8  -2    8.56    0.61
 -14  -8   2    9.77    0.70
  14  -8  -2   10.03    2.42
 -14  -8   2    8.91    0.70
  14   8  -2   11.27    0.91
 -14   8   2    9.00    0.67
 -14   8   2    9.51    0.68
 -14   8   2    9.65    0.71
  14   8  -2    9.91    0.72
 -12  -8   2   11.85    0.73
  12  -8  -2   11.88    2.34
  12  -8  -2   11.78    0.67
 -12  -8   2   12.52    0.66
 -12  -8   2   12.35    0.92
 -12   8   2   11.37    0.70
  12   8  -2   11.59    0.73
 -12   8   2   12.36    0.69
 -12   8   2   11.94    0.74
 -12   8   2   11.15    0.69
  10  -8  -2   14.39    2.44
  10  -8  -2   15.58    2.35
  10  -8  -2   16.22    0.76
 -10  -8   2   16.24    0.86
 -10  -8   2   17.39    0.85
 -10  -8   2   13.51    2.08
  10  -8  -2   16.06    4.27
 -10  -8   2   16.79    0.75
  10   8  -2   17.19    0.86
 -10   8   2   16.39    0.81
 -10   8   2   17.87    0.85
  10   8  -2   14.09    2.22
 -10   8   2   16.67    0.78
 -10   8   2   16.07    0.80
   8  -8  -2    0.32    1.52
   8  -8  -2    0.48    0.55
  -8  -8   2    0.01    0.50
   8  -8  -2   -0.14    0.37
  -8  -8   2    0.02    0.08
   8  -8  -2   -0.04    0.07
  -8  -8   2    0.05    0.07
   8   8  -2    0.06    0.10
  -8   8   2   -0.05    0.06
   8   8  -2   -0.15    0.44
  -8   8   2    0.08    0.09
  -8   8   2   -0.04    0.07
   6  -8  -2  295.56    9.13
   6  -8  -2  269.68   10.17
  -6  -8   2  265.85    8.58
   6   8  -2  263.36    8.74
  -4  -8   2   20.31    0.74
   4  -8  -2   21.43    1.71
  -4  -8   2   20.72    0.68
  -4  -8   2   20.52    0.75
   4  -8  -2   19.52    0.70
  -4  -8   2   21.66    1.66
   4   8  -2   19.83    0.81
  -4   8   2   19.21    1.44
  -4   8   2   20.17    0.76
  -4   8   2   21.21    0.74
   4   8  -2   20.12    0.79
   4   8  -2   19.57    1.64
  -4   8   2   21.01    0.77
  -4   8   2   20.56    0.75
  -2  -8   2   28.93    0.92
   2  -8  -2   27.62    0.91
   2  -8  -2   30.58    0.83
   2  -8  -2   28.49    0.84
  -2  -8   2   30.46    1.90
  -2  -8   2   27.98    0.90
  -2  -8   2   28.85    0.95
   2  -8  -2   28.07    1.84
  -2   8   2   29.29    0.92
  -2   8   2   28.04    1.68
  -2   8   2   29.44    0.89
   2   8  -2   30.14    1.90
  -2   8   2   26.60    0.90
   2   8  -2   28.28    0.97
   0  -8  -2  150.71    5.65
   0  -8   2  136.83    6.10
   0  -8   2  157.41    5.29
   0   8   2  152.36    5.42
   0   8   2  147.22    4.82
   0   8  -2  150.34    5.88
   0   8  -2  151.91    5.11
  -2  -8  -2   26.14    1.62
  -2  -8  -2   29.00    0.86
   2  -8   2   29.68    0.91
   2  -8   2   28.40    0.83
   2  -8   2   25.06    1.89
   2  -8   2   29.35    0.84
  -2  -8  -2   29.21    2.22
  -2  -8  -2   28.27    0.89
  -2   8  -2   29.24    0.93
  -2   8  -2   25.07    1.74
  -2   8  -2   28.33    0.88
   2   8   2   28.78    0.96
   2   8   2   30.29    2.21
  -2   8  -2   29.10    0.94
   2   8   2   28.52    0.96
   2   8   2   28.89    1.69
   4  -8   2   20.51    0.74
  -4  -8  -2   21.33    0.74
  -4  -8  -2   19.29    1.44
  -4  -8  -2   19.90    0.72
   4  -8   2   20.25    0.69
  -4  -8  -2   20.41    0.65
  -4   8  -2   21.82    0.74
  -4   8  -2   19.35    0.76
   4   8   2   21.66    0.81
  -4   8  -2   22.96    1.68
  -4   8  -2   19.48    0.76
   4   8   2   22.64    1.61
   4   8   2   19.51    0.80
  -6  -8  -2  268.73    8.11
   6  -8   2  263.29    8.73
  -6   8  -2  255.30    8.10
   6   8   2  251.74    8.15
   8  -8   2   -0.05    0.46
   8  -8   2    0.40    0.59
  -8  -8  -2    0.04    0.08
   8  -8   2    1.07    1.74
  -8  -8  -2    0.05    0.09
  -8  -8  -2    0.01    0.07
   8  -8   2    0.00    0.07
  -8  -8  -2   -0.40    0.22
  -8   8  -2   -0.02    0.07
  -8   8  -2   -0.01    0.08
  -8   8  -2    0.01    0.07
   8   8   2   -0.02    0.07
  -8   8  -2   -0.03    0.07
  10  -8   2   16.62    0.76
  10  -8   2   18.00    2.53
 -10  -8  -2   17.12    2.35
 -10  -8  -2   16.94    0.84
 -10  -8  -2   16.12    0.74
 -10  -8  -2   17.60    0.75
  10  -8   2   15.71    2.61
  10   8   2   14.92    0.80
 -10   8  -2   16.77    0.83
 -10   8  -2   16.82    0.76
 -10   8  -2   16.03    0.78
 -10   8  -2   16.65    0.81
  10   8   2   15.32    2.23
  10   8   2   16.45    0.70
 -12  -8  -2   12.65    0.75
  12  -8   2   11.98    2.47
  12  -8   2   11.78    0.67
 -12  -8  -2   11.41    0.64
 -12   8  -2   11.30    0.65
  12   8   2   13.09    0.63
  12   8   2   11.25    0.72
 -12   8  -2   11.76    0.72
 -12   8  -2   12.18    0.71
 -12   8  -2   13.05    0.77
 -14  -8  -2    8.46    0.58
  14  -8   2    9.20    0.62
 -14  -8  -2    8.67    0.65
  14  -8   2   14.75    2.99
  14   8   2   10.77    0.62
 -14   8  -2    9.44    0.69
  14   8   2    8.94    0.69
 -14   8  -2    9.60    0.70
 -16  -8  -2   -0.15    0.08
 -16  -8  -2    0.02    0.15
  16  -8   2    0.02    0.14
 -16   8  -2    0.24    0.21
  16   8   2    0.11    0.19
 -16   8  -2    0.07    0.16
  16   8   2    0.15    0.15
 -18  -8  -2    0.21    0.22
 -18   8  -2   -0.17    0.16
 -20  -8  -2    0.30    0.31
 -20   8  -2    0.01    0.24
 -19  -9   2   -0.01    0.23
 -19   9   2    0.05    0.25
 -17  -9   2    0.06    0.21
 -17   9   2    0.43    0.29
 -17   9   2    0.46    0.28
 -15  -9   2    4.57    0.53
  15  -9  -2    4.07    0.52
 -15  -9   2    4.47    0.60
  15  -9  -2    7.27    2.22
  15   9  -2    5.81    0.69
 -15   9   2    3.53    0.52
 -15   9   2    4.52    0.62
 -15   9   2    5.08    0.63
 -13  -9   2    0.11    0.14
  13  -9  -2   -0.10    0.78
  13  -9  -2    0.21    0.15
 -13  -9   2    0.19    0.16
 -13   9   2    0.13    0.15
 -13   9   2    0.14    0.20
 -13   9   2    0.40    0.20
 -13   9   2    0.12    0.15
  13   9  -2   -0.01    0.15
  11  -9  -2   17.72    0.84
 -11  -9   2   17.62    0.82
 -11  -9   2   17.58    0.92
  11  -9  -2   22.67    3.28
 -11  -9   2   18.93    0.85
  11   9  -2   19.95    0.97
 -11   9   2   20.72    0.92
 -11   9   2   18.05    0.92
 -11   9   2   16.43    0.87
 -11   9   2   18.01    0.90
  -9  -9   2   25.38    2.34
   9  -9  -2   24.22    0.96
   9  -9  -2   26.18    2.43
  -9  -9   2   25.06    1.07
   9  -9  -2   27.05    2.65
  -9  -9   2   24.57    0.96
  -9  -9   2   22.44    0.94
  -9   9   2   24.71    0.99
  -9   9   2   25.19    1.03
   9   9  -2   25.13    1.08
  -9   9   2   23.12    1.02
  -9   9   2   24.20    1.02
   9   9  -2   22.53    2.78
  -7  -9   2   38.84    2.60
   7  -9  -2   37.77    1.21
  -7  -9   2   39.17    1.24
   7  -9  -2   37.94    2.81
  -7  -9   2   33.82    1.44
   7  -9  -2   36.81    3.93
  -7  -9   2   35.90    1.21
   7   9  -2   37.63    1.32
  -7   9   2   35.76    1.26
  -7   9   2   35.29    1.34
  -7   9   2   36.87    1.27
  -7   9   2   35.78    1.39
   5  -9  -2   29.97    0.96
   5  -9  -2   28.95    2.20
  -5  -9   2   29.74    0.90
  -5  -9   2   27.71    0.97
  -5  -9   2   27.85    0.98
  -5  -9   2   28.09    2.07
  -5   9   2   29.10    1.01
  -5   9   2   28.72    0.99
   5   9  -2   28.39    1.05
   5   9  -2   27.96    1.08
   5   9  -2   26.22    2.05
  -5   9   2   27.23    1.00
  -5   9   2   28.89    1.97
  -5   9   2   28.20    1.00
  -3  -9   2    3.41    0.84
   3  -9  -2    2.18    0.19
  -3  -9   2    2.83    0.23
   3  -9  -2    3.05    0.88
  -3  -9   2    2.17    0.19
  -3  -9   2    2.75    0.23
   3   9  -2    2.93    0.37
  -3   9   2    2.30    0.21
   3   9  -2    2.00    0.65
  -3   9   2    2.64    0.24
  -3   9   2    3.11    0.75
   3   9  -2    2.63    0.32
  -3   9   2    2.68    0.24
   1  -9  -2   35.80    1.01
  -1  -9   2   34.82    1.05
  -1  -9   2   34.23    1.05
   1  -9  -2   36.37    1.08
   1  -9  -2   33.02    2.06
  -1  -9   2   32.35    2.13
   1   9  -2   35.32    1.12
  -1   9   2   33.77    1.08
  -1   9   2   35.11    1.05
  -1   9   2   36.52    1.98
  -1   9   2   33.62    1.08
   1   9  -2   34.30    1.11
   1   9  -2   34.08    1.06
  -1  -9  -2   35.77    1.05
   1  -9   2   36.19    1.08
   1  -9   2   29.89    2.11
  -1  -9  -2   31.70    2.77
   1  -9   2   36.10    1.03
  -1  -9  -2   36.30    1.07
   1   9   2   37.29    1.99
   1   9   2   35.70    1.12
  -1   9  -2   35.56    1.11
   1   9   2   35.45    1.13
   1   9   2   33.99    1.05
  -1   9  -2   33.04    1.09
  -1   9  -2   34.12    2.10
  -1   9  -2   34.38    1.06
   3  -9   2    3.04    0.86
  -3  -9  -2    2.93    0.23
  -3  -9  -2    2.47    0.19
   3  -9   2    2.72    0.20
  -3  -9  -2    3.17    0.24
  -3  -9  -2    2.92    0.70
   3  -9   2    2.59    0.23
  -3   9  -2    2.40    0.27
   3   9   2    3.59    0.83
  -3   9  -2    2.62    0.34
   3   9   2    2.74    0.26
  -3   9  -2    2.82    0.23
  -3   9  -2    2.93    0.76
   3   9   2    2.76    0.26
   5  -9   2   27.83    0.91
  -5  -9  -2   27.62    0.96
  -5  -9  -2   27.81    0.94
  -5  -9  -2   31.47    1.98
   5   9   2   29.37    1.07
  -5   9  -2   26.58    0.98
  -5   9  -2   28.84    0.96
  -5   9  -2   26.79    0.95
   5   9   2   25.07    1.89
  -5   9  -2   29.20    2.03
  -5   9  -2   28.29    1.00
   5   9   2   24.99    1.00
  -7  -9  -2   37.22    1.21
   7  -9   2   37.05    1.20
  -7  -9  -2   37.90    1.46
   7  -9   2   35.49    2.75
  -7  -9  -2   36.14    1.22
   7   9   2   37.30    1.33
  -7   9  -2   38.37    1.31
   7   9   2   36.74    2.53
  -7   9  -2   37.44    1.29
  -9  -9  -2   27.29    0.98
  -9  -9  -2   22.52    2.10
  -9  -9  -2   25.20    1.07
   9  -9   2   23.25    2.90
  -9  -9  -2   25.41    0.99
   9  -9   2   25.68    0.98
   9  -9   2   24.26    2.99
   9   9   2   24.36    1.07
  -9   9  -2   26.78    1.05
  -9   9  -2   26.41    1.09
  -9   9  -2   25.18    1.00
   9   9   2   27.15    2.42
  -9   9  -2   25.00    1.05
 -11  -9  -2   20.31    0.97
  11  -9   2   20.45    3.01
 -11  -9  -2   18.75    0.85
  11  -9   2   20.04    0.88
 -11   9  -2   17.78    0.89
  11   9   2   19.93    0.98
 -11   9  -2   18.06    0.93
 -11   9  -2   18.26    0.86
 -11   9  -2   19.14    0.94
 -13  -9  -2    0.31    0.17
  13  -9   2   -0.68    0.75
 -13  -9  -2    0.34    0.21
  13  -9   2    0.01    0.12
 -13   9  -2    0.22    0.18
 -13   9  -2   -0.04    0.12
  13   9   2    0.37    0.18
 -13   9  -2    0.34    0.18
 -13   9  -2    0.36    0.20
  15  -9   2    5.00    0.47
 -15  -9  -2    4.15    0.58
 -15  -9  -2    3.67    0.47
 -15   9  -2    5.76    0.66
 -15   9  -2    3.68    0.53
  15   9   2    4.44    0.60
 -15   9  -2    4.92    0.64
 -17  -9  -2    0.15    0.21
 -17   9  -2    0.44    0.27
 -19  -9  -2   -0.06    0.15
 -19   9  -2    0.32    0.32
 -18 -10   2    0.95    0.41
 -18  10   2    2.02    0.48
 -16 -10   2    0.86    0.26
 -16 -10   2    1.06    0.41
 -16  10   2    0.64    0.27
 -14 -10   2    0.13    0.19
  14 -10  -2    0.00    0.15
 -14 -10   2    0.15    0.15
  14 -10  -2   -0.03    0.89
 -14  10   2    0.00    0.14
  14  10  -2    0.11    0.17
 -14  10   2    0.03    0.16
 -14  10   2    0.01    0.13
 -14  10   2    0.20    0.20
 -12 -10   2    6.06    0.47
 -12 -10   2    6.36    0.54
  12 -10  -2    5.99    0.49
  12 -10  -2    5.66    1.72
 -12  10   2    5.88    0.51
 -12  10   2    5.23    0.72
 -12  10   2    5.43    0.52
  12  10  -2    5.58    0.52
 -12  10   2    6.41    0.51
 -10 -10   2    0.06    0.11
 -10 -10   2   -0.14    0.06
  10 -10  -2   -0.61    0.32
  10 -10  -2   -0.10    0.08
 -10 -10   2    0.14    0.13
 -10  10   2    0.05    0.11
  10  10  -2    0.07    0.12
 -10  10   2    0.01    0.10
 -10  10   2    0.07    0.12
 -10  10   2    0.03    0.09
   8 -10  -2   11.43    1.96
  -8 -10   2   17.16    0.75
   8 -10  -2   15.32    2.29
  -8 -10   2   20.86    1.97
   8 -10  -2   17.72    0.76
  -8 -10   2   16.25    0.75
  -8 -10   2   15.93    0.82
  -8  10   2   17.44    0.82
   8  10  -2   16.99    0.84
  -8  10   2   17.22    0.82
  -8  10   2   15.74    0.77
  -8  10   2   16.92    0.79
   8  10  -2   16.00    2.21
  -6 -10   2    0.37    0.12
  -6 -10   2    0.14    0.41
  -6 -10   2    0.11    0.10
   6 -10  -2    0.03    0.45
   6  10  -2    0.07    0.09
  -6  10   2    0.30    0.13
  -6  10   2   -0.01    0.08
   6  10  -2    0.03    0.09
  -6  10   2    0.21    0.10
   6  10  -2    0.14    0.40
  -6  10   2    0.13    0.11
   4 -10  -2    7.01    1.33
  -4 -10   2    4.62    0.29
  -4 -10   2    4.39    0.31
  -4 -10   2    3.92    0.92
  -4 -10   2    4.56    0.33
  -4  10   2    4.91    0.34
   4  10  -2    4.70    0.36
  -4  10   2    4.00    0.88
  -4  10   2    4.20    0.33
   4  10  -2    5.14    0.38
  -4  10   2    4.91    0.35
   4  10  -2    5.03    1.09
  -4  10   2    4.45    0.32
  -2 -10   2   35.10    1.06
  -2 -10   2   35.13    1.10
   2 -10  -2   34.61    1.11
   2 -10  -2   37.80    2.36
  -2 -10   2   31.07    2.13
  -2  10   2   32.52    1.98
   2  10  -2   33.97    1.15
  -2  10   2   32.01    1.06
   2  10  -2   34.28    2.24
  -2  10   2   34.63    1.12
  -2  10   2   33.19    1.11
   0 -10  -2    7.42    0.37
   0 -10   2    7.12    0.38
   0 -10   2    7.27    1.24
   0 -10   2    7.26    0.37
   0 -10  -2    6.39    0.36
   0  10  -2    6.30    0.39
   0  10  -2    6.91    0.37
   0  10  -2    6.96    1.38
   0  10   2    6.60    0.39
   0  10   2    6.77    0.36
   0  10   2    6.19    0.99
   0  10  -2    6.35    0.39
   0  10   2    6.81    0.41
  -2 -10  -2   34.97    1.09
  -2 -10  -2   34.44    1.04
   2 -10   2   39.08    2.53
  -2 -10  -2   33.00    2.01
   2  10   2   33.60    1.07
   2  10   2   34.26    1.15
   2  10   2   34.01    2.01
   2  10   2   32.50    1.13
  -2  10  -2   32.43    1.11
  -2  10  -2   33.70    1.06
  -2  10  -2   36.39    2.25
  -4 -10  -2    4.98    0.29
  -4 -10  -2    4.87    0.94
  -4 -10  -2    4.85    0.32
  -4 -10  -2    5.34    0.35
   4 -10   2    4.11    1.05
   4 -10   2    4.21    0.32
   4  10   2    4.93    0.37
  -4  10  -2    4.60    0.34
   4  10   2    4.59    0.97
   4  10   2    4.46    0.35
  -4  10  -2    5.30    0.36
  -4  10  -2    3.36    0.88
  -6 -10  -2   -0.01    0.07
  -6 -10  -2   -0.04    0.06
   6 -10   2    0.01    0.07
  -6 -10  -2    0.35    0.45
  -6  10  -2    0.08    0.10
  -6  10  -2    0.02    0.09
  -6  10  -2    0.06    0.08
  -6  10  -2    0.14    0.12
  -6  10  -2    0.27    0.46
   6  10   2    0.06    0.34
   6  10   2    0.06    0.10
   6  10   2    0.04    0.10
  -8 -10  -2   18.74    2.22
  -8 -10  -2   16.24    0.82
   8 -10   2   16.30    2.37
  -8 -10  -2   16.07    0.75
   8 -10   2   17.78    2.45
   8 -10   2   17.02    0.74
  -8  10  -2   16.71    0.77
   8  10   2   14.61    2.04
  -8  10  -2   16.38    0.80
  -8  10  -2   15.76    0.80
   8  10   2   16.86    0.83
  10 -10   2    0.11    0.10
  10 -10   2    0.02    0.64
 -10 -10  -2    0.16    0.14
 -10 -10  -2   -0.02    0.09
  10  10   2   -0.04    0.12
 -10  10  -2    0.01    0.12
 -10  10  -2    0.05    0.10
 -10  10  -2   -0.11    0.06
 -10  10  -2    0.04    0.13
 -12 -10  -2    5.19    0.50
  12 -10   2    5.59    1.73
  12 -10   2    6.24    0.48
 -12 -10  -2    6.24    0.47
 -12  10  -2    7.17    0.56
 -12  10  -2    6.40    0.51
 -12  10  -2    6.09    0.53
 -12  10  -2    6.17    0.72
  12  10   2    6.04    0.53
 -14 -10  -2    0.09    0.14
  14 -10   2    1.75    1.22
 -14 -10  -2   -0.02    0.14
  14  10   2    0.06    0.16
 -14  10  -2   -0.10    0.13
 -14  10  -2    0.28    0.21
 -14  10  -2   -0.08    0.12
 -16 -10  -2    0.87    0.26
 -16 -10  -2    1.45    0.37
 -16  10  -2    0.41    0.26
 -16  10  -2    0.75    0.35
 -18 -10  -2    2.39    0.50
 -18  10  -2    1.30    0.38
 -19 -11   2    1.95    0.51
 -19  11   2    2.41    0.83
 -17 -11   2    2.53    0.51
 -17 -11   2    2.19    0.42
 -17  11   2    2.50    0.49
 -17  11   2    2.70    0.54
  15 -11  -2   -0.04    0.68
 -15 -11   2    1.45    0.37
 -15 -11   2    0.40    0.22
 -15  11   2    0.45    0.27
 -15  11   2    1.13    0.33
  13 -11  -2   -0.02    0.14
  13 -11  -2   -0.54    0.62
 -13 -11   2    0.18    0.20
 -13 -11   2    0.00    0.12
 -13  11   2    0.08    0.16
  13  11  -2    0.45    0.20
 -13  11   2    0.22    0.19
 -13  11   2    0.06    0.16
 -13  11   2    0.14    0.21
  11 -11  -2    0.49    0.86
  11 -11  -2    0.08    0.13
 -11 -11   2    0.35    0.19
 -11 -11   2    0.29    0.16
 -11  11   2    0.36    0.20
 -11  11   2    0.70    0.26
  11  11  -2    0.37    0.21
 -11  11   2    0.26    0.17
 -11  11   2    0.29    0.18
  -9 -11   2   18.49    0.85
   9 -11  -2   19.68    0.85
   9 -11  -2   19.97    2.90
  -9 -11   2   18.18    0.82
  -9  11   2   17.52    0.86
  -9  11   2   17.56    0.90
  -9  11   2   18.59    0.90
   9  11  -2   17.63    0.91
  -9  11   2   18.28    0.89
  -7 -11   2   20.92    0.86
   7 -11  -2   16.52    2.31
   7 -11  -2   23.04    2.80
  -7 -11   2   23.51    2.06
   7  11  -2   21.98    2.14
   7  11  -2   19.83    0.95
  -7  11   2   19.80    0.90
  -7  11   2   19.86    0.88
  -7  11   2   19.91    0.89
   7  11  -2   20.91    0.95
  -7  11   2   20.03    0.90
  -5 -11   2    9.89    0.52
  -5 -11   2   10.59    0.55
  -5 -11   2   12.04    1.73
   5 -11  -2   11.37    1.80
  -5  11   2   10.13    0.55
  -5  11   2   12.44    1.66
  -5  11   2    8.60    0.51
   5  11  -2    9.30    0.58
  -5  11   2    9.60    0.53
  -5  11   2    9.18    0.54
   5  11  -2    7.53    1.39
   5  11  -2    9.91    0.58
  -3 -11   2    3.70    0.29
   3 -11  -2    2.75    0.86
  -3 -11   2    4.18    0.28
  -3 -11   2    3.87    0.30
  -3 -11   2    2.53    0.76
  -3  11   2    3.70    0.29
  -3  11   2    4.07    0.37
   3  11  -2    3.00    0.83
  -3  11   2    4.28    0.33
  -3  11   2    3.36    0.76
   3  11  -2    4.18    0.51
   3  11  -2    3.38    0.31
  -1 -11   2    0.44    0.13
   1 -11  -2    0.09    0.34
  -1 -11   2    0.28    0.10
   1 -11  -2    0.16    0.10
  -1  11   2    0.56    0.43
   1  11  -2    0.40    0.46
   1  11  -2    0.40    0.14
  -1  11   2    0.45    0.14
   1  11  -2    0.20    0.12
   1  11  -2    0.34    0.11
  -1  11   2    0.17    0.09
  -1  11   2    0.10    0.10
  -1 -11  -2    0.11    0.31
  -1 -11  -2    0.24    0.11
   1 -11   2    0.69    0.15
   1 -11   2    0.34    0.49
  -1 -11  -2    0.47    0.13
   1  11   2    0.50    0.15
  -1  11  -2    0.67    0.49
   1  11   2    0.59    0.15
  -1  11  -2    0.30    0.12
  -1  11  -2    0.41    0.12
   1  11   2    0.62    0.14
  -1  11  -2    0.09    0.10
   1  11   2    1.26    0.56
   3 -11   2    4.77    1.23
   3 -11   2    3.50    0.29
  -3 -11  -2    4.37    0.88
  -3 -11  -2    3.86    0.27
  -3 -11  -2    3.41    0.28
  -3  11  -2    3.73    0.32
  -3  11  -2    3.75    0.29
   3  11   2    3.96    0.29
   3  11   2    4.62    0.93
  -3  11  -2    3.23    0.89
  -3  11  -2    4.49    0.34
   3  11   2    3.61    0.32
   3  11   2    3.68    0.33
   5 -11   2   15.16    2.14
  -5 -11  -2    9.98    0.53
  -5 -11  -2    9.72    0.51
  -5 -11  -2    9.80    1.42
   5  11   2    9.40    0.57
  -5  11  -2    9.83    0.53
  -5  11  -2   10.09    0.57
  -5  11  -2   11.34    0.57
   5  11   2    9.94    1.47
  -5  11  -2    9.89    0.56
   5  11   2   10.17    0.58
  -5  11  -2   12.37    1.68
  -7 -11  -2   18.91    0.84
  -7 -11  -2   20.95    0.83
  -7 -11  -2   21.86    1.88
  -7  11  -2   21.02    0.91
   7  11   2   19.20    0.92
  -7  11  -2   21.10    0.92
  -7  11  -2   19.89    0.87
  -7  11  -2   19.89    0.87
   7  11   2   18.40    2.20
   7  11   2   20.23    0.95
  -9 -11  -2   18.40    0.84
   9 -11   2   21.86    2.96
   9 -11   2   19.33    0.84
  -9 -11  -2   19.95    0.83
  -9  11  -2   17.25    0.89
   9  11   2   19.24    0.94
  -9  11  -2   17.45    0.86
  -9  11  -2   18.43    0.90
  -9  11  -2   18.43    0.87
 -11 -11  -2    0.59    0.27
  11 -11   2   -0.26    0.77
  11 -11   2    0.34    0.17
 -11 -11  -2    0.27    0.16
 -11  11  -2    0.62    0.22
 -11  11  -2    0.14    0.14
  11  11   2    0.16    0.17
 -11  11  -2    0.23    0.17
  13 -11   2    0.69    1.10
  13 -11   2    0.03    0.14
 -13 -11  -2    0.09    0.13
 -13 -11  -2   -0.19    0.09
 -13  11  -2    0.22    0.19
 -13  11  -2   -0.09    0.14
 -13  11  -2    0.02    0.16
  13  11   2    0.33    0.23
 -13  11  -2    0.29    0.20
 -15 -11  -2    1.24    0.30
 -15 -11  -2    1.35    0.36
 -15  11  -2    0.88    0.33
 -15  11  -2    1.46    0.36
 -17 -11  -2    1.97    0.42
 -17 -11  -2    1.74    0.44
 -17  11  -2    1.93    0.44
 -19 -11  -2    1.59    0.46
 -19  11  -2    1.15    0.66
 -18 -12   2    0.24    0.27
 -18 -12   2   -0.20    0.15
 -18  12   2    0.11    0.24
 -18  12   2   -0.12    0.21
 -16 -12   2    2.08    0.42
 -16 -12   2    2.82    0.52
 -16  12   2    3.20    0.55
 -16  12   2    2.15    0.49
  14 -12  -2   -0.30    0.85
 -14 -12   2    0.18    0.19
 -14 -12   2    0.16    0.20
  14 -12  -2    0.46    0.24
 -14  12   2    0.18    0.21
 -14  12   2    0.05    0.18
 -14  12   2    0.29    0.22
 -12 -12   2    0.21    0.19
  12 -12  -2    0.10    0.16
 -12 -12   2    0.04    0.11
 -12  12   2   -0.07    0.13
 -12  12   2    0.11    0.17
 -12  12   2   -0.01    0.14
  12  12  -2   -0.06    0.12
 -10 -12   2    5.91    0.45
 -10 -12   2    5.80    0.47
  10 -12  -2    9.65    2.14
  10  12  -2    5.96    0.53
 -10  12   2    6.64    0.54
 -10  12   2    5.75    0.50
 -10  12   2    5.99    0.51
 -10  12   2    5.71    0.49
  10  12  -2    4.24    0.56
   8 -12  -2   13.60    2.24
  -8 -12   2   10.83    0.61
  -8 -12   2   10.74    0.63
   8  12  -2   11.30    0.70
  -8  12   2   12.17    0.69
   8  12  -2   11.76    0.74
  -8  12   2   12.29    0.69
  -8  12   2   11.15    0.66
  -8  12   2   11.46    0.70
  -6 -12   2    8.45    0.49
  -6 -12   2    7.23    0.48
  -6 -12   2    7.82    1.45
   6  12  -2    6.87    0.52
  -6  12   2    7.82    0.51
  -6  12   2    8.56    0.52
  -6  12   2    7.51    0.50
  -6  12   2    7.62    0.51
   6  12  -2    7.30    1.47
  -4 -12   2    8.61    0.50
  -4 -12   2    8.66    0.44
   4 -12  -2    9.82    1.75
  -4 -12   2    8.16    1.38
  -4 -12   2    7.50    0.46
  -4  12   2    8.88    1.36
   4  12  -2    8.54    0.53
   4  12  -2    8.57    1.47
   4  12  -2    7.75    0.52
  -4  12   2    8.58    0.51
  -4  12   2    7.81    0.49
  -4  12   2    9.27    0.52
  -4  12   2    7.38    0.46
   2 -12  -2    6.77    1.27
  -2 -12   2    3.71    0.30
  -2 -12   2    3.80    0.92
  -2 -12   2    3.82    0.29
  -2  12   2    3.95    0.31
   2  12  -2    3.21    0.92
   2  12  -2    4.06    0.35
  -2  12   2    3.81    0.33
   2  12  -2    3.44    0.29
  -2  12   2    3.86    0.83
   2  12  -2    3.80    0.33
  -2  12   2    3.38    0.31
   0 -12   2   85.27    2.25
   0 -12   2   79.63    4.09
   0 -12  -2   70.58    2.38
   0 -12  -2   87.03    3.92
   0 -12   2   84.49    2.23
   0  12   2   82.32    2.31
   0  12  -2   79.86    2.31
   0  12  -2   81.87    2.24
   0  12   2   85.02    2.24
   0  12   2   80.60    2.31
   0  12   2   82.33    3.57
   0  12  -2   84.69    2.34
   0  12  -2   83.99    3.88
   2 -12   2    5.38    1.17
   2 -12   2    3.74    0.30
  -2 -12  -2    4.23    0.94
  -2 -12  -2    3.38    0.29
  -2 -12  -2    3.62    0.28
   2  12   2    4.09    0.31
  -2  12  -2    3.69    0.32
  -2  12  -2    4.50    0.36
   2  12   2    4.02    0.34
  -2  12  -2    3.53    0.88
  -2  12  -2    3.89    0.31
   2  12   2    4.11    0.86
   2  12   2    3.51    0.32
   4 -12   2    9.63    1.75
  -4 -12  -2    8.24    0.48
  -4 -12  -2    8.50    1.34
  -4  12  -2    7.05    1.28
   4  12   2    8.46    1.34
  -4  12  -2    8.83    0.50
  -4  12  -2    8.00    0.51
   4  12   2    7.62    0.51
  -4  12  -2    7.85    0.50
   4  12   2    8.85    0.53
  -6 -12  -2    7.20    1.27
  -6 -12  -2    8.28    0.51
  -6 -12  -2    8.54    0.49
  -6  12  -2    7.74    0.52
  -6  12  -2   10.08    0.83
  -6  12  -2    7.57    0.49
   6  12   2    8.15    0.55
  -6  12  -2    8.28    0.52
   6  12   2    7.54    0.54
   6  12   2    8.54    1.46
  -8 -12  -2   12.67    0.64
  -8 -12  -2   13.03    0.68
   8  12   2   11.55    0.74
  -8  12  -2   12.40    0.69
  -8  12  -2   12.29    0.72
   8  12   2   13.39    0.76
  -8  12  -2   11.46    0.67
  -8  12  -2   13.16    0.73
  10 -12   2    6.25    1.70
 -10 -12  -2    5.68    0.46
  10  12   2    7.02    0.57
 -10  12  -2    6.24    0.52
  10  12   2    6.50    0.85
 -10  12  -2    6.04    0.50
 -10  12  -2    6.08    0.53
 -10  12  -2    5.20    0.65
 -12 -12  -2    0.08    0.17
 -12 -12  -2   -0.12    0.07
  12 -12   2   -0.56    0.28
 -12  12  -2    0.00    0.13
 -12  12  -2    0.15    0.18
 -12  12  -2   -0.05    0.13
  12  12   2    0.23    0.15
 -12  12  -2    0.09    0.17
  14 -12   2    0.02    0.14
 -14 -12  -2    0.09    0.18
 -14 -12  -2    0.52    0.25
  14 -12   2    0.52    1.20
 -14  12  -2    0.04    0.19
 -14  12  -2    0.19    0.23
 -14  12  -2    0.13    0.19
 -16 -12  -2    2.09    0.45
 -16 -12  -2    2.84    0.46
 -16  12  -2    2.17    0.45
 -16  12  -2    1.76    0.44
 -18 -12  -2    0.29    0.31
 -18 -12  -2   -0.05    0.18
 -18  12  -2    0.00    0.24
 -17 -13   2   -0.20    0.16
 -17 -13   2   -0.10    0.15
 -17  13   2    0.04    0.26
 -17  13   2   -0.01    0.24
 -15 -13   2    0.24    0.20
 -15 -13   2   -0.14    0.18
 -15  13   2    0.10    0.22
 -15  13   2    0.55    0.29
 -15  13   2    0.21    0.25
  13 -13  -2    1.91    1.37
 -13 -13   2    1.51    0.34
 -13  13   2    1.34    0.35
 -13  13   2    1.83    0.39
 -13  13   2    0.97    0.30
 -11 -13   2    0.01    0.11
  11 -13  -2   -0.93    0.39
 -11  13   2   -0.04    0.14
 -11  13   2    0.05    0.15
 -11  13   2    0.05    0.16
  11  13  -2    0.09    0.17
  11  13  -2    0.00    0.14
   9 -13  -2   -0.13    0.54
  -9 -13   2    0.11    0.14
  -9 -13   2    0.13    0.14
  -9  13   2    0.15    0.13
  -9  13   2    0.23    0.17
   9  13  -2    0.11    0.16
  -9  13   2    0.00    0.13
   9  13  -2    0.09    0.16
  -9  13   2    0.14    0.15
  -7 -13   2    0.04    0.10
   7 -13  -2   -0.43    0.37
  -7 -13   2    0.08    0.12
   7  13  -2    0.13    0.15
  -7  13   2    0.05    0.12
   7  13  -2    0.16    0.15
  -7  13   2    0.10    0.13
  -7  13   2    0.05    0.13
  -7  13   2   -0.11    0.07
  -5 -13   2    0.17    0.12
  -5 -13   2    0.35    0.15
  -5 -13   2   -0.04    0.41
   5  13  -2    0.50    0.46
   5  13  -2    0.32    0.17
  -5  13   2    0.21    0.14
  -5  13   2    0.16    0.14
   5  13  -2    0.58    0.19
  -5  13   2    0.19    0.13
  -5  13   2    0.47    0.16
  -3 -13   2   15.34    0.66
   3 -13  -2   13.26    1.98
  -3 -13   2   15.15    0.70
  -3 -13   2   15.42    2.06
   3  13  -2   15.46    0.78
   3  13  -2   13.51    1.81
   3  13  -2   14.63    0.75
   3  13  -2   16.33    0.72
  -3  13   2   15.74    0.75
  -3  13   2   17.84    0.75
  -3  13   2   15.36    0.74
  -3  13   2   15.03    1.79
  -3  13   2   15.85    0.74
  -1 -13   2   16.87    0.71
   1 -13  -2   15.82    0.72
   1 -13  -2   17.26    2.10
  -1 -13   2   14.84    2.03
  -1  13   2   16.44    0.76
   1  13  -2   16.81    0.72
  -1  13   2   16.71    1.51
  -1  13   2   15.56    0.70
   1  13  -2   16.74    0.77
  -1  13   2   16.46    0.76
   1  13  -2   15.54    1.95
   1  13  -2   18.65    0.81
   1 -13   2   16.32    0.73
   1 -13   2   15.28    2.09
  -1 -13  -2   17.41    0.73
  -1 -13  -2   17.32    0.72
  -1 -13  -2   16.54    1.58
  -1  13  -2   15.95    0.71
   1  13   2   17.15    0.72
   1  13   2   16.54    0.76
   1  13   2   18.55    1.58
  -1  13  -2   18.12    2.11
  -1  13  -2   15.63    0.75
  -1  13  -2   18.32    0.79
   1  13   2   15.92    0.75
  -3 -13  -2   18.25    1.61
  -3 -13  -2   17.12    0.69
   3 -13   2   14.00    2.16
  -3 -13  -2   14.88    0.70
   3 -13   2   15.64    0.73
  -3  13  -2   16.61    0.79
   3  13   2   14.24    0.74
  -3  13  -2   17.01    0.73
   3  13   2   15.99    0.77
  -3  13  -2   15.93    0.76
   3  13   2   15.50    1.48
   3  13   2   16.16    0.70
  -3  13  -2   13.64    1.84
  -5 -13  -2   -0.03    0.36
  -5 -13  -2    0.47    0.15
  -5  13  -2    0.07    0.12
  -5  13  -2    0.27    0.16
  -5  13  -2    0.26    0.14
   5  13   2    0.26    0.15
  -5  13  -2    0.21    0.15
   5  13   2    0.31    0.16
   5  13   2   -0.09    0.35
  -7 -13  -2   -0.04    0.09
  -7 -13  -2    0.02    0.09
  -7  13  -2    0.12    0.14
  -7  13  -2   -0.06    0.09
  -7  13  -2    0.03    0.11
   7  13   2    0.02    0.12
   7  13   2    0.05    0.12
  -7  13  -2   -0.06    0.10
  -9 -13  -2    0.15    0.13
   9 -13   2   -0.47    0.57
  -9  13  -2    0.15    0.16
   9  13   2    0.35    0.22
  -9  13  -2    0.12    0.15
  -9  13  -2    0.12    0.16
   9  13   2    0.28    0.19
  -9  13  -2    0.38    0.17
  11 -13   2    1.08    0.62
 -11 -13  -2    0.07    0.15
 -11  13  -2   -0.02    0.14
  11  13   2    0.50    0.32
 -11  13  -2    0.51    0.19
 -11  13  -2    0.07    0.13
 -11  13  -2    0.19    0.18
  11  13   2    0.05    0.15
  13 -13   2    0.91    1.33
 -13 -13  -2    0.43    0.22
 -13  13  -2    1.55    0.38
 -13  13  -2    1.07    0.31
 -13  13  -2    0.74    0.31
 -15 -13  -2   -0.03    0.19
 -15 -13  -2    0.19    0.21
 -15  13  -2    0.22    0.25
 -15  13  -2    0.03    0.21
 -17 -13  -2    0.16    0.24
 -17 -13  -2    0.00    0.18
 -17  13  -2   -0.08    0.22
 -17  13  -2    0.31    0.37
 -16 -14   2    7.41    0.83
 -16  14   2    7.26    0.96
 -16  14   2    6.73    0.87
 -14 -14   2   -0.17    0.15
 -14  14   2    0.06    0.22
 -14  14   2   -0.13    0.16
  14  14  -2   -0.05    0.15
 -14  14   2    0.13    0.23
 -12 -14   2    0.41    0.22
 -12  14   2    0.46    0.26
 -12  14   2    0.71    0.26
  12  14  -2    0.17    0.20
 -12  14   2    0.36    0.22
 -10 -14   2   -0.08    0.10
  10 -14  -2   -0.02    0.74
  10  14  -2    0.12    0.17
  10  14  -2    0.22    0.19
 -10  14   2    0.08    0.17
 -10  14   2   -0.04    0.12
 -10  14   2    0.04    0.15
 -10  14   2    0.45    0.22
  -8 -14   2    9.29    0.62
  -8 -14   2    9.44    0.68
  -8  14   2    9.53    0.64
  -8  14   2    9.57    0.65
   8  14  -2    8.91    0.66
  -8  14   2    9.89    0.66
  -8  14   2   10.01    0.67
   8  14  -2    8.47    0.63
  -6 -14   2   -0.13    0.06
   6 -14  -2   -0.18    0.50
  -6 -14   2    0.02    0.10
  -6  14   2   -0.09    0.10
   6  14  -2   -0.09    0.11
  -6  14   2   -0.05    0.11
  -6  14   2    0.40    0.18
   6  14  -2   -0.02    0.12
  -6  14   2   -0.15    0.10
  -4 -14   2    0.02    0.10
  -4  14   2   -0.09    0.07
  -4  14   2   -0.03    0.10
  -4  14   2    0.20    0.15
   4  14  -2   -0.09    0.07
   4  14  -2   -0.03    0.10
   4  14  -2    0.17    0.15
  -4  14   2   -0.05    0.11
  -2 -14   2    0.45    0.14
  -2 -14   2    0.52    0.16
  -2  14   2    0.27    0.15
  -2  14   2    0.35    0.17
  -2  14   2    0.33    0.15
   2  14  -2    0.21    0.14
   2  14  -2    0.32    0.14
   2  14  -2    0.35    0.65
  -2  14   2    0.38    0.15
   2  14  -2    0.30    0.16
   0 -14  -2   22.61    0.91
   0 -14  -2   23.34    2.03
   0 -14   2   22.79    0.90
   0  14   2   22.66    0.89
   0  14  -2   21.54    0.94
   0  14   2   21.71    1.79
   0  14  -2   20.92    0.87
   0  14  -2   23.07    0.97
   0  14   2   22.61    0.95
   0  14   2   22.57    0.95
   2 -14   2    0.59    0.17
  -2 -14  -2    0.46    0.15
  -2 -14  -2    0.47    0.14
  -2 -14  -2    0.84    0.52
   2  14   2    0.33    0.15
   2  14   2    0.43    0.17
   2  14   2    0.64    0.56
  -2  14  -2    0.21    0.13
   2  14   2    0.10    0.13
  -2  14  -2    0.42    0.18
  -2  14  -2    0.38    0.18
  -4 -14  -2    0.04    0.09
  -4 -14  -2   -0.28    0.33
  -4  14  -2   -0.04    0.09
  -4  14  -2   -0.12    0.06
   4  14   2    0.82    0.54
   4  14   2   -0.01    0.10
   4  14   2   -0.04    0.10
  -4  14  -2    0.13    0.15
  -4  14  -2    0.24    0.17
   4  14   2    0.06    0.10
  -6 -14  -2    0.10    0.13
  -6  14  -2   -0.07    0.12
   6  14   2    0.08    0.13
  -6  14  -2   -0.01    0.11
   6  14   2    0.05    0.13
  -6  14  -2   -0.08    0.10
  -8 -14  -2    8.80    0.60
  -8 -14  -2    9.83    0.58
   8 -14   2   15.33    2.53
  -8  14  -2    9.27    0.65
  -8  14  -2   10.20    0.66
  -8  14  -2    9.06    0.65
  -8  14  -2    8.35    0.60
   8  14   2   10.25    0.70
   8  14   2   10.97    0.71
 -10 -14  -2   -0.08    0.10
  10 -14   2    0.36    0.81
 -10  14  -2   -0.13    0.12
 -10  14  -2    0.13    0.17
  10  14   2    0.08    0.16
 -10  14  -2   -0.19    0.08
  10  14   2   -0.03    0.12
 -10  14  -2    0.34    0.19
  12 -14   2    0.79    1.21
 -12 -14  -2    0.16    0.18
 -12  14  -2    0.24    0.22
  12  14   2    0.19    0.20
 -12  14  -2    0.19    0.20
 -12  14  -2    0.17    0.21
 -14 -14  -2    0.16    0.20
  14  14   2   -0.07    0.15
 -14  14  -2    0.03    0.20
 -14  14  -2   -0.15    0.14
 -14  14  -2    0.30    0.24
 -16 -14  -2    5.65    0.69
 -16  14  -2    6.93    0.95
 -16  14  -2    6.14    0.82
 -15 -15   2    9.13    0.73
 -15  15   2    9.18    0.80
 -15  15   2    9.76    1.08
 -15  15   2    9.58    0.83
  15  15  -2    9.08    0.82
 -13 -15   2    0.02    0.17
 -13  15   2   -0.05    0.20
 -13  15   2    0.00    0.19
 -13  15   2    0.01    0.20
  13  15  -2    0.08    0.19
 -11 -15   2    1.35    0.32
 -11  15   2    1.50    0.37
 -11  15   2    1.22    0.32
  11  15  -2    1.52    0.36
 -11  15   2    1.00    0.30
   9 -15  -2    3.68    1.29
  -9 -15   2    4.94    0.43
  -9 -15   2    4.71    0.54
   9  15  -2    4.64    0.59
  -9  15   2    4.55    0.58
  -9  15   2    3.78    0.52
  -9  15   2    4.28    0.57
  -9  15   2    4.96    0.60
   9  15  -2    5.34    0.65
  -7 -15   2    2.47    0.35
   7 -15  -2    1.33    0.78
  -7 -15   2    2.51    0.37
  -7  15   2    3.13    0.43
  -7  15   2    2.02    0.40
  -7  15   2    2.62    0.40
   7  15  -2    2.61    0.43
  -7  15   2    2.27    0.38
   7  15  -2    3.09    0.46
  -5  15   2    4.78    0.44
  -5  15   2    4.85    0.43
   5  15  -2    4.11    0.51
  -5  15   2    3.34    0.44
   5  15  -2    4.86    0.44
  -5  15   2    4.41    0.42
  -3 -15   2    0.29    0.16
  -3 -15   2    0.13    0.15
   3  15  -2    0.12    0.14
  -3  15   2    0.30    0.19
   3  15  -2    0.22    0.13
  -3  15   2    0.63    0.21
  -3  15   2    0.04    0.13
  -3  15   2    0.20    0.17
  -1 -15   2   16.78    0.77
  -1  15   2   16.68    0.80
   1  15  -2   17.28    0.78
  -1  15   2   17.28    0.82
  -1  15   2   16.49    0.82
  -1  15   2   17.84    0.80
   1  15  -2   17.28    0.85
   1  15  -2   18.44    0.87
  -1 -15  -2   16.33    0.76
   1 -15   2   16.27    0.77
   1  15   2   16.54    0.76
   1  15   2   16.42    0.82
   1  15   2   18.52    0.85
  -1  15  -2   15.12    0.76
  -1  15  -2   17.17    0.82
  -1  15  -2   16.41    0.82
  -3 -15  -2    0.30    0.15
   3  15   2    0.18    0.16
   3  15   2    0.19    0.14
   3  15   2    0.37    0.18
  -3  15  -2    0.17    0.14
  -3  15  -2    0.05    0.14
  -5 -15  -2    4.89    0.63
  -5  15  -2    4.78    0.43
  -5  15  -2    4.80    0.43
   5  15   2    5.14    0.46
   5  15   2    4.78    0.44
   5  15   2    5.40    0.42
  -5  15  -2    4.64    0.50
  -5  15  -2    4.51    0.53
  -7 -15  -2    3.30    0.44
  -7  15  -2    2.42    0.41
  -7  15  -2    2.37    0.39
   7  15   2    2.14    0.37
  -7  15  -2    2.43    0.38
   7  15   2    2.53    0.41
  -7  15  -2    3.44    0.46
   9 -15   2    5.04    1.54
  -9 -15  -2    4.92    0.46
  -9  15  -2    4.54    0.56
   9  15   2    5.22    0.63
  -9  15  -2    6.02    0.69
   9  15   2    4.17    0.55
  -9  15  -2    5.26    0.62
  -9  15  -2    4.01    0.53
 -11 -15  -2    1.25    0.30
  11  15   2    0.64    0.29
 -11  15  -2    1.53    0.37
 -11  15  -2    1.12    0.32
 -11  15  -2    1.52    0.36
 -13 -15  -2    0.23    0.22
 -13  15  -2    0.15    0.22
 -13  15  -2    0.26    0.25
 -13  15  -2    0.34    0.27
  13  15   2    0.32    0.25
 -15 -15  -2    9.11    0.73
 -15  15  -2    9.70    1.10
 -15  15  -2    9.15    0.78
 -15  15  -2    8.72    0.79
  15  15   2    8.43    0.96
 -14 -16   2    6.31    0.76
 -14  16   2    7.34    0.93
 -14  16   2    6.29    0.88
 -14  16   2    7.72    0.90
  14  16  -2    5.17    0.75
 -12 -16   2    3.10    0.49
 -12  16   2    2.91    0.52
  12  16  -2    1.98    0.41
 -12  16   2    2.71    0.49
 -12  16   2    2.77    0.54
 -10  16   2    1.32    0.52
  10  16  -2    0.77    0.30
  -8 -16   2   -0.13    0.11
  -8 -16   2    0.05    0.14
  -8  16   2    0.15    0.20
  -8  16   2    0.26    0.19
  -8  16   2   -0.08    0.11
   8  16  -2    0.11    0.17
  -8  16   2    0.09    0.16
   8  16  -2    0.12    0.15
  -6 -16   2    0.05    0.14
   6 -16  -2    0.54    0.71
   6  16  -2   -0.04    0.10
   6  16  -2   -0.07    0.12
  -6  16   2    0.21    0.28
  -6  16   2    0.15    0.16
  -6  16   2   -0.11    0.12
   6  16  -2    0.03    0.14
  -6  16   2   -0.02    0.13
  -4 -16   2    1.16    0.24
  -4  16   2    1.06    0.27
  -4  16   2    1.53    0.29
   4  16  -2    0.85    0.24
  -4  16   2    1.33    0.30
   4  16  -2    0.82    0.22
  -4  16   2    1.22    0.30
   4  16  -2    1.19    0.28
  -2 -16   2    3.17    0.39
   2  16  -2    3.59    0.41
  -2  16   2    4.27    0.38
   2  16  -2    4.08    0.39
   2  16  -2    2.86    0.41
  -2  16   2    4.35    0.52
  -2  16   2    3.92    0.48
  -2  16   2    3.46    0.44
   0 -16   2   44.91    1.75
   0  16   2   46.40    1.59
   0  16  -2   48.81    1.61
   0  16  -2   48.25    1.69
   0  16  -2   49.19    1.69
   0  16   2   49.69    2.12
   0  16   2   47.81    1.67
   0  16   2   51.39    1.71
  -2  16  -2    3.77    0.44
   2  16   2    4.37    0.51
  -2  16  -2    3.33    0.44
   2  16   2    3.89    0.35
   2  16   2    3.82    0.47
  -2  16  -2    4.27    0.40
  -4 -16  -2    0.79    0.21
  -4  16  -2    1.05    0.28
  -4  16  -2    1.18    0.27
   4  16   2    0.87    0.24
  -4  16  -2    0.75    0.23
  -4  16  -2    0.58    0.24
   4  16   2    1.14    0.24
   4  16   2    1.33    0.30
  -6 -16  -2    0.01    0.12
  -6  16  -2   -0.01    0.13
  -6  16  -2    0.06    0.15
   6  16   2    0.03    0.12
  -6  16  -2    0.24    0.19
  -6  16  -2    0.01    0.16
   6  16   2    0.13    0.17
  -8 -16  -2   -0.02    0.12
   8  16   2    0.00    0.14
  -8  16  -2    0.06    0.17
  -8  16  -2   -0.06    0.12
  -8  16  -2    0.07    0.17
  -8  16  -2    0.01    0.15
   8  16   2   -0.09    0.14
 -10  16  -2    1.62    0.53
  10  16   2    1.23    0.33
 -12 -16  -2    2.43    0.44
  12  16   2    2.30    0.48
 -12  16  -2    3.08    0.57
 -12  16  -2    2.64    0.50
 -12  16  -2    2.68    0.54
 -14 -16  -2    6.18    0.77
 -14  16  -2    7.42    0.89
  14  16   2    6.25    0.82
 -14  16  -2    6.66    0.87
 -14  16  -2    6.07    0.80
 -13 -17   2    0.09    0.22
 -13  17   2    0.27    0.19
 -13  17   2    0.13    0.25
 -13  17   2    0.12    0.24
  13  17  -2    0.39    0.30
 -11 -17   2    2.58    0.46
 -11  17   2    2.12    0.45
 -11  17   2    2.60    0.50
  11  17  -2    1.89    0.44
 -11  17   2    1.62    0.46
  -9 -17   2    0.48    0.26
  -9  17   2    0.39    0.25
  -9  17   2    0.69    0.31
   9  17  -2    0.66    0.27
  -9  17   2    0.21    0.20
  -7 -17   2    0.09    0.17
  -7  17   2    0.09    0.20
  -7  17   2    0.07    0.17
   7  17  -2   -0.04    0.15
  -7  17   2    0.17    0.21
   7  17  -2    0.12    0.18
  -7  17   2   -0.03    0.16
  -5 -17   2    0.24    0.17
  -5  17   2    0.37    0.21
   5  17  -2    0.37    0.23
  -5  17   2    0.46    0.23
   5  17  -2    0.46    0.22
  -5  17   2    0.30    0.19
  -5  17   2    0.24    0.21
   5  17  -2    0.36    0.20
  -3  17   2    1.21    0.28
  -3  17   2    1.97    0.36
  -3  17   2    2.45    0.41
  -3  17   2    1.04    0.34
   3  17  -2    1.57    0.31
   3  17  -2    1.78    0.31
   3  17  -2    1.47    0.29
  -1 -17   2   -0.02    0.11
  -1  17   2    0.17    0.15
  -1  17   2    0.09    0.13
   1  17  -2    0.15    0.15
  -1  17   2    0.14    0.17
   1  17  -2    0.01    0.14
   1  17  -2    0.43    0.19
  -1  17   2   -0.09    0.14
   1  17   2   -0.06    0.14
   1  17   2    0.12    0.14
   1  17   2    0.12    0.15
  -1  17  -2    0.03    0.14
  -1  17  -2   -0.05    0.13
   1  17   2    0.04    0.15
  -1  17  -2    0.11    0.14
   3  17   2    1.41    0.33
  -3  17  -2    1.66    0.33
  -3  17  -2    2.03    0.34
   3  17   2    2.19    0.35
  -3  17  -2    1.66    0.32
   3  17   2    1.88    0.34
  -3  17  -2    1.64    0.36
  -5 -17  -2    0.15    0.16
  -5  17  -2    0.31    0.20
  -5  17  -2    0.61    0.23
  -5  17  -2    0.48    0.25
   5  17   2    0.51    0.24
  -5  17  -2    0.13    0.17
   5  17   2    0.69    0.21
   5  17   2    0.45    0.22
  -7 -17  -2    0.00    0.15
  -7  17  -2    0.21    0.21
  -7  17  -2    0.37    0.24
  -7  17  -2    0.34    0.23
   7  17   2    0.28    0.22
  -9 -17  -2    0.38    0.22
  -9  17  -2    0.66    0.31
  -9  17  -2    0.77    0.28
  -9  17  -2    0.01    0.18
 -11 -17  -2    1.92    0.39
  11  17   2    1.84    0.40
 -11  17  -2    2.93    0.52
 -11  17  -2    3.24    0.56
 -11  17  -2    2.19    0.48
 -13 -17  -2    0.30    0.26
 -13  17  -2    0.27    0.26
 -13  17  -2    0.11    0.24
  13  17   2    0.18    0.22
 -13  17  -2    0.18    0.27
 -12 -18   2   -0.04    0.17
 -12  18   2    0.06    0.26
  12  18  -2    0.27    0.25
 -12  18   2    0.10    0.24
 -12  18   2   -0.10    0.21
 -10 -18   2    1.13    0.34
 -10  18   2    1.43    0.41
 -10  18   2    1.81    0.46
  10  18  -2    0.80    0.33
 -10  18   2    1.77    0.44
  -8 -18   2    0.27    0.22
  -8  18   2    0.28    0.23
   8  18  -2    0.10    0.18
  -8  18   2    0.37    0.27
  -8  18   2   -0.05    0.21
  -6 -18   2    0.23    0.19
   6  18  -2    0.42    0.34
  -6  18   2    0.39    0.31
  -6  18   2    0.16    0.17
  -6  18   2    0.53    0.21
   6  18  -2    0.05    0.16
  -4  18   2    0.02    0.15
  -4  18   2    0.09    0.19
   4  18  -2   -0.14    0.13
  -4  18   2   -0.11    0.13
   4  18  -2    0.15    0.18
  -4  18   2    0.39    0.21
   2  18  -2    0.34    0.20
  -2  18   2    1.13    0.27
   2  18  -2    0.26    0.22
  -2  18   2    0.43    0.24
   2  18  -2    0.49    0.24
  -2  18   2    0.21    0.20
  -2  18   2    0.18    0.17
   0  18   2    0.29    0.19
   0  18   2    0.28    0.19
   0  18  -2    0.39    0.20
   0  18  -2    0.84    0.26
   0  18   2    0.36    0.22
   0  18   2    0.49    0.23
   0  18  -2    0.37    0.19
   2  18   2    0.32    0.22
  -2  18  -2    0.03    0.15
  -2  18  -2    0.40    0.24
  -2  18  -2    0.44    0.21
   2  18   2    0.38    0.19
  -2  18  -2    0.17    0.20
   2  18   2    0.30    0.22
  -4  18  -2   -0.22    0.13
  -4  18  -2    0.06    0.16
   4  18   2   -0.13    0.22
   4  18   2   -0.11    0.13
   4  18   2    0.37    0.20
  -4  18  -2   -0.06    0.13
  -6 -18  -2    0.09    0.18
  -6  18  -2    0.45    0.25
   6  18   2    0.24    0.24
  -6  18  -2    0.25    0.43
  -6  18  -2   -0.01    0.16
   6  18   2    0.34    0.21
  -8 -18  -2    0.08    0.18
  -8  18  -2    0.10    0.19
  -8  18  -2    0.02    0.19
   8  18   2    0.19    0.23
  -8  18  -2    0.34    0.23
 -10 -18  -2    1.93    0.42
 -10  18  -2    1.70    0.43
  10  18   2    1.87    0.42
 -10  18  -2    1.05    0.37
 -10  18  -2    1.28    0.38
 -12 -18  -2    0.05    0.19
 -12  18  -2    0.15    0.24
 -12  18  -2    0.23    0.28
  12  18   2    0.03    0.21
 -12  18  -2    0.23    0.28
 -11 -19   2    2.05    0.50
 -11  19   2    1.53    0.58
 -11  19   2    1.25    0.57
  11  19  -2    2.39    0.51
 -11  19   2    2.69    0.61
  -9 -19   2    0.27    0.24
  -9  19   2    0.06    0.24
  -9  19   2    0.12    0.24
   9  19  -2    0.01    0.18
  -9  19   2    0.25    0.26
  -7 -19   2   -0.01    0.19
  -7  19   2   -0.12    0.16
   7  19  -2    0.10    0.24
   7  19  -2    0.01    0.16
  -7  19   2   -0.01    0.20
  -7  19   2   -0.01    0.24
   5  19  -2    0.01    0.17
   5  19  -2    0.40    0.27
  -5  19   2    0.20    0.23
  -5  19   2   -0.04    0.17
  -5  19   2    0.15    0.25
  -3  19   2    0.95    0.31
  -3  19   2    0.19    0.18
  -1  19   2    0.99    0.32
  -1  19   2    2.26    0.40
  -1  19  -2    0.47    0.25
   1  19   2    0.96    0.34
  -1  19  -2    1.03    0.30
   1  19   2    2.11    0.40
   3  19   2    0.30    0.16
  -3  19  -2   -0.09    0.18
  -3  19  -2    0.11    0.21
  -3  19  -2    0.21    0.20
   3  19   2    0.13    0.40
  -5  19  -2    0.24    0.23
   5  19   2    0.23    0.23
  -5  19  -2    0.62    0.29
  -5  19  -2    0.17    0.25
  -7 -19  -2    0.11    0.19
  -7  19  -2   -0.06    0.20
   7  19   2    0.07    0.22
  -7  19  -2    0.04    0.19
  -7  19  -2    0.49    0.28
  -9 -19  -2    0.05    0.19
  -9  19  -2    0.10    0.22
  -9  19  -2    0.09    0.22
  -9  19  -2    0.10    0.25
   9  19   2    0.13    0.22
 -11 -19  -2    2.33    0.49
 -11  19  -2    1.40    0.51
 -11  19  -2    1.85    0.58
 -11  19  -2    2.04    0.66
  11  19   2    1.48    0.41
  -8 -20   2    0.21    0.26
  -8  20   2    0.28    0.29
   8  20  -2    0.41    0.30
  -8  20   2    0.32    0.31
  -8  20   2    0.45    0.31
  -6  20   2   -0.11    0.21
   6  20  -2    0.20    0.28
   6  20  -2    0.02    0.17
  -6  20   2    0.23    0.27
  -6  20   2   -0.05    0.16
  -4  20   2    0.27    0.25
   4  20  -2    0.26    0.22
  -4  20   2    0.30    0.24
   4  20  -2    0.27    0.28
  -4  20   2    0.15    0.25
   2  20  -2    0.20    0.24
  -2  20   2   -0.06    0.20
  -2  20   2    0.57    0.29
   2  20  -2    0.25    0.21
  -2  20   2    0.44    0.27
   0  20   2    3.44    0.49
   0  20   2    3.94    0.58
   0  20  -2    5.51    0.65
   0  20  -2    4.71    0.58
   0  20  -2    3.97    0.58
  -2  20  -2    0.87    0.33
   2  20   2    0.25    0.20
  -2  20  -2    0.60    0.32
  -2  20  -2    0.23    0.22
   2  20   2    1.07    0.33
   4  20   2    0.07    0.18
   4  20   2    0.06    0.25
  -4  20  -2   -0.01    0.20
  -4  20  -2    0.10    0.23
  -4  20  -2   -0.07    0.20
   6  20   2    0.03    0.24
  -6  20  -2   -0.01    0.24
  -6  20  -2   -0.06    0.23
  -6  20  -2    0.33    0.27
  -8 -20  -2    0.06    0.20
  -8  20  -2    0.15    0.25
  -8  20  -2    0.64    0.33
   8  20   2    0.42    0.31
  -8  20  -2    0.49    0.35
  -7  21   2    2.90    0.62
  -7  21   2    3.75    0.94
   7  21  -2    4.49    0.91
  -7  21   2    2.74    0.80
  -5  21   2    1.77    0.42
  -5  21   2    1.02    0.42
   5  21  -2    0.46    0.31
   5  21  -2    0.65    0.29
  -5  21   2    1.69    0.44
  -3  21   2    4.23    0.60
   3  21  -2    2.64    0.45
  -3  21   2    3.56    0.61
  -3  21   2    3.31    0.57
   3  21  -2    4.66    0.68
   1  21  -2    0.99    0.31
   1  21  -2    0.02    0.22
  -1  21   2    0.06    0.23
  -1  21   2    0.43    0.26
  -1  21   2    0.46    0.30
   1  21   2    0.65    0.33
   1  21   2    0.05    0.21
  -1  21  -2    0.50    0.29
  -1  21  -2    0.78    0.30
  -1  21  -2    0.25    0.28
   3  21   2    3.52    0.51
   3  21   2    4.97    0.68
  -3  21  -2    3.56    0.61
  -3  21  -2    4.47    0.66
  -3  21  -2    3.54    0.55
  -5  21  -2    1.09    0.37
  -5  21  -2    0.85    0.42
  -5  21  -2    0.68    0.35
   5  21   2    1.48    0.40
  -7  21  -2    3.06    0.62
  -7  21  -2    3.44    0.74
   7  21   2    1.77    0.45
   2  22  -2    3.40    0.54
  -2  22   2    3.01    0.56
  -2  22   2    3.19    0.60
   2  22  -2    2.68    0.64
  -2  22   2    4.96    1.02
   0  22  -2    0.55    0.22
   0  22   2    0.37    0.30
   0  22  -2    0.27    0.33
   0  22   2    0.31    0.25
   2  22   2    3.97    0.62
   2  22   2    3.51    0.55
  -2  22  -2    2.81    0.54
  -2  22  -2    1.76    0.59
  21   0  -3    0.08    0.21
  21   0  -3    0.00    0.23
 -21   0   3   -0.05    0.20
 -19   0   3    0.06    0.19
  19   0  -3    0.51    0.17
  19   0  -3   -0.03    0.17
 -17   0   3    0.28    0.21
  17   0  -3   -0.09    0.10
  17   0  -3    0.11    0.15
 -17   0   3    0.33    0.18
  15   0  -3   -0.05    0.09
 -15   0   3   -0.01    0.10
  15   0  -3   -0.15    0.08
  15   0  -3   -0.28    0.61
 -15   0   3   -0.13    0.09
 -15   0   3    0.00    0.12
 -13   0   3   -0.03    0.10
  13   0  -3   -0.05    0.08
  13   0  -3   -0.03    0.09
 -13   0   3    0.00    0.11
  13   0  -3   -0.40    0.68
 -13   0   3   -0.16    0.07
 -11   0   3    0.19    0.48
  11   0  -3   -0.10    0.56
  11   0  -3    0.05    0.08
 -11   0   3    0.09    0.07
  11   0  -3   -0.01    0.07
 -11   0   3    0.06    0.10
 -11   0   3   -0.01    0.08
   9   0  -3   -0.21    0.48
  -9   0   3   -0.40    0.31
  -9   0   3    0.05    0.08
   9   0  -3    0.03    0.07
   9   0  -3    0.08    0.07
  -9   0   3   -0.05    0.05
  -9   0   3   -0.05    0.04
  -9   0   3   -0.03    0.05
  -9   0   3   -0.03    0.04
   7   0  -3    0.09    0.06
  -7   0   3    0.30    0.79
  -7   0   3    0.02    0.05
  -7   0   3    0.00    0.05
  -7   0   3    0.20    0.06
   7   0  -3    0.47    0.50
  -7   0   3    0.14    0.36
  -7   0   3    0.05    0.06
   7   0  -3    1.48    1.04
   7   0  -3    0.06    0.05
  -7   0   3    0.08    0.05
  -5   0   3    0.03    0.04
  -5   0   3    0.16    0.04
   5   0  -3    1.33    0.82
  -5   0   3   -0.29    0.56
  -5   0   3    0.06    0.04
   5   0  -3    0.25    0.30
  -3   0   3    0.01    0.03
   3   0  -3    0.17    0.17
  -3   0   3    0.04    0.03
   3   0  -3    0.05    0.03
   3   0  -3   -0.01    0.02
  -3   0   3    0.21    0.19
  -3   0   3    0.00    0.02
  -3   0   3    0.36    0.38
  -3   0   3    0.01    0.02
   3   0  -3    0.01    0.29
  -3   0   3    0.07    0.03
  -3   0  -3    0.19    0.04
  -3   0  -3    0.02    0.02
   3   0   3    0.32    0.26
   3   0   3    0.02    0.03
   3   0   3    0.23    0.36
   3   0   3   -0.02    0.13
  -3   0  -3    0.10    0.03
   3   0   3    0.21    0.15
   3   0   3    0.07    0.03
   3   0   3    0.03    0.02
  -3   0  -3    0.01    0.02
  -3   0  -3    0.02    0.02
   5   0   3   -0.05    0.02
   5   0   3   -0.30    0.60
   5   0   3    0.00    0.03
  -5   0  -3    0.06    0.03
  -5   0  -3   -0.01    0.02
  -5   0  -3    0.03    0.04
  -5   0  -3   -0.04    0.03
   5   0   3    0.11    0.24
   7   0   3    0.06    0.05
  -7   0  -3    0.01    0.05
  -7   0  -3    0.05    0.06
  -7   0  -3    0.01    0.04
   7   0   3   -0.01    0.04
  -7   0  -3    0.04    0.05
   7   0   3    0.14    1.17
  -7   0  -3    0.06    0.04
   7   0   3    0.15    0.39
  -9   0  -3   -0.03    0.06
   9   0   3   -0.23    0.39
  -9   0  -3   -0.02    0.06
   9   0   3   -0.03    0.04
  -9   0  -3   -0.04    0.04
   9   0   3    0.02    0.07
 -11   0  -3    0.08    0.09
 -11   0  -3    0.05    0.09
  11   0   3   -0.01    0.07
  11   0   3   -0.04    0.56
 -11   0  -3    0.06    0.09
  11   0   3    0.02    0.07
  11   0   3    0.90    1.33
  11   0   3   -0.02    0.51
  13   0   3   -0.03    0.08
 -13   0  -3    0.08    0.12
 -13   0  -3    0.16    0.12
  13   0   3   -0.08    0.07
  13   0   3   -0.30    0.34
  13   0   3    0.42    0.63
 -15   0  -3   -0.08    0.09
  15   0   3   -0.09    0.08
  15   0   3    0.21    0.17
  15   0   3   -0.09    0.47
 -15   0  -3    0.01    0.13
  17   0   3    0.02    0.11
 -17   0  -3    0.16    0.15
  17   0   3   -0.03    0.57
 -17   0  -3    0.00    0.15
  17   0   3   -0.03    0.12
  19   0   3    0.27    0.12
 -19   0  -3   -0.35    0.16
 -21   0  -3   -0.14    0.16
  21   0   3    0.14    0.22
  22  -1  -3   -0.14    0.20
  20  -1  -3    9.26    0.70
  20  -1  -3    9.14    0.79
 -20  -1   3   10.09    0.83
 -20   1   3    9.01    0.81
  20   1  -3    9.27    0.72
  20   1  -3    9.76    0.83
  18  -1  -3    0.20    0.19
  18  -1  -3    1.01    0.28
 -18  -1   3    0.03    0.27
 -18  -1   3    0.05    0.17
 -18   1   3    0.26    0.25
  18   1  -3    0.39    0.21
 -18   1   3    0.42    0.24
  18   1  -3   -0.21    0.11
 -16  -1   3    8.46    0.65
  16  -1  -3    7.22    1.63
 -16  -1   3    8.14    0.64
  16  -1  -3    8.42    0.59
  16  -1  -3    8.85    0.58
 -16  -1   3    7.63    0.57
  16   1  -3    8.47    0.59
 -16   1   3    8.66    0.65
  16   1  -3    7.74    0.63
  16   1  -3    9.17    1.89
 -16   1   3    7.73    0.63
  16   1  -3    7.62    0.56
  14  -1  -3    2.07    1.31
  14  -1  -3    0.48    0.17
 -14  -1   3    0.15    0.14
 -14  -1   3    0.45    0.18
  14  -1  -3    0.18    0.12
 -14  -1   3    0.13    0.15
 -14   1   3    0.25    0.16
 -14   1   3    0.05    0.13
  14   1  -3    0.40    0.14
  14   1  -3    0.79    0.20
 -14   1   3    0.31    0.16
 -12  -1   3    1.12    0.24
 -12  -1   3    1.38    0.26
  12  -1  -3    0.77    0.78
 -12  -1   3    1.16    0.24
 -12  -1   3    0.54    0.82
  12  -1  -3    1.33    0.23
  12  -1  -3    1.14    0.24
  12   1  -3    1.05    0.93
  12   1  -3    1.42    0.24
 -12   1   3    1.27    0.23
 -12   1   3    1.41    0.26
 -12   1   3    0.94    0.23
  12   1  -3    1.21    0.23
  10  -1  -3    8.29    0.44
 -10  -1   3    5.19    1.27
 -10  -1   3    7.46    0.48
 -10  -1   3    8.79    0.51
  10  -1  -3   10.30    1.92
 -10  -1   3    8.05    0.45
 -10  -1   3    7.73    0.42
  10  -1  -3    7.27    0.43
 -10   1   3    8.00    0.49
 -10   1   3    7.25    0.54
  10   1  -3    8.25    0.44
 -10   1   3    6.08    1.39
  10   1  -3    9.18    1.76
  10   1  -3    7.74    0.43
 -10   1   3    7.59    0.46
 -10   1   3    8.43    0.50
  -8  -1   3  298.93   10.78
   8  -1  -3  308.44   11.25
   8   1  -3  263.61   10.69
  -8   1   3  319.87   10.97
  -6  -1   3    0.61    0.45
  -6  -1   3    0.93    0.15
  -6  -1   3    0.85    0.12
  -6  -1   3   -0.03    0.81
   6  -1  -3    1.62    0.67
   6  -1  -3    1.11    0.95
   6  -1  -3    1.14    0.14
   6  -1  -3    0.82    0.13
  -6  -1   3    1.08    0.17
  -6  -1   3    0.98    0.12
  -6  -1   3    0.98    0.14
  -6   1   3    1.07    0.16
  -6   1   3    0.31    0.29
   6   1  -3    0.74    0.11
  -6   1   3    1.26    0.16
  -6   1   3    0.98    0.15
  -6   1   3    0.93    0.08
  -6   1   3    1.07    0.16
  -6   1   3    1.68    0.84
   6   1  -3    0.69    0.47
   6   1  -3    1.38    0.98
   4  -1  -3  273.03    8.55
  -4  -1   3  274.25    8.47
  -4   1   3  278.42    8.45
   4   1  -3  268.39    8.44
  -2  -1   3   50.82    1.91
  -2  -1   3   51.23    2.21
   2  -1  -3   55.70    2.29
   2   1  -3   51.83    2.23
   2   1  -3   55.72    1.98
  -2   1   3   53.58    2.24
  -2   1   3   49.38    1.88
  -2  -1  -3   49.05    2.24
   2  -1   3   51.23    2.06
   2   1   3   54.24    2.04
  -2   1  -3   52.11    2.02
   4  -1   3  279.46    7.88
   4  -1   3  278.43    8.38
   4   1   3  264.13    8.20
  -6  -1  -3    0.85    0.14
  -6  -1  -3    1.05    0.12
   6  -1   3    0.71    0.36
  -6  -1  -3    1.19    0.69
   6  -1   3    0.80    0.12
  -6  -1  -3    0.93    0.08
  -6  -1  -3    1.44    0.19
  -6  -1  -3    0.83    0.38
   6  -1   3    1.14    0.63
   6  -1   3    0.82    0.12
   6  -1   3    0.33    0.31
  -6  -1  -3    0.90    0.13
   6  -1   3    0.78    0.69
   6   1   3    0.54    0.36
  -6   1  -3    0.90    0.11
   6   1   3    1.06    0.14
  -6   1  -3    0.92    0.13
  -6   1  -3    0.74    0.13
   6   1   3    0.83    0.12
  -6   1  -3    1.08    0.16
  -6   1  -3    0.84    0.07
   6   1   3    1.35    0.81
   8  -1   3  287.88   10.73
 -10  -1  -3    8.60    0.44
 -10  -1  -3    8.39    0.44
 -10  -1  -3    7.58    0.48
 -10  -1  -3    7.77    0.48
  10  -1   3    6.61    1.79
  10  -1   3    8.56    0.44
  10  -1   3    9.40    1.52
 -10   1  -3    6.93    0.46
 -10   1  -3    8.64    0.46
  10   1   3    8.14    0.44
 -10   1  -3    7.71    0.48
  10   1   3    5.98    1.43
  10   1   3    7.65    0.43
 -12  -1  -3    1.17    0.26
  12  -1   3    0.93    0.20
  12  -1   3    0.77    0.60
 -12  -1  -3    1.18    0.24
 -12  -1  -3    1.28    0.22
  12  -1   3    1.16    0.98
  12  -1   3    1.41    0.25
  12   1   3    2.90    1.66
  12   1   3    1.22    0.22
 -12   1  -3    0.95    0.23
  12   1   3    2.54    0.88
  12   1   3    1.31    0.22
  12   1   3    1.46    0.98
 -12   1  -3    1.15    0.25
 -12   1  -3    1.41    0.26
 -14  -1  -3    0.24    0.16
 -14  -1  -3    0.25    0.16
  14  -1   3    0.25    0.15
  14  -1   3   -0.04    0.71
  14  -1   3    0.12    0.62
  14  -1   3    0.19    0.12
  14   1   3    0.26    0.15
  14   1   3    1.24    0.84
 -14   1  -3    0.16    0.17
  14   1   3    0.38    0.16
 -14   1  -3    0.20    0.15
 -16  -1  -3    8.47    0.65
  16  -1   3    7.21    0.54
  16  -1   3    8.47    0.60
 -16  -1  -3    8.15    0.64
  16  -1   3    9.28    2.00
 -16   1  -3    9.10    0.69
 -16   1  -3    8.64    0.65
  16   1   3    8.56    0.59
  16   1   3    9.09    0.59
  18  -1   3    0.33    0.21
 -18  -1  -3    0.29    0.23
  18  -1   3    0.30    0.20
  18   1   3    0.63    1.08
 -18   1  -3    0.17    0.20
  18   1   3    0.40    0.25
  18   1   3    0.20    0.18
  18   1   3    0.37    0.20
  20  -1   3   10.22    0.74
 -20  -1  -3    9.48    0.81
  20   1   3    9.78    0.74
 -20   1  -3    9.80    0.82
 -22  -1  -3    0.02    0.30
 -22   1  -3    0.21    0.44
  21  -2  -3    8.61    0.69
 -21  -2   3    8.62    1.00
  21   2  -3    8.18    0.68
 -21   2   3    9.55    1.09
 -19  -2   3    1.23    0.34
  19  -2  -3    1.21    0.33
  19   2  -3    1.63    0.37
 -19   2   3    1.38    0.37
  19   2  -3    1.29    0.40
 -17  -2   3    0.50    0.22
 -17  -2   3    0.85    0.29
  17  -2  -3    0.49    0.21
  17  -2  -3    0.15    0.16
  17   2  -3    0.54    0.25
 -17   2   3    0.40    0.21
  17   2  -3    0.71    0.23
  17   2  -3    1.38    1.10
 -17   2   3    0.21    0.20
  15  -2  -3    5.50    0.63
  15  -2  -3    3.98    1.31
  15  -2  -3    4.55    0.43
 -15  -2   3    5.67    0.46
 -15  -2   3    5.03    0.48
  15   2  -3    6.43    0.47
 -15   2   3    4.42    0.54
 -15   2   3    4.94    0.45
  15   2  -3    4.63    0.58
  13  -2  -3   12.67    0.65
 -13  -2   3   13.34    0.81
 -13  -2   3   13.53    2.28
 -13  -2   3   12.18    0.72
  13  -2  -3   13.89    0.70
  13  -2  -3   13.32    2.49
  13  -2  -3   14.85    2.20
 -13  -2   3   13.07    0.68
 -13  -2   3   14.18    0.70
  13   2  -3   13.17    0.74
 -13   2   3   13.19    0.74
  13   2  -3   13.30    0.66
  13   2  -3   12.88    0.66
 -13   2   3   12.80    0.70
 -13   2   3   14.03    0.78
  11  -2  -3   40.25    1.29
 -11  -2   3   38.66    1.30
 -11  -2   3   39.43    1.39
 -11  -2   3   40.43    1.33
  11  -2  -3   41.77    3.36
  11  -2  -3   40.21    2.72
 -11  -2   3   39.21    1.20
  11  -2  -3   40.14    1.32
 -11  -2   3   43.42    3.72
 -11   2   3   40.54    1.40
  11   2  -3   39.88    1.28
 -11   2   3   39.05    1.35
  11   2  -3   38.44    1.37
  11   2  -3   41.95    1.41
  11   2  -3   37.46    3.11
   9  -2  -3   79.16    5.52
  -9  -2   3   87.61    2.45
  -9  -2   3   88.07    2.38
   9  -2  -3   93.04    4.73
  -9  -2   3   90.63    2.37
   9  -2  -3   87.84    2.37
  -9  -2   3   89.36    2.45
  -9  -2   3   84.54    4.36
   9  -2  -3   86.67    2.32
   9   2  -3   89.89    2.32
  -9   2   3   90.95    2.44
   9   2  -3   90.72    4.58
   9   2  -3   90.87    2.34
  -9   2   3   91.15    2.35
  -9   2   3   88.85    2.41
   9   2  -3   86.22    2.43
  -9   2   3   87.79    2.45
  -7  -2   3   57.64    1.53
   7  -2  -3   54.74    3.95
  -7  -2   3   53.08    3.86
  -7  -2   3   55.03    1.45
  -7  -2   3   55.98    1.72
   7  -2  -3   55.54    1.50
  -7  -2   3   54.84    1.54
  -7  -2   3   52.02    2.96
   7  -2  -3   54.04    1.52
   7   2  -3   53.25    1.47
  -7   2   3   58.21    3.08
  -7   2   3   58.91    1.74
  -7   2   3   55.08    1.51
  -7   2   3   57.09    1.57
  -7   2   3   58.32    3.76
   7   2  -3   52.49    1.57
   7   2  -3   49.70    3.65
   7   2  -3   54.91    3.10
  -7   2   3   55.56    1.57
   7   2  -3   53.58    1.49
   5  -2  -3  496.87   14.07
  -5  -2   3  473.64   13.76
  -5   2   3  490.97   13.80
   5   2  -3  469.78   13.79
   3  -2  -3  104.08    4.00
   3   2  -3  103.57    3.99
  -3   2   3  103.93    3.93
   3   2  -3  103.99    3.50
   1  -2  -3   55.95    1.76
   1  -2  -3   49.27    2.12
   1   2  -3   52.69    1.87
   1   2  -3   50.58    2.13
  -1  -2  -3   51.07    1.57
  -1   2  -3   54.90    2.16
   1   2   3   53.11    1.60
  -3  -2  -3  112.98    3.81
   3  -2   3  109.11    3.90
   3   2   3  103.10    3.75
  -3   2  -3  105.74    3.76
   5  -2   3  495.14   13.84
   5  -2   3  475.37   13.10
   5   2   3  469.01   13.47
  -7  -2  -3   56.61    1.59
   7  -2   3   55.76    2.72
   7  -2   3   55.78    3.35
   7  -2   3   54.52    1.48
   7  -2   3   51.79    3.65
   7  -2   3   55.07    3.08
  -7  -2  -3   61.75    3.00
  -7  -2  -3   56.51    1.37
  -7  -2  -3   51.85    1.65
  -7  -2  -3   57.76    3.62
  -7  -2  -3   53.78    1.48
   7   2   3   58.31    3.08
   7   2   3   53.33    1.56
   7   2   3   45.61    3.46
  -7   2  -3   55.17    1.52
   7   2   3   54.85    1.48
  -7   2  -3   55.73    1.46
  -9  -2  -3   85.39    4.20
  -9  -2  -3   87.68    2.46
   9  -2   3   90.10    2.40
   9  -2   3   90.13    4.88
  -9  -2  -3   91.12    2.48
   9  -2   3   84.81    4.52
   9  -2   3   91.90    4.06
  -9   2  -3   89.43    2.47
  -9   2  -3   89.55    2.46
   9   2   3   88.60    2.35
   9   2   3   90.00    4.54
  -9   2  -3   91.01    2.31
  -9   2  -3   89.09    2.40
   9   2   3   95.77    2.38
 -11  -2  -3   39.16    1.39
 -11  -2  -3   40.51    1.30
 -11  -2  -3   41.14    1.43
  11  -2   3   39.27    1.32
  11  -2   3   38.92    1.28
 -11  -2  -3   40.58    1.20
  11  -2   3   40.53    2.77
  11   2   3   40.62    1.29
 -11   2  -3   41.06    1.34
  11   2   3   40.43    1.71
  11   2   3   39.30    3.17
 -11   2  -3   41.42    1.41
 -13  -2  -3   13.62    0.77
  13  -2   3   12.21    0.63
  13  -2   3   12.67    0.67
  13  -2   3   11.88    2.32
  13  -2   3   10.95    1.89
 -13  -2  -3   13.78    0.75
  13   2   3   12.14    0.63
  13   2   3   14.00    0.67
 -13   2  -3   13.73    0.75
  13   2   3   11.48    2.29
 -13   2  -3   14.35    0.87
 -15  -2  -3    4.55    0.62
 -15  -2  -3    4.59    0.56
  15  -2   3    6.54    1.59
  15  -2   3    5.11    0.43
  15  -2   3    4.61    0.58
  15   2   3    5.21    0.42
  15   2   3    3.45    1.21
 -15   2  -3    4.45    0.53
  15   2   3    3.47    0.47
 -17  -2  -3    0.27    0.22
 -17  -2  -3    0.18    0.19
  17  -2   3    0.69    0.24
  17  -2   3    0.40    0.20
  17   2   3    0.39    0.21
 -17   2  -3    0.12    0.17
  17   2   3   -0.03    0.72
 -17   2  -3    0.06    0.19
  17   2   3    0.30    0.22
  19  -2   3    1.57    0.36
 -19  -2  -3    1.97    0.44
 -19   2  -3    1.82    0.45
  19   2   3    1.97    0.40
  19   2   3    1.04    1.42
 -21  -2  -3    7.55    0.95
  21  -2   3    7.61    0.65
  21   2   3    7.76    0.66
 -21   2  -3    8.76    1.03
 -22  -3   3    0.61    0.37
  22  -3  -3    0.29    0.43
  22   3  -3    0.76    0.39
 -22   3   3    0.34    0.33
 -20  -3   3    0.58    0.33
  20  -3  -3    1.37    0.37
  20   3  -3    0.75    0.31
 -20   3   3    1.02    0.40
  18  -3  -3    3.47    0.50
 -18  -3   3    3.58    0.60
 -18   3   3    2.49    0.46
  18   3  -3    3.81    0.51
  18   3  -3    0.66    0.94
 -16  -3   3    2.21    0.42
 -16  -3   3    2.02    0.39
  16  -3  -3    1.97    0.33
  16  -3  -3    1.94    0.34
  16   3  -3    1.62    0.32
 -16   3   3    1.98    0.37
 -16   3   3    1.66    0.34
 -16   3   3    1.63    0.37
 -14  -3   3   13.13    0.70
 -14  -3   3   12.25    0.75
  14  -3  -3   11.90    0.68
  14  -3  -3   12.82    2.23
 -14  -3   3   11.21    0.73
 -14  -3   3   11.32    0.73
  14  -3  -3   12.99    0.67
  14  -3  -3   12.98    2.64
 -14   3   3   12.90    0.76
 -14   3   3   13.06    0.74
  14   3  -3   12.42    0.74
 -14   3   3   11.63    0.74
  14   3  -3   11.97    0.66
 -12  -3   3   12.63    0.71
 -12  -3   3   12.57    0.64
  12  -3  -3   11.42    0.58
  12  -3  -3   11.96    0.63
 -12  -3   3   12.84    0.64
  12  -3  -3   11.55    1.81
 -12  -3   3   11.57    0.55
  12  -3  -3   10.62    2.17
 -12  -3   3   13.02    0.71
 -12  -3   3   13.64    2.29
 -12   3   3   12.56    0.68
 -12   3   3   10.29    0.62
  12   3  -3   10.39    0.64
  12   3  -3   11.86    2.20
  12   3  -3   12.48    0.60
  12   3  -3   11.54    0.59
 -12   3   3   11.75    0.68
 -10  -3   3    0.12    0.10
  10  -3  -3    0.77    0.76
 -10  -3   3    0.05    0.06
 -10  -3   3    0.04    0.08
 -10  -3   3   -0.01    0.35
  10  -3  -3   -0.02    0.37
  10  -3  -3    0.16    0.11
  10  -3  -3    0.20    0.10
 -10  -3   3    0.07    0.08
 -10  -3   3    0.15    0.10
  10   3  -3    1.27    0.82
 -10   3   3    0.03    0.07
  10   3  -3   -0.06    0.06
  10   3  -3    0.22    0.11
 -10   3   3    0.06    0.09
 -10   3   3    0.07    0.09
 -10   3   3   -0.03    0.07
  10   3  -3    0.26    0.11
  -8  -3   3   31.90    2.38
   8  -3  -3   35.74    3.32
  -8  -3   3   34.60    1.17
  -8  -3   3   34.78    1.10
  -8  -3   3   35.29    1.30
   8  -3  -3   35.24    2.63
   8  -3  -3   34.87    1.06
   8  -3  -3   36.04    3.38
   8  -3  -3   35.83    1.11
  -8  -3   3   34.22    1.17
  -8  -3   3   36.86    1.06
   8  -3  -3   30.66    2.08
  -8   3   3   34.86    1.10
   8   3  -3   31.71    2.45
   8   3  -3   34.75    1.06
   8   3  -3   34.21    1.04
   8   3  -3   35.09    1.15
  -8   3   3   33.89    1.14
  -8   3   3   34.94    1.13
  -8   3   3   34.77    1.16
   6  -3  -3  136.98    6.24
   6  -3  -3  150.11    5.56
  -6  -3   3  152.06    6.33
   6  -3  -3  151.31    4.97
  -6  -3   3  147.96    5.39
   6  -3  -3  149.55    5.64
   6   3  -3  149.41    5.45
   6   3  -3  160.85    6.48
  -4  -3   3   54.23    1.39
   4  -3  -3   49.07    2.52
   4  -3  -3   52.48    2.18
   4  -3  -3   58.41    3.09
   4   3  -3   53.65    1.43
   4   3  -3   53.19    2.47
   4   3  -3   53.84    3.00
   2  -3  -3  104.80    3.50
  -2  -3   3   96.21    4.34
   2   3  -3  104.55    3.83
   0  -3   3    0.00    0.02
   0  -3   3    0.02    0.02
   0  -3   3    0.05    0.02
   0  -3   3    0.10    0.03
   0  -3   3    0.06    0.03
   0  -3   3    0.01    0.01
   0  -3  -3    0.15    0.19
   0  -3  -3    0.01    0.07
   0  -3  -3    0.16    0.04
   0  -3  -3    0.07    0.03
   0   3   3    0.01    0.02
   0   3   3    0.10    0.03
   0   3  -3    0.21    0.28
   0   3   3    0.00    0.16
   0   3  -3    0.05    0.02
   0   3  -3   -0.01    0.02
   0   3   3    0.05    0.03
   0   3  -3    0.24    0.15
   0   3   3    0.01    0.07
   0   3   3   -0.01    0.02
   0   3  -3    0.05    0.03
   0   3  -3    0.01    0.02
  -2  -3  -3  102.90    3.23
   2  -3   3   98.49    3.76
   2   3   3   98.82    4.08
  -2   3  -3  106.27    3.74
  -4  -3  -3   47.47    2.60
   4  -3   3   51.97    3.22
   4  -3   3   53.26    2.35
  -4  -3  -3   53.11    1.32
  -4  -3  -3   54.13    2.26
  -4   3  -3   51.89    2.23
  -4   3  -3   54.89    2.71
   4   3   3   52.30    2.73
   4   3   3   55.28    2.31
   4   3   3   53.27    1.35
  -6  -3  -3  136.61    6.12
   6  -3   3  150.70    5.87
   6  -3   3  144.23    6.27
   6  -3   3  151.25    5.54
   6   3   3  157.26    5.33
   6   3   3  145.13    6.04
  -8  -3  -3   34.47    1.16
   8  -3   3   38.80    2.37
  -8  -3  -3   34.57    1.16
  -8  -3  -3   34.18    1.03
   8  -3   3   35.92    3.31
  -8  -3  -3   35.21    1.07
   8  -3   3   35.28    2.82
   8  -3   3   36.24    1.06
  -8  -3  -3   37.09    1.07
   8  -3   3   34.14    1.11
   8  -3   3   33.86    2.54
  -8   3  -3   34.84    1.15
  -8   3  -3   34.96    1.11
   8   3   3   29.04    2.28
   8   3   3   34.79    1.05
  -8   3  -3   34.32    1.15
  -8   3  -3   36.36    1.06
   8   3   3   35.53    1.14
   8   3   3   33.78    1.06
 -10  -3  -3    0.46    0.54
 -10  -3  -3    0.18    0.10
  10  -3   3   -0.22    0.54
  10  -3   3    0.18    0.10
  10  -3   3    0.01    0.07
 -10  -3  -3    0.10    0.09
  10  -3   3    0.02    0.45
 -10  -3  -3    0.03    0.08
 -10  -3  -3    0.32    0.13
 -10  -3  -3    0.01    0.06
  10   3   3    0.00    0.06
 -10   3  -3   -0.01    0.07
 -10   3  -3    0.22    0.11
 -10   3  -3   -0.02    0.07
  10   3   3    0.12    0.09
  10   3   3    0.05    0.42
  10   3   3    0.01    0.06
 -10   3  -3    0.13    0.10
  12  -3   3   11.72    2.28
 -12  -3  -3   12.87    2.16
  12  -3   3   11.30    0.57
 -12  -3  -3   12.05    0.68
  12  -3   3   12.26    0.63
 -12  -3  -3   11.85    0.54
  12  -3   3   12.21    1.98
 -12  -3  -3   11.63    0.67
 -12  -3  -3   11.69    0.63
  12   3   3   12.05    0.60
  12   3   3   12.19    0.59
  12   3   3   12.13    0.65
 -12   3  -3   11.89    0.68
 -12   3  -3   11.68    0.63
 -12   3  -3   11.82    0.67
 -14  -3  -3   11.88    0.74
  14  -3   3   17.11    2.57
 -14  -3  -3   11.81    0.74
  14  -3   3   11.78    2.44
  14  -3   3   10.88    0.61
  14  -3   3   12.56    0.69
  14   3   3   12.93    0.66
 -14   3  -3   11.80    0.73
 -14   3  -3   11.18    0.71
  14   3   3   10.61    0.68
  14   3   3   11.84    0.64
 -16  -3  -3    1.15    0.30
  16  -3   3    2.24    0.36
 -16  -3  -3    1.76    0.36
  16  -3   3    1.32    0.27
 -16   3  -3    1.64    0.36
  16   3   3    2.16    0.34
  16   3   3    2.05    1.07
 -16   3  -3    1.54    0.36
 -18  -3  -3    2.53    0.46
  18  -3   3    2.48    0.40
  18   3   3    2.49    0.43
 -18   3  -3    3.08    0.52
  18   3   3    2.13    1.21
 -20  -3  -3    1.71    0.45
  20  -3   3    0.92    0.33
  20   3   3    0.96    0.33
 -20   3  -3    0.77    0.37
 -22  -3  -3   -0.06    0.44
  22  -3   3    0.60    0.51
  22   3   3    0.29    0.33
 -22   3  -3   -0.08    0.29
  21  -4  -3    3.57    0.56
 -21  -4   3    4.43    0.73
  21   4  -3    5.10    0.68
 -21   4   3    3.95    0.70
  19  -4  -3    7.19    0.59
 -19  -4   3    7.40    0.87
  19   4  -3    6.68    0.59
 -19   4   3    8.57    0.77
  17  -4  -3   10.65    0.67
 -17  -4   3    9.99    0.75
  17  -4  -3    9.54    0.69
 -17  -4   3    8.83    0.72
  17   4  -3   11.09    0.69
 -17   4   3   10.54    0.80
 -17   4   3    8.86    0.70
  15  -4  -3    1.20    0.26
 -15  -4   3    1.30    0.30
 -15  -4   3    1.86    0.38
 -15   4   3    2.05    0.38
 -15   4   3    1.62    0.33
 -15   4   3    1.31    0.30
  15   4  -3    1.56    0.32
  13  -4  -3    3.83    0.45
  13  -4  -3    3.90    0.33
  13  -4  -3    4.64    1.15
 -13  -4   3    3.89    0.49
 -13  -4   3    4.02    0.45
 -13  -4   3    4.71    0.54
  13  -4  -3    4.67    1.59
 -13  -4   3    2.92    0.41
  13   4  -3    3.13    0.43
 -13   4   3    3.92    0.46
  13   4  -3    3.64    0.32
 -13   4   3    4.01    0.49
 -13   4   3    4.47    0.50
 -11  -4   3    2.79    0.33
  11  -4  -3    1.93    0.28
 -11  -4   3    2.68    0.30
  11  -4  -3    0.93    0.61
 -11  -4   3    2.11    0.33
  11  -4  -3    1.99    0.31
 -11  -4   3    0.86    0.75
 -11  -4   3    2.08    0.32
 -11  -4   3    2.01    0.29
  11  -4  -3    1.28    0.92
  11   4  -3    1.94    0.25
 -11   4   3    1.90    0.29
  11   4  -3    2.78    1.05
 -11   4   3    2.11    0.32
 -11   4   3    2.13    0.31
  11   4  -3    1.76    0.29
 -11   4   3    1.79    0.26
  -9  -4   3    3.66    0.32
   9  -4  -3    3.96    0.28
   9  -4  -3    3.69    0.30
   9  -4  -3    4.78    1.30
  -9  -4   3    3.89    0.29
  -9  -4   3    4.32    0.31
  -9  -4   3    3.82    0.27
   9  -4  -3    2.62    0.84
  -9  -4   3    4.04    0.34
   9  -4  -3    3.10    1.84
  -9  -4   3    4.77    1.16
   9   4  -3    3.69    0.27
   9   4  -3    3.59    0.31
   9   4  -3    3.47    1.03
   9   4  -3    3.65    0.25
  -9   4   3    3.30    0.28
  -9   4   3    3.89    0.32
  -9   4   3    3.92    0.33
  -7  -4   3    0.05    0.05
  -7  -4   3   -0.02    0.05
   7  -4  -3    0.58    0.94
   7  -4  -3    0.53    0.98
   7  -4  -3    0.06    0.07
   7  -4  -3   -0.05    0.04
  -7  -4   3   -0.19    0.14
  -7  -4   3    0.14    0.08
  -7  -4   3   -0.02    0.05
  -7  -4   3    0.00    0.04
  -7  -4   3    0.08    0.06
   7  -4  -3   -0.49    0.18
   7  -4  -3   -0.07    0.27
  -7   4   3    0.05    0.07
   7   4  -3    0.02    0.35
   7   4  -3    0.03    0.06
  -7   4   3   -0.02    0.04
   7   4  -3    0.03    0.06
   7   4  -3   -0.01    0.04
  -7   4   3   -0.02    0.04
   5  -4  -3  100.75    4.07
   5  -4  -3   98.50    4.73
   5  -4  -3   97.25    3.64
   5  -4  -3  107.80    4.37
   5   4  -3  105.44    4.08
   5   4  -3   98.24    4.71
  -3  -4   3   52.77    2.32
  -3  -4   3   56.00    2.89
  -3  -4   3   53.63    1.36
  -3  -4   3   54.65    1.45
   3   4  -3   51.53    2.35
   3   4  -3   52.19    2.82
  -1  -4   3  267.76    7.90
   1  -4  -3  279.93    7.43
   1   4  -3  272.23    7.94
  -1   4   3  274.55    7.23
  -1  -4  -3  250.45    7.23
  -1   4  -3  262.07    7.61
   1   4   3  266.98    6.83
   3  -4   3   47.23    2.27
   3  -4   3   52.79    2.83
  -3  -4  -3   59.05    2.12
  -3  -4  -3   47.84    2.33
  -3   4  -3   52.72    2.68
  -3   4  -3   51.35    2.24
   3   4   3   53.97    2.49
   3   4   3   56.75    2.12
   5  -4   3  100.46    3.87
  -5  -4  -3  101.81    3.72
   5  -4   3  100.98    4.55
  -5  -4  -3   97.08    4.31
   5   4   3   92.90    3.66
   5   4   3  103.43    4.40
  -5   4  -3   96.92    4.23
  -5   4  -3  101.16    3.68
  -7  -4  -3    0.07    0.06
   7  -4   3    0.05    0.05
   7  -4   3   -0.01    0.05
   7  -4   3    0.50    0.74
  -7  -4  -3   -0.02    0.04
  -7  -4  -3    0.10    0.07
  -7  -4  -3   -0.01    0.05
   7  -4   3    0.43    0.96
  -7  -4  -3    0.07    0.36
   7  -4   3   -0.13    0.26
  -7  -4  -3    0.13    0.07
   7  -4   3    0.11    0.21
  -7   4  -3    0.09    0.07
   7   4   3    0.11    0.04
   7   4   3    0.07    0.32
   7   4   3    0.07    0.06
  -7   4  -3    0.07    0.07
  -7   4  -3    0.01    0.05
  -7   4  -3    0.00    0.05
   9  -4   3    4.00    0.27
   9  -4   3    4.19    1.27
   9  -4   3    3.72    0.29
  -9  -4  -3    3.76    0.33
   9  -4   3    5.48    1.21
  -9  -4  -3    3.49    0.26
  -9  -4  -3    4.06    0.33
  -9  -4  -3    3.78    0.27
  -9  -4  -3    3.80    0.28
  -9   4  -3    4.17    0.34
  -9   4  -3    3.87    0.32
   9   4   3    3.80    0.26
  -9   4  -3    4.36    0.32
   9   4   3    3.97    0.28
   9   4   3    3.93    1.06
  -9   4  -3    3.87    0.28
   9   4   3    3.62    0.29
 -11  -4  -3    2.57    0.30
 -11  -4  -3    2.06    0.33
 -11  -4  -3    2.15    0.26
 -11  -4  -3    2.03    0.32
  11  -4   3    2.02    0.94
  11  -4   3    0.95    0.87
  11  -4   3    1.78    0.24
  11  -4   3    2.12    0.29
 -11  -4  -3    3.18    0.95
  11   4   3    3.18    1.09
 -11   4  -3    2.32    0.31
  11   4   3    2.37    0.33
 -11   4  -3    2.02    0.32
  11   4   3    1.54    0.35
 -11   4  -3    1.78    0.29
  13  -4   3    3.71    0.35
  13  -4   3    3.58    0.32
  13  -4   3    1.58    0.91
 -13  -4  -3    4.48    0.52
 -13  -4  -3    3.31    0.46
 -13  -4  -3    3.89    0.31
  13   4   3    3.54    0.44
 -13   4  -3    3.37    0.44
  13   4   3    3.93    0.34
 -13   4  -3    3.44    0.45
 -13   4  -3    4.05    0.45
  15  -4   3    1.22    0.31
 -15  -4  -3    1.45    0.31
  15  -4   3    1.27    0.28
 -15  -4  -3    1.40    0.30
 -15   4  -3    1.24    0.31
 -15   4  -3    1.36    0.30
  15   4   3    1.39    0.33
 -17  -4  -3   10.29    0.77
  17  -4   3   10.28    0.65
 -17  -4  -3   10.67    0.77
  17  -4   3    9.63    0.68
 -17   4  -3    9.66    0.75
  17   4   3   12.05    2.23
  17   4   3    9.63    0.65
 -17   4  -3   10.17    0.77
  19  -4   3    7.63    0.60
 -19  -4  -3    8.34    0.72
  19   4   3    7.54    0.63
 -19   4  -3    7.72    0.70
 -21  -4  -3    4.39    0.71
  21  -4   3    4.59    0.63
 -21   4  -3    3.89    0.70
  21   4   3    3.57    0.59
 -20  -5   3   11.60    0.95
  20  -5  -3   12.45    0.82
 -20   5   3   12.65    0.96
  20   5  -3   12.44    0.84
  18  -5  -3   -0.08    0.14
 -18  -5   3    0.39    0.18
  18   5  -3    0.11    0.17
 -18   5   3   -0.19    0.15
  16  -5  -3    0.00    0.14
 -16  -5   3    0.06    0.18
  16  -5  -3    0.28    0.24
 -16  -5   3   -0.01    0.12
  16   5  -3    0.14    0.15
 -16   5   3    0.11    0.16
 -16   5   3    0.12    0.18
  14  -5  -3    3.83    0.46
  14  -5  -3    4.07    1.45
  14  -5  -3    3.82    0.35
 -14  -5   3    4.58    0.54
 -14  -5   3    3.82    0.51
 -14   5   3    4.78    0.53
  14   5  -3    4.26    0.38
 -14   5   3    4.81    0.58
 -14   5   3    4.14    0.51
  12  -5  -3   -0.72    0.34
  12  -5  -3    0.06    0.09
 -12  -5   3    0.09    0.10
  12  -5  -3   -0.58    0.49
 -12  -5   3    0.01    0.08
 -12  -5   3    0.15    0.56
 -12  -5   3    0.11    0.12
 -12  -5   3   -0.06    0.08
 -12   5   3    0.11    0.14
  12   5  -3    0.02    0.57
 -12   5   3   -0.05    0.08
  12   5  -3    0.09    0.13
 -12   5   3    0.05    0.11
  12   5  -3    0.09    0.09
 -12   5   3    0.05    0.12
  10  -5  -3    0.72    0.16
  10  -5  -3    0.39    0.44
 -10  -5   3    0.57    0.17
  10  -5  -3    0.68    0.72
 -10  -5   3    0.78    0.17
 -10  -5   3    0.98    0.19
 -10  -5   3    1.18    0.63
  10  -5  -3    0.95    0.20
 -10   5   3    1.06    0.22
 -10   5   3    0.96    0.20
  10   5  -3    0.92    0.20
  10   5  -3    0.36    0.61
 -10   5   3    0.68    0.18
  10   5  -3    0.87    0.17
   8  -5  -3   10.62    0.53
   8  -5  -3   11.88    1.62
  -8  -5   3   10.41    0.49
   8  -5  -3   10.87    2.23
   8  -5  -3   10.78    0.47
  -8  -5   3   11.71    0.51
   8  -5  -3   10.31    1.76
  -8  -5   3   10.86    0.52
  -8   5   3   10.01    0.51
   8   5  -3   11.63    1.79
   8   5  -3   10.75    0.44
  -8   5   3   11.12    0.55
  -8   5   3   11.17    0.56
   8   5  -3   11.67    0.49
  -8   5   3   10.89    0.56
   8   5  -3   10.87    0.55
  -6  -5   3   24.83    0.79
   6  -5  -3   24.43    0.83
  -6  -5   3   24.60    0.82
  -6  -5   3   26.05    0.76
  -6  -5   3   25.63    0.85
   6  -5  -3   25.55    1.76
   6  -5  -3   23.67    2.56
   6  -5  -3   24.49    1.95
   6  -5  -3   25.69    0.77
  -6  -5   3   20.77    1.74
  -6   5   3   25.09    0.87
  -6   5   3   24.12    0.85
  -6   5   3   24.35    0.87
   6   5  -3   25.12    0.72
  -6   5   3   24.62    0.83
   6   5  -3   21.85    1.82
   6   5  -3   25.44    0.77
   6   5  -3   26.11    0.91
   6   5  -3   25.34    0.86
   4  -5  -3   98.08    4.47
   4  -5  -3  104.64    3.90
  -4  -5   3   98.06    4.40
  -4  -5   3  102.49    3.83
   4   5  -3   97.99    4.55
   4   5  -3   98.69    3.85
   4   5  -3   99.07    2.49
   2  -5  -3  481.60   12.42
  -2  -5   3  464.72   12.75
  -2   5   3  457.54   12.03
   2   5  -3  463.13   12.81
   0  -5   3    0.10    0.04
   0  -5  -3    0.00    0.02
   0  -5   3   -0.12    0.44
   0  -5  -3    0.02    0.03
   0  -5   3   -0.02    0.02
   0  -5   3    0.04    0.03
   0  -5   3    0.16    0.05
   0  -5  -3   -0.22    0.36
   0  -5  -3    0.04    0.14
   0  -5   3    0.11    0.18
   0   5  -3   -0.02    0.03
   0   5   3    0.08    0.04
   0   5  -3   -0.04    0.19
   0   5  -3   -0.02    0.03
   0   5  -3    0.09    0.03
   0   5  -3    0.47    0.55
   0   5   3   -0.01    0.02
   0   5  -3    0.00    0.03
   0   5   3    0.08    0.14
   0   5   3    0.00    0.03
   0   5   3    0.01    0.03
   0   5   3    0.12    0.30
  -2  -5  -3  488.19   12.16
   2   5   3  468.83   12.17
  -2   5  -3  469.55   12.90
   4  -5   3   95.96    4.51
   4  -5   3  102.76    3.96
  -4  -5  -3  105.87    3.58
  -4  -5  -3   99.82    4.07
  -4   5  -3  105.33    3.76
  -4   5  -3   99.97    4.30
   4   5   3  103.14    4.20
   6  -5   3   25.49    0.76
  -6  -5  -3   30.69    2.55
   6  -5   3   25.13    0.83
   6  -5   3   21.99    1.76
  -6  -5  -3   25.94    0.75
  -6  -5  -3   26.26    0.90
  -6  -5  -3   25.79    0.81
   6  -5   3   25.24    2.49
  -6  -5  -3   24.41    1.75
  -6  -5  -3   24.89    0.81
  -6   5  -3   26.25    0.94
  -6   5  -3   22.85    1.65
  -6   5  -3   25.67    0.88
   6   5   3   25.49    1.79
   6   5   3   24.30    0.78
   6   5   3   25.12    2.81
   6   5   3   24.39    0.74
  -6   5  -3   22.38    2.09
  -6   5  -3   25.00    0.88
   6   5   3   24.06    0.78
  -8  -5  -3   10.78    0.58
   8  -5   3   11.00    0.47
   8  -5   3    9.30    1.70
   8  -5   3   11.66    0.53
   8  -5   3   10.28    1.61
  -8  -5  -3   10.88    0.49
  -8  -5  -3   11.85    0.58
  -8  -5  -3   10.90    1.59
  -8  -5  -3   11.29    0.50
   8  -5   3    9.45    2.24
   8   5   3   11.55    0.50
  -8   5  -3   12.05    0.52
   8   5   3   10.79    0.51
   8   5   3   11.20    0.46
  -8   5  -3   11.69    0.55
   8   5   3   11.28    1.74
  -8   5  -3   10.91    0.56
  10  -5   3    1.01    0.74
  10  -5   3    0.99    0.18
 -10  -5  -3    1.52    0.80
 -10  -5  -3    1.19    0.20
 -10  -5  -3    0.92    0.18
 -10  -5  -3    0.66    0.17
  10  -5   3    1.39    0.89
 -10  -5  -3    0.92    0.21
 -10   5  -3    0.87    0.17
  10   5   3    0.40    0.60
 -10   5  -3    1.10    0.21
  10   5   3    1.16    0.19
 -10   5  -3    1.00    0.20
  10   5   3    0.73    0.17
 -12  -5  -3    0.27    0.17
 -12  -5  -3   -0.06    0.09
 -12  -5  -3    0.16    0.11
  12  -5   3    0.01    0.08
  12  -5   3    0.14    0.60
  12  -5   3   -0.37    0.50
  12  -5   3    0.32    0.12
 -12   5  -3    0.01    0.10
 -12   5  -3    0.08    0.10
  12   5   3    0.19    0.12
  12   5   3    0.15    0.33
 -12   5  -3    0.17    0.13
  14  -5   3    5.22    1.64
 -14  -5  -3    3.69    0.50
 -14  -5  -3    4.66    0.38
  14  -5   3    3.78    0.42
  14  -5   3    3.87    0.46
  14  -5   3    4.99    1.58
 -14  -5  -3    4.69    0.45
  14   5   3    4.21    0.37
 -14   5  -3    4.65    0.51
 -14   5  -3    4.53    0.55
 -14   5  -3    4.14    0.51
 -16  -5  -3   -0.02    0.13
  16  -5   3    0.12    0.14
  16  -5   3    0.21    0.20
 -16   5  -3    0.35    0.18
 -16   5  -3    0.64    0.31
  16   5   3    0.34    0.48
  16   5   3    0.24    0.17
  18  -5   3    0.02    0.16
 -18  -5  -3   -0.08    0.16
  18   5   3    0.20    0.19
 -18   5  -3    0.39    0.27
 -20  -5  -3   14.44    1.04
  20  -5   3   13.34    0.84
 -20   5  -3   11.72    0.93
  20   5   3   13.07    0.87
 -21  -6   3    3.13    0.61
  21  -6  -3    2.90    0.55
  21   6  -3    2.72    0.50
 -21   6   3    2.89    0.71
  19  -6  -3    8.05    0.63
 -19  -6   3    7.93    0.91
 -19   6   3    7.34    0.90
  19   6  -3    6.97    0.61
  17  -6  -3    2.19    0.38
 -17  -6   3    2.20    0.43
 -17   6   3    1.54    0.34
 -17   6   3    1.68    0.40
  17   6  -3    1.42    0.30
 -17   6   3    1.91    0.43
 -15  -6   3    0.68    0.23
  15  -6  -3    0.52    0.20
  15  -6  -3    0.08    0.83
  15  -6  -3    0.58    0.24
 -15  -6   3    0.85    0.25
 -15   6   3    0.52    0.22
  15   6  -3    0.90    0.23
 -15   6   3    0.52    0.21
 -15   6   3    0.56    0.36
  13  -6  -3    6.95    0.51
 -13  -6   3    7.19    0.47
 -13  -6   3    7.19    0.56
 -13  -6   3    7.11    0.56
 -13  -6   3    6.69    0.49
  13  -6  -3    6.67    0.45
 -13   6   3    7.99    0.56
 -13   6   3    7.29    0.55
 -13   6   3    7.64    0.58
  13   6  -3    6.73    0.46
  11  -6  -3    1.09    0.21
 -11  -6   3    1.45    0.24
 -11  -6   3    1.34    0.26
 -11  -6   3    1.90    0.28
 -11  -6   3    1.27    0.27
  11  -6  -3    1.00    0.77
  11  -6  -3    1.06    0.83
  11   6  -3    1.61    0.29
 -11   6   3    1.59    0.30
  11   6  -3    0.38    0.60
 -11   6   3    1.75    0.31
 -11   6   3    1.73    0.29
 -11   6   3    1.96    0.32
  -9  -6   3  115.92    3.09
  -9  -6   3  119.79    3.22
   9  -6  -3  115.40    3.10
   9  -6  -3  119.88    6.03
   9  -6  -3  122.87    5.78
   9  -6  -3  118.52    3.00
   9  -6  -3  118.60    7.08
  -9   6   3  122.99    3.23
  -9   6   3  116.59    3.11
  -9   6   3  118.06    3.17
  -9   6   3  117.80    3.17
   9   6  -3  116.56    5.47
   7  -6  -3   60.92    3.21
  -7  -6   3   64.98    1.88
  -7  -6   3   65.40    1.79
   7  -6  -3   61.24    1.77
  -7  -6   3   62.25    3.37
  -7  -6   3   63.58    1.76
   7  -6  -3   63.74    4.49
   7  -6  -3   63.02    3.56
   7   6  -3   62.70    1.79
   7   6  -3   65.51    3.52
  -7   6   3   63.72    1.79
  -7   6   3   62.41    1.82
   7   6  -3   63.59    1.87
  -7   6   3   64.10    1.85
  -7   6   3   63.48    1.83
  -5  -6   3   27.07    0.78
  -5  -6   3   24.69    1.78
  -5  -6   3   26.61    3.05
   5  -6  -3   25.54    0.75
   5  -6  -3   25.33    1.87
  -5  -6   3   24.63    0.77
  -5  -6   3   24.61    0.83
   5  -6  -3   25.54    2.56
  -5  -6   3   25.72    0.90
   5  -6  -3   25.45    0.83
  -5   6   3   25.43    0.85
   5   6  -3   24.80    0.75
   5   6  -3   25.24    0.90
  -5   6   3   26.54    0.88
   5   6  -3   25.34    0.67
  -5   6   3   25.42    0.86
   5   6  -3   25.60    0.83
   5   6  -3   23.86    1.83
   5   6  -3   27.86    2.67
  -5   6   3   25.41    0.85
  -3  -6   3  147.32    4.91
   3  -6  -3  147.59    4.80
  -3  -6   3  149.27    5.67
   3  -6  -3  142.56    5.40
   3   6  -3  144.36    4.96
  -3   6   3  140.64    5.03
   3   6  -3  149.80    6.68
  -1  -6   3    1.00    0.08
   1  -6  -3    0.92    0.11
  -1  -6   3    0.77    0.36
  -1  -6   3    0.79    0.13
   1  -6  -3    1.03    0.14
   1  -6  -3    0.83    0.34
   1  -6  -3    0.98    0.11
  -1  -6   3    1.45    0.16
  -1  -6   3    0.68    0.58
   1  -6  -3    1.52    0.82
  -1  -6   3    0.97    0.13
   1   6  -3    0.98    0.66
  -1   6   3    0.56    0.25
  -1   6   3    0.80    0.13
  -1   6   3    1.10    0.09
  -1   6   3    0.81    0.12
   1   6  -3    0.97    0.38
   1   6  -3    0.72    0.12
  -1   6   3    0.86    0.51
  -1   6   3    1.03    0.13
   1   6  -3    0.90    0.14
  -1  -6  -3    1.64    0.60
  -1  -6  -3    0.84    0.11
  -1  -6  -3    1.32    0.35
  -1  -6  -3    1.08    0.13
   1  -6   3    1.23    0.15
   1  -6   3    0.91    0.08
   1  -6   3    0.64    0.72
   1  -6   3    1.03    0.12
   1  -6   3    0.65    0.35
   1   6   3    1.20    0.53
   1   6   3    0.81    0.30
  -1   6  -3    1.06    0.15
   1   6   3    0.74    0.06
  -1   6  -3    0.60    0.59
  -1   6  -3    1.01    0.11
  -1   6  -3    1.23    0.14
   1   6   3    0.88    0.12
   1   6   3    1.04    0.14
  -1   6  -3    0.92    0.08
   1   6   3    0.82    0.13
  -1   6  -3    1.13    0.43
  -1   6  -3    1.14    0.15
   1   6   3    1.00    0.08
  -3  -6  -3  149.80    5.00
   3   6   3  145.74    5.08
  -3   6  -3  140.04    5.45
  -3   6  -3  138.99    4.77
  -5  -6  -3   24.85    0.82
   5  -6   3   24.97    1.87
  -5  -6  -3   26.38    0.90
   5  -6   3   26.57    0.75
  -5  -6  -3   26.72    0.84
  -5  -6  -3   25.78    1.66
   5  -6   3   25.18    0.82
  -5  -6  -3   26.52    0.73
  -5  -6  -3   23.51    2.15
  -5   6  -3   25.37    0.87
   5   6   3   27.66    1.77
  -5   6  -3   25.58    0.83
   5   6   3   25.32    0.72
   5   6   3   25.00    2.23
  -5   6  -3   25.62    0.88
  -5   6  -3   20.89    2.48
  -5   6  -3   23.49    1.67
   5   6   3   25.89    0.77
   5   6   3   27.00    0.92
  -7  -6  -3   66.12    1.78
  -7  -6  -3   63.93    1.78
   7  -6   3   69.46    3.57
  -7  -6  -3   64.18    1.88
  -7  -6  -3   66.65    3.27
   7  -6   3   64.78    1.81
   7  -6   3   65.39    1.71
   7   6   3   66.66    3.36
   7   6   3   64.84    1.74
  -7   6  -3   65.44    1.88
  -7   6  -3   65.96    1.84
  -7   6  -3   63.99    1.87
  -7   6  -3   65.12    1.79
   7   6   3   62.20    1.89
  -9  -6  -3  118.87    3.03
   9  -6   3  119.50    5.65
  -9  -6  -3  117.81    3.19
   9  -6   3  127.50    5.47
   9  -6   3  115.78    3.07
   9  -6   3  104.82    6.65
  -9  -6  -3  121.55    5.18
  -9  -6  -3  117.41    3.18
   9  -6   3  119.32    2.97
   9   6   3  118.07    3.00
  -9   6  -3  118.45    3.05
  -9   6  -3  114.44    3.10
  -9   6  -3  115.82    3.15
  -9   6  -3  116.49    3.17
   9   6   3  117.07    5.26
  11  -6   3    1.11    0.82
  11  -6   3    1.35    0.23
 -11  -6  -3    1.21    0.21
 -11  -6  -3    1.02    0.74
 -11  -6  -3    1.64    0.30
  11  -6   3    1.57    0.27
 -11  -6  -3    1.58    0.28
  11  -6   3    0.34    0.76
 -11   6  -3    1.75    0.26
  11   6   3    0.87    0.77
  11   6   3    1.56    0.24
 -11   6  -3    1.51    0.29
 -11   6  -3    1.09    0.24
 -11   6  -3    1.52    0.27
  13  -6   3    6.27    0.43
  13  -6   3    9.52    2.25
  13  -6   3    6.88    0.50
 -13  -6  -3    6.28    0.52
 -13  -6  -3    6.97    0.55
  13  -6   3    8.35    1.81
 -13  -6  -3    6.79    0.46
 -13   6  -3    7.04    0.52
 -13   6  -3    6.24    0.51
  13   6   3    7.15    0.46
 -13   6  -3    7.43    0.57
  15  -6   3    0.84    0.24
 -15  -6  -3    0.56    0.23
 -15  -6  -3    0.42    0.22
 -15   6  -3    1.30    0.31
  15   6   3    0.77    0.21
 -15   6  -3    0.89    0.29
 -15   6  -3    0.50    0.34
 -17  -6  -3    1.64    0.46
  17  -6   3    2.17    0.37
 -17  -6  -3    1.77    0.38
  17   6   3    3.91    1.30
 -17   6  -3    1.72    0.59
  17   6   3    1.47    0.32
 -17   6  -3    1.98    0.41
  19  -6   3    6.09    0.54
 -19  -6  -3    7.61    0.88
  19   6   3    7.19    0.61
 -19   6  -3    7.13    0.89
 -21  -6  -3    2.11    0.54
  21  -6   3    2.64    0.47
  21   6   3    2.31    0.45
 -21   6  -3    2.87    0.62
 -20  -7   3    1.86    0.49
 -20   7   3    2.66    0.58
  20   7  -3    2.30    0.45
 -18  -7   3    5.86    0.74
  18  -7  -3    6.02    0.52
  18   7  -3    6.36    0.70
 -18   7   3    5.52    0.74
  16  -7  -3    3.29    0.48
  16  -7  -3    3.84    0.47
 -16  -7   3    2.79    0.47
 -16  -7   3    2.99    0.48
 -16   7   3    2.64    0.46
 -16   7   3    3.36    0.53
 -16   7   3    3.29    0.51
  16   7  -3    3.54    0.46
 -14  -7   3    2.47    0.35
  14  -7  -3    1.80    1.25
  14  -7  -3    2.49    0.37
 -14  -7   3    3.46    0.50
  14  -7  -3    2.62    0.35
 -14   7   3    2.48    0.40
  14   7  -3    2.49    0.35
 -14   7   3    2.56    0.43
 -14   7   3    2.77    0.43
  12  -7  -3    9.31    0.51
  12  -7  -3    9.35    0.57
 -12  -7   3    8.69    0.53
 -12  -7   3    7.88    0.52
  12  -7  -3   12.74    2.46
 -12  -7   3    8.62    0.61
 -12   7   3    9.55    0.62
 -12   7   3    8.32    0.59
 -12   7   3    8.35    0.60
 -12   7   3    8.22    0.55
  12   7  -3    8.25    0.49
  10  -7  -3    3.61    1.11
  10  -7  -3    2.41    2.44
  10  -7  -3    4.09    0.31
  10  -7  -3    3.85    0.33
 -10  -7   3    4.81    0.36
 -10  -7   3    4.29    0.34
 -10  -7   3    4.18    1.25
  10  -7  -3    6.56    1.70
  10   7  -3    4.04    0.38
 -10   7   3    3.80    0.53
 -10   7   3    4.71    0.39
 -10   7   3    3.97    0.37
  10   7  -3    3.40    1.08
 -10   7   3    4.27    0.38
  10   7  -3    4.36    0.31
   8  -7  -3    0.54    0.65
  -8  -7   3    0.23    0.11
  -8  -7   3    0.69    0.16
   8  -7  -3    0.31    0.11
   8  -7  -3    0.41    0.13
   8  -7  -3    0.32    0.53
  -8  -7   3   -0.11    0.40
  -8  -7   3    0.25    0.13
   8  -7  -3    1.47    1.77
  -8   7   3    0.55    0.17
   8   7  -3    0.24    0.12
  -8   7   3    0.52    0.16
  -8   7   3    0.86    0.19
   8   7  -3    0.61    0.13
   8   7  -3    0.25    0.56
  -8   7   3    0.47    0.15
  -6  -7   3   64.82    1.80
  -6  -7   3   61.65    3.25
  -6  -7   3   67.65    1.71
   6  -7  -3   64.76    1.80
   6  -7  -3   66.16    1.70
  -6  -7   3   65.11    1.90
   6  -7  -3   66.88    4.38
   6  -7  -3   63.47    3.43
  -6  -7   3   65.58    1.82
   6   7  -3   64.71    1.80
  -6   7   3   67.34    1.87
  -6   7   3   63.98    1.84
  -6   7   3   66.81    1.84
   6   7  -3   61.66    1.89
   6   7  -3   62.91    3.36
   6   7  -3   64.40    1.68
  -6   7   3   64.12    1.83
  -4  -7   3   -0.01    0.04
   4  -7  -3    0.06    0.06
  -4  -7   3   -0.15    0.24
  -4  -7   3   -0.01    0.04
   4  -7  -3   -0.01    0.28
  -4  -7   3    0.03    0.06
   4  -7  -3    0.04    0.04
  -4   7   3    0.04    0.06
  -4   7   3    0.34    0.34
  -4   7   3   -0.01    0.04
   4   7  -3    0.05    0.04
   4   7  -3   -0.13    0.22
   4   7  -3    0.01    0.06
   4   7  -3    0.07    0.05
   4   7  -3   -0.02    0.05
  -4   7   3    0.04    0.06
  -4   7   3    0.31    0.10
  -2  -7   3   54.90    1.32
   2  -7  -3   54.97    1.41
   2  -7  -3   56.51    2.54
  -2  -7   3   57.64    2.66
  -2  -7   3   54.45    1.56
  -2  -7   3   56.46    1.44
   2  -7  -3   57.33    1.36
   2  -7  -3   51.61    3.50
   2  -7  -3   48.81    1.33
  -2  -7   3   50.55    3.17
   2   7  -3   51.35    2.56
   2   7  -3   49.42    1.86
   2   7  -3   52.13    1.36
  -2   7   3   53.92    2.74
  -2   7   3   53.36    2.27
   2   7  -3   51.08    1.50
   2   7  -3   55.34    3.19
  -2   7   3   53.95    1.47
   0  -7  -3   -0.01    0.04
   0  -7   3    0.08    0.04
   0  -7   3    0.01    0.03
   0  -7  -3    0.01    0.03
   0  -7   3   -0.01    0.04
   0  -7   3    0.04    0.27
   0  -7   3   -0.04    0.03
   0  -7  -3   -1.30    0.54
   0  -7   3    0.18    0.76
   0  -7  -3    0.03    0.23
   0   7   3    0.00    0.04
   0   7   3   -0.59    0.48
   0   7  -3    0.04    0.05
   0   7  -3    0.01    0.23
   0   7   3   -0.02    0.04
   0   7  -3   -0.01    0.04
   0   7   3    0.00    0.03
   0   7  -3    0.08    0.06
   0   7   3    0.25    0.07
   0   7   3   -0.01    0.03
   0   7  -3    0.05    0.04
   2  -7   3   56.53    1.40
   2  -7   3   50.86    2.67
   2  -7   3   55.25    3.39
   2  -7   3   56.32    1.38
  -2  -7  -3   52.77    2.70
   2  -7   3   57.94    1.58
  -2  -7  -3   54.98    1.46
  -2  -7  -3   55.73    1.47
  -2  -7  -3   57.83    2.30
  -2  -7  -3   55.87    1.42
  -2   7  -3   55.19    1.53
   2   7   3   52.72    1.52
   2   7   3   52.84    1.32
   2   7   3   51.72    1.31
   2   7   3   52.53    2.25
  -2   7  -3   54.11    3.13
   2   7   3   55.07    1.33
   2   7   3   54.58    2.75
  -2   7  -3   52.97    1.39
  -2   7  -3   55.05    1.59
   2   7   3   54.54    1.52
  -2   7  -3   51.15    2.54
   4  -7   3    0.03    0.05
  -4  -7  -3   -0.13    0.18
  -4  -7  -3   -0.73    0.67
   4  -7   3    0.02    0.05
  -4  -7  -3    0.03    0.05
  -4  -7  -3    0.02    0.04
  -4  -7  -3   -0.03    0.03
   4   7   3    0.06    0.05
   4   7   3    0.03    0.06
  -4   7  -3    0.01    0.29
  -4   7  -3    0.01    0.05
  -4   7  -3    0.00    0.05
   4   7   3    0.22    0.25
  -4   7  -3    0.00    0.05
   4   7   3    0.00    0.05
   4   7   3    0.03    0.73
   6  -7   3   65.09    1.66
   6  -7   3   62.08    3.40
  -6  -7  -3   60.26    2.99
   6  -7   3   64.78    1.76
  -6  -7  -3   61.91    1.85
  -6  -7  -3   65.20    1.78
  -6  -7  -3   65.68    1.76
  -6   7  -3   66.74    1.78
  -6   7  -3   65.54    3.14
   6   7   3   63.92    1.68
  -6   7  -3   64.47    1.80
  -6   7  -3   62.26    1.83
   6   7   3   64.39    1.87
  -6   7  -3   63.54    1.84
   8  -7   3    0.47    0.10
  -8  -7  -3    0.21    0.12
   8  -7   3    1.00    0.76
   8  -7   3    1.67    0.70
   8  -7   3    0.60    1.53
  -8  -7  -3    0.30    0.11
  -8  -7  -3    0.88    0.59
  -8  -7  -3    0.40    0.13
   8  -7   3    0.31    0.11
  -8   7  -3    0.21    0.12
  -8   7  -3    0.31    0.12
   8   7   3    0.42    0.14
   8   7   3    0.47    0.12
  -8   7  -3    0.38    0.13
  -8   7  -3    0.56    0.14
   8   7   3    0.52    0.53
  10  -7   3    4.11    1.17
 -10  -7  -3    4.82    0.35
  10  -7   3    4.34    0.34
 -10  -7  -3    3.97    0.32
 -10  -7  -3    4.00    0.37
  10  -7   3    3.60    1.27
 -10  -7  -3    4.31    1.21
  10  -7   3    4.29    0.30
  10   7   3    4.37    0.49
  10   7   3    5.85    1.45
 -10   7  -3    4.52    0.39
 -10   7  -3    3.92    0.33
 -10   7  -3    3.97    0.43
 -10   7  -3    4.39    0.38
  10   7   3    4.00    0.31
  12  -7   3   12.07    2.49
 -12  -7  -3    8.14    0.59
  12  -7   3    8.50    0.48
  12  -7   3   10.43    2.00
  12  -7   3    8.89    0.55
 -12  -7  -3    8.18    0.50
  12   7   3    8.05    0.48
 -12   7  -3    8.06    0.57
 -12   7  -3    7.89    0.55
 -12   7  -3    7.25    0.51
 -12   7  -3    8.41    0.60
  14  -7   3    1.91    0.34
  14  -7   3    2.32    0.32
 -14  -7  -3    2.19    0.39
 -14  -7  -3    2.70    0.36
  14  -7   3    3.06    1.44
 -14  -7  -3    2.41    0.40
 -14   7  -3    2.02    0.36
  14   7   3    2.99    0.40
 -14   7  -3    2.89    0.44
 -14   7  -3    2.19    0.35
 -16  -7  -3    2.57    0.45
 -16  -7  -3    2.67    0.46
  16  -7   3    3.68    0.49
  16  -7   3    4.04    0.48
 -16   7  -3    3.57    0.54
 -16   7  -3    3.09    0.50
  16   7   3    3.48    0.45
 -18  -7  -3    5.75    0.74
  18   7   3    5.10    0.61
 -18   7  -3    4.76    0.69
 -20  -7  -3    3.00    0.58
 -20   7  -3    3.37    0.59
  20   7   3    3.03    0.48
 -19  -8   3    0.72    0.34
 -19   8   3    0.91    0.41
 -17  -8   3    2.67    0.59
 -17   8   3    2.11    0.42
 -15  -8   3    6.89    0.52
  15  -8  -3    7.24    2.16
  15  -8  -3    7.69    0.58
 -15  -8   3    6.47    0.60
 -15   8   3    6.70    0.71
 -15   8   3    7.94    0.74
 -15   8   3    6.59    0.61
  15   8  -3    6.04    0.58
  13  -8  -3    1.14    0.26
 -13  -8   3    1.30    0.27
  13  -8  -3    0.93    0.94
 -13   8   3    1.82    0.42
 -13   8   3    1.44    0.30
  13   8  -3    1.21    0.29
 -13   8   3    1.26    0.30
 -13   8   3    1.31    0.28
 -11  -8   3   12.45    0.65
 -11  -8   3   13.46    0.67
  11  -8  -3   12.64    0.94
  11  -8  -3   11.38    2.19
 -11  -8   3   12.77    0.74
 -11   8   3   13.17    0.70
 -11   8   3   12.42    0.73
  11   8  -3   12.34    0.74
 -11   8   3   13.17    0.73
  -9  -8   3    1.35    0.85
   9  -8  -3    0.45    0.14
   9  -8  -3    0.47    0.67
   9  -8  -3   -0.12    1.94
  -9  -8   3    0.74    0.18
  -9  -8   3    0.96    0.22
   9  -8  -3    0.70    0.65
  -9  -8   3    0.49    0.15
   9   8  -3    1.58    0.79
  -9   8   3    0.56    0.18
  -9   8   3    0.68    0.17
   9   8  -3    0.57    0.18
  -9   8   3    0.68    0.18
  -9   8   3    0.71    0.18
   7  -8  -3    0.64    0.17
   7  -8  -3   -0.74    1.39
  -7  -8   3    0.42    0.13
  -7  -8   3    0.54    0.14
  -7  -8   3    0.41    0.55
  -7  -8   3    0.36    0.13
   7  -8  -3    0.02    0.42
   7  -8  -3    0.53    0.60
   7   8  -3   -0.15    0.46
   7   8  -3    0.15    0.11
  -7   8   3    0.43    0.13
  -7   8   3    0.50    0.16
  -7   8   3    0.59    0.15
  -7   8   3    0.54    0.15
   5  -8  -3    8.09    1.37
   5  -8  -3   11.15    0.50
  -5  -8   3   10.88    0.51
  -5  -8   3   11.73    0.53
  -5  -8   3   12.21    1.63
  -5  -8   3   11.30    0.45
   5   8  -3   11.27    0.59
  -5   8   3   11.89    0.54
   5   8  -3   13.28    1.73
  -5   8   3   10.13    0.52
  -5   8   3   10.41    0.51
  -5   8   3   10.80    0.53
   3  -8  -3   30.07    2.00
  -3  -8   3   33.89    1.07
  -3  -8   3   33.63    1.06
   3  -8  -3   34.51    1.01
  -3  -8   3   34.70    1.02
  -3  -8   3   36.50    2.19
   3   8  -3   34.26    1.14
  -3   8   3   34.41    1.04
   3   8  -3   35.92    1.13
  -3   8   3   33.97    1.08
  -3   8   3   34.25    1.87
  -3   8   3   35.71    1.08
   3   8  -3   31.78    2.10
  -3   8   3   35.24    1.09
   1  -8  -3  318.47    9.25
  -1   8   3  277.81    8.50
   1   8  -3  258.51   10.49
  -1  -8  -3  306.25    9.03
   1   8   3  292.84    8.79
   3  -8   3   34.67    1.06
  -3  -8  -3   35.72    0.99
  -3  -8  -3   34.18    1.05
  -3  -8  -3   34.06    1.04
   3  -8   3   29.14    2.14
   3  -8   3   34.50    0.99
  -3  -8  -3   38.29    2.47
  -3   8  -3   39.17    2.22
  -3   8  -3   32.07    1.07
   3   8   3   36.12    1.93
  -3   8  -3   34.32    1.04
   3   8   3   33.99    2.41
  -3   8  -3   33.90    1.09
   3   8   3   36.50    1.14
   3   8   3   36.74    1.15
  -5  -8  -3   10.77    0.50
  -5  -8  -3   11.25    0.50
  -5  -8  -3   10.75    1.39
   5  -8   3   12.05    0.50
   5   8   3   10.70    0.58
   5   8   3   10.85    0.56
   5   8   3   10.59    1.41
  -5   8  -3   11.04    0.54
  -5   8  -3   11.67    1.55
  -5   8  -3   11.43    0.63
   7  -8   3    0.08    0.48
  -7  -8  -3    0.39    0.14
  -7  -8  -3    0.48    0.14
  -7  -8  -3    1.08    0.55
  -7  -8  -3    0.50    0.14
  -7   8  -3    0.31    0.12
  -7   8  -3    0.27    0.14
  -7   8  -3    0.51    0.16
   7   8   3   -0.10    0.34
  -7   8  -3    0.56    0.14
   7   8   3    0.80    0.20
  -7   8  -3    0.24    0.41
   9  -8   3    0.88    0.85
  -9  -8  -3    0.97    0.19
  -9  -8  -3    0.65    0.16
   9  -8   3    0.81    0.18
   9  -8   3   -1.78    2.00
  -9  -8  -3    1.57    0.77
   9  -8   3    0.01    0.68
  -9  -8  -3    0.48    0.16
   9   8   3    1.15    0.24
  -9   8  -3    0.65    0.18
  -9   8  -3    0.42    0.14
   9   8   3    0.82    0.18
  -9   8  -3    0.56    0.20
  -9   8  -3    0.86    0.21
  11  -8   3   12.56    0.68
  11  -8   3   13.85    2.41
  11  -8   3   10.33    2.15
 -11  -8  -3   11.62    0.62
 -11   8  -3   11.98    0.70
 -11   8  -3   11.93    0.64
 -11   8  -3   13.07    0.75
  11   8   3   12.68    0.61
  11   8   3   12.86    0.75
 -11   8  -3   12.58    0.69
  13  -8   3    0.83    0.21
  13  -8   3    1.77    1.16
 -13  -8  -3    1.02    0.26
 -13  -8  -3    1.76    0.30
  13   8   3    1.76    0.30
  13   8   3    1.40    0.31
 -13   8  -3    1.39    0.29
 -13   8  -3    1.33    0.31
 -13   8  -3    1.58    0.32
  15  -8   3    5.83    0.52
 -15  -8  -3    7.08    0.52
 -15  -8  -3    6.62    0.58
 -15   8  -3    6.95    0.60
  15   8   3    7.25    0.53
  15   8   3    7.29    0.63
 -15   8  -3    7.17    0.59
 -15   8  -3    7.65    0.65
 -17  -8  -3    2.99    0.53
  17   8   3    2.65    0.42
 -19  -8  -3    1.26    0.40
 -19   8  -3    0.97    0.36
 -20  -9   3   -0.15    0.17
 -20   9   3    0.17    0.36
 -18  -9   3    0.36    0.27
 -18   9   3    0.24    0.29
 -16  -9   3    0.54    0.28
 -16  -9   3    0.80    0.24
 -16   9   3    0.50    0.27
 -16   9   3    0.48    0.27
 -14  -9   3    0.85    0.24
  14  -9  -3    0.26    0.94
  14  -9  -3    0.79    0.23
 -14  -9   3    0.81    0.27
 -14   9   3    1.23    0.30
 -14   9   3    0.35    0.21
 -14   9   3    0.49    0.24
 -12  -9   3    4.05    0.53
 -12  -9   3    3.77    0.51
  12  -9  -3    4.31    0.40
 -12  -9   3    4.07    0.47
  12  -9  -3    5.93    1.64
 -12   9   3    5.21    0.47
 -12   9   3    3.93    0.51
  12   9  -3    4.54    0.57
 -12   9   3    4.84    0.56
 -12   9   3    4.48    0.51
 -10  -9   3    1.19    0.26
 -10  -9   3    1.31    0.24
  10  -9  -3    1.46    0.26
  10  -9  -3    1.46    1.03
 -10  -9   3    1.03    0.22
 -10   9   3    1.06    0.23
 -10   9   3    1.35    0.28
 -10   9   3    1.53    0.27
 -10   9   3    1.16    0.26
  10   9  -3    1.76    0.32
   8  -9  -3    0.82    0.64
  -8  -9   3    0.92    0.23
  -8  -9   3    0.47    0.14
  -8  -9   3    0.55    0.17
   8  -9  -3    0.83    0.67
  -8  -9   3    0.76    0.68
   8  -9  -3    0.61    0.16
  -8   9   3    0.93    0.20
   8   9  -3    0.77    0.70
  -8   9   3    0.77    0.19
   8   9  -3    0.63    0.18
  -8   9   3    0.41    0.17
  -8   9   3    0.67    0.18
   6  -9  -3  117.45    5.08
   6  -9  -3  117.10    3.03
  -6  -9   3  115.07    3.06
   6  -9  -3  120.08    5.17
  -6  -9   3  123.98    5.03
   6  -9  -3  119.05    6.21
  -6   9   3  117.60    3.10
   6   9  -3  118.06    3.23
   6   9  -3  122.47    3.19
  -6   9   3  115.23    3.12
  -6   9   3  118.39    3.11
  -6   9   3  112.64    3.09
  -4  -9   3    4.96    1.04
  -4  -9   3    4.64    0.31
   4  -9  -3    5.57    1.15
   4  -9  -3    4.04    0.27
  -4  -9   3    3.61    0.25
  -4  -9   3    4.43    0.31
  -4   9   3    4.49    0.31
  -4   9   3    4.47    0.88
  -4   9   3    3.34    0.27
   4   9  -3    4.30    0.33
   4   9  -3    4.54    0.35
  -4   9   3    3.37    0.29
  -2  -9   3   89.61    3.82
   2  -9  -3   91.36    2.30
  -2  -9   3   88.03    2.25
   2  -9  -3   79.93    2.26
  -2  -9   3   90.69    2.32
   2  -9  -3   83.55    3.65
   2   9  -3   87.80    4.37
   2   9  -3   88.66    2.38
   2   9  -3   87.92    2.37
  -2   9   3   92.27    2.33
  -2   9   3   80.05    3.76
   0  -9   3    0.02    0.06
   0  -9  -3   -0.13    0.23
   0  -9  -3    0.08    0.06
   0  -9   3   -0.29    0.20
   0  -9  -3    0.00    0.05
   0   9   3    0.03    0.06
   0   9   3    0.07    0.24
   0   9  -3    0.11    0.30
   0   9  -3    0.05    0.07
   0   9   3   -0.01    0.06
   0   9  -3   -0.07    0.04
   0   9  -3    0.06    0.07
   0   9   3   -0.01    0.06
   2  -9   3   87.24    4.00
  -2  -9  -3   88.96    3.41
   2  -9   3   89.93    2.30
   2   9   3   86.87    3.36
   2   9   3   88.26    2.27
  -2   9  -3   83.03    2.31
  -2   9  -3   89.65    3.78
   2   9   3   89.83    2.37
   4  -9   3    3.89    0.25
  -4  -9  -3    3.65    0.27
  -4  -9  -3    3.77    0.27
   4  -9   3    4.46    1.11
  -4  -9  -3    4.75    0.88
   4  -9   3    3.28    0.27
   4   9   3    4.24    0.86
  -4   9  -3    4.29    0.29
   4   9   3    3.94    0.32
  -4   9  -3    4.48    0.32
  -4   9  -3    3.25    0.29
  -4   9  -3    2.87    0.80
   6  -9   3  107.91    5.12
  -6  -9  -3  129.84    4.72
  -6  -9  -3  118.27    3.01
   6  -9   3  118.56    2.99
   6   9   3  114.47    4.68
   6   9   3  120.65    3.16
  -6   9  -3  104.55    4.59
  -6   9  -3  117.73    3.04
  -6   9  -3  116.63    3.03
  -6   9  -3  112.74    3.08
   6   9   3  117.87    3.19
  -6   9  -3  116.10    3.10
  -8  -9  -3    0.72    0.19
  -8  -9  -3    0.32    0.15
  -8  -9  -3    0.90    0.17
   8  -9   3    0.57    0.66
   8  -9   3    0.44    0.15
  -8   9  -3    0.97    0.20
   8   9   3    1.22    0.67
  -8   9  -3    0.98    0.21
   8   9   3    0.45    0.17
  -8   9  -3    0.85    0.20
  -8   9  -3    0.64    0.17
  10  -9   3    2.01    1.17
  10  -9   3    1.76    0.27
 -10  -9  -3    0.69    0.69
 -10  -9  -3    0.98    0.23
 -10  -9  -3    1.17    0.23
  10  -9   3    1.20    1.03
 -10   9  -3    1.13    0.30
 -10   9  -3    1.43    0.27
 -10   9  -3    1.13    0.25
 -10   9  -3    1.37    0.27
  10   9   3    1.03    0.67
 -12  -9  -3    3.57    0.42
  12  -9   3    5.05    1.56 -12  -9  -3    4.84    0.57
  12  -9   3    5.17    0.42
 -12   9  -3    4.73    0.53
 -12   9  -3    3.62    0.48
  12   9   3    3.44    0.50
 -12   9  -3    4.36    0.48
 -12   9  -3    4.42    0.63
  14  -9   3    0.34    1.03
  14  -9   3    0.91    0.25
 -14  -9  -3    0.67    0.20
 -14  -9  -3    0.44    0.23
  14   9   3    1.23    0.31
 -14   9  -3    0.89    0.28
 -14   9  -3    1.14    0.28
 -14   9  -3    1.31    0.36
 -16  -9  -3    0.57    0.25
 -16  -9  -3    0.72    0.25
 -16   9  -3    0.33    0.25
 -18  -9  -3    0.51    0.29
 -18   9  -3    0.57    0.30
 -20  -9  -3   -0.26    0.16
 -20   9  -3    0.06    0.33
 -19 -10   3    0.43    0.30
 -19  10   3    0.12    0.29
 -17 -10   3    1.04    0.34
 -17  10   3    1.14    0.35
 -17  10   3    1.52    0.40
 -15 -10   3    4.12    0.53
 -15 -10   3    3.98    0.59
  15 -10  -3    4.27    0.56
 -15  10   3    4.56    0.64
  15  10  -3    3.02    0.70
 -15  10   3    4.36    0.60
 -15  10   3    3.59    0.54
 -13 -10   3    1.03    0.29
 -13 -10   3    0.84    0.23
  13 -10  -3    0.75    0.24
  13 -10  -3    1.67    1.30
 -13  10   3    0.64    0.27
 -13  10   3    0.77    0.24
 -13  10   3    0.83    0.27
  13  10  -3    0.78    0.26
 -13  10   3    1.11    0.30
  11 -10  -3   25.00    1.04
 -11 -10   3   23.88    1.12
  11 -10  -3   22.30    3.26
 -11 -10   3   24.38    1.02
 -11 -10   3   22.39    0.98
 -11  10   3   23.61    1.11
  11  10  -3   24.21    1.14
 -11  10   3   24.23    1.07
 -11  10   3   21.61    1.04
 -11  10   3   24.30    1.10
  -9 -10   3    1.45    0.25
  -9 -10   3    1.16    0.24
  -9 -10   3    1.20    0.27
   9 -10  -3    1.09    0.22
   9 -10  -3    0.81    0.82
  -9  10   3    1.19    0.26
  -9  10   3    1.41    0.27
  -9  10   3    1.44    0.27
   9  10  -3    2.21    0.97
  -9  10   3    1.01    0.25
   9  10  -3    2.03    0.38
   7 -10  -3    4.80    0.34
  -7 -10   3    4.18    0.34
   7 -10  -3    4.94    1.28
   7 -10  -3    4.57    1.44
  -7 -10   3    4.00    0.48
  -7 -10   3    4.26    1.08
   7  10  -3    4.83    1.25
  -7  10   3    4.30    0.37
  -7  10   3    3.97    0.34
   7  10  -3    3.68    0.44
  -7  10   3    4.31    0.37
  -7  10   3    4.14    0.35
   7  10  -3    3.90    0.38
  -5 -10   3    0.95    0.16
   5 -10  -3    1.02    0.65
   5 -10  -3    0.85    0.15
  -5 -10   3    0.63    0.47
  -5 -10   3    0.99    0.20
  -5  10   3    0.52    0.15
   5  10  -3    0.80    0.23
   5  10  -3    0.91    0.20
   5  10  -3    0.81    0.60
  -5  10   3    0.73    0.19
  -3 -10   3    0.05    0.07
  -3 -10   3    0.15    0.28
  -3 -10   3    0.24    0.10
  -3 -10   3    0.16    0.08
   3 -10  -3   -0.38    0.24
  -3  10   3    0.09    0.08
  -3  10   3    0.06    0.08
  -3  10   3    0.08    0.08
   3  10  -3    0.47    0.41
   3  10  -3    0.11    0.10
  -3  10   3    0.04    0.08
  -3  10   3    0.34    0.39
   3  10  -3    0.02    0.07
   1 -10  -3    7.57    0.41
  -1 -10   3    8.42    1.39
   1 -10  -3   11.07    1.64
  -1 -10   3    8.04    0.41
  -1 -10   3    7.75    0.40
   1 -10  -3    7.65    0.42
   1  10  -3    7.24    0.43
  -1  10   3    7.94    0.40
  -1  10   3    5.80    0.95
  -1  10   3    7.87    0.43
   1  10  -3    6.70    1.21
  -1  10   3    7.60    0.43
   1  10  -3    8.25    0.45
   1 -10   3    8.90    0.43
   1 -10   3    7.30    1.35
  -1 -10  -3    8.07    0.40
   1 -10   3    8.47    0.40
  -1 -10  -3    8.10    1.16
  -1 -10  -3    8.25    0.41
   1  10   3    8.14    0.40
   1  10   3    6.68    1.01
   1  10   3    7.85    0.44
   1  10   3    7.89    0.44
  -1  10  -3    7.73    0.44
  -1  10  -3    7.80    0.41
  -1  10  -3    7.13    0.42
  -1  10  -3    8.24    1.28
   3 -10   3   -0.06    0.06
  -3 -10  -3    0.15    0.29
   3 -10   3    0.17    0.40
  -3 -10  -3    0.11    0.08
  -3 -10  -3    0.16    0.08
  -3  10  -3   -0.28    0.25
   3  10   3    0.04    0.30
   3  10   3    0.05    0.08
   3  10   3    0.01    0.06
  -3  10  -3    0.00    0.07
  -3  10  -3    0.03    0.08
  -3  10  -3    0.04    0.06
  -5 -10  -3    1.07    0.19
  -5 -10  -3    0.62    0.44
   5 -10   3    1.02    0.68
  -5 -10  -3    1.19    0.23
   5  10   3    0.87    0.21
  -5  10  -3    0.69    0.52
   5  10   3    1.15    0.23
  -5  10  -3    1.03    0.19
   5  10   3    0.32    0.38
   7 -10   3    3.92    1.13
   7 -10   3    3.98    0.31
  -7 -10  -3    4.30    0.34
  -7 -10  -3    5.78    1.16
  -7 -10  -3    3.76    0.30
  -7  10  -3    4.50    0.38
  -7  10  -3    4.20    0.36
  -7  10  -3    4.19    0.34
   7  10   3    3.84    0.36
   7  10   3    4.08    0.38
  -7  10  -3    3.70    0.32
   7  10   3    3.84    0.99
  -7  10  -3    4.52    1.04
   9 -10   3    1.85    0.27
  -9 -10  -3    0.94    0.70
  -9 -10  -3    1.56    0.25
   9 -10   3    0.71    0.80
  -9 -10  -3    1.56    0.28
  -9 -10  -3    1.12    0.21
  -9  10  -3    1.81    0.42
   9  10   3    1.18    0.28
  -9  10  -3    0.70    0.18
  -9  10  -3    1.60    0.31
  -9  10  -3    1.22    0.23
   9  10   3    2.41    0.88
  11 -10   3   23.83    1.00
  11 -10   3   26.12    3.48
 -11 -10  -3   24.61    1.02
 -11  10  -3   23.16    1.05
  11  10   3   21.21    1.06
 -11  10  -3   22.62    1.00
 -11  10  -3   22.54    1.09
 -11  10  -3   22.52    1.05
 -13 -10  -3    0.97    0.28
 -13 -10  -3    0.83    0.20
  13 -10   3    0.86    0.24
  13 -10   3    1.00    1.00
 -13  10  -3    0.76    0.27
 -13  10  -3    0.20    0.18
 -13  10  -3    0.79    0.26
  13  10   3    0.68    0.23
 -15 -10  -3    3.21    0.50
 -15 -10  -3    3.25    0.45
  15 -10   3    4.45    0.55
 -15  10  -3    3.93    0.57
 -15  10  -3    4.37    0.68
 -15  10  -3    4.15    0.57
  15  10   3    3.62    0.55
 -17 -10  -3    1.38    0.37
 -17 -10  -3    1.44    0.39
 -17  10  -3    0.96    0.34
 -19 -10  -3    0.14    0.27
 -19  10  -3   -0.09    0.21
 -18 -11   3    1.45    0.40
 -18 -11   3    0.88    0.39
 -18  11   3    1.17    0.41
 -18  11   3    0.79    0.37
 -16 -11   3    0.04    0.16
 -16 -11   3    0.05    0.21
 -16  11   3    0.17    0.25
 -14 -11   3    0.05    0.14
 -14 -11   3    0.03    0.16
  14 -11  -3   -0.43    0.79
  14 -11  -3    0.01    0.14
 -14  11   3   -0.08    0.15
 -14  11   3   -0.06    0.14
 -14  11   3   -0.02    0.16
  14  11  -3    0.40    0.24
 -14  11   3    0.12    0.17
 -12 -11   3    0.27    0.18
 -12 -11   3    0.71    0.24
  12 -11  -3    0.33    0.93
  12 -11  -3    0.31    0.17
 -12  11   3    0.73    0.25
 -12  11   3    0.52    0.22
 -12  11   3    0.61    0.22
  12  11  -3    0.50    0.22
 -12  11   3    0.09    0.16
 -10 -11   3   23.83    1.11
 -10 -11   3   22.89    0.98
  10 -11  -3   22.91    0.99
  10 -11  -3   23.31    3.15
 -10 -11   3   24.61    1.03
  10  11  -3   24.08    1.12
 -10  11   3   24.03    1.07
 -10  11   3   23.54    1.07
 -10  11   3   22.33    1.08
 -10  11   3   24.00    1.07
  -8 -11   3   13.51    0.69
   8 -11  -3   12.49    0.65
   8 -11  -3   14.85    2.31
  -8 -11   3   13.91    0.67
   8  11  -3   11.75    2.09
  -8  11   3   13.17    0.70
  -8  11   3   13.03    0.72
   8  11  -3   11.59    0.73
   8  11  -3   11.75    0.71
  -8  11   3   13.07    0.80
  -8  11   3   12.92    0.70
  -6 -11   3    1.55    0.25
   6 -11  -3    2.38    0.91
   6 -11  -3    2.35    0.84
  -6 -11   3    1.77    0.26
  -6 -11   3    0.32    0.54
  -6  11   3    1.50    0.26
  -6  11   3    1.42    0.26
   6  11  -3    1.35    0.61
  -6  11   3    1.17    0.22
  -6  11   3    1.88    0.30
   6  11  -3    1.28    0.27
  -4 -11   3    1.82    0.74
   4 -11  -3    2.16    0.85
  -4 -11   3    2.61    0.22
  -4  11   3    1.95    0.28
  -4  11   3    2.01    0.28
  -4  11   3    2.54    0.73
   4  11  -3    1.91    0.29
   4  11  -3    2.07    0.31
   4  11  -3    2.92    0.86
  -4  11   3    1.44    0.24
  -4  11   3    2.27    0.28
  -2 -11   3   39.90    1.20
  -2 -11   3   41.44    1.25
  -2  11   3   38.99    1.26
   2  11  -3   33.67    2.38
   2  11  -3   37.48    1.45
  -2  11   3   38.88    1.27
   2  11  -3   40.17    1.25
  -2  11   3   36.45    2.14
  -2  11   3   37.14    1.42
   2  11  -3   40.33    1.31
   0 -11  -3   -0.25    0.29
   0 -11   3    1.24    0.61
   0 -11   3    0.24    0.11
   0 -11  -3    0.02    0.09
   0 -11   3    0.01    0.06
   0 -11  -3    0.10    0.09
   0  11   3   -0.09    0.28
   0  11  -3    0.06    0.06
   0  11   3   -0.05    0.06
   0  11   3   -0.03    0.07
   0  11  -3    0.05    0.41
   0  11  -3   -0.02    0.07
   0  11  -3    0.03    0.07
   0  11   3    0.08    0.09
   2 -11   3   37.49    1.33
   2 -11   3   37.37    2.69
  -2 -11  -3   39.95    1.20
  -2 -11  -3   40.44    1.24
  -2 -11  -3   41.86    2.31
   2  11   3   41.39    1.24
  -2  11  -3   36.00    2.42
   2  11   3   39.98    1.31
  -2  11  -3   38.26    1.28
   2  11   3   40.61    1.31
   2  11   3   38.25    2.17
   4 -11   3    2.41    0.85
   4 -11   3    1.62    0.24
  -4 -11  -3    1.62    0.56
  -4  11  -3    2.27    0.72
  -4  11  -3    2.14    0.30
  -4  11  -3    1.60    0.23
   4  11   3    1.95    0.28
   4  11   3    2.19    0.38
   4  11   3    2.13    0.67
  -4  11  -3    2.17    0.31
  -6 -11  -3    1.47    0.24
   6 -11   3    1.64    0.95
  -6 -11  -3    2.61    0.75
   6  11   3    1.46    0.27
  -6  11  -3    1.87    0.29
  -6  11  -3    1.59    0.25
  -6  11  -3    1.41    0.25
  -6  11  -3    1.63    0.27
  -6  11  -3    1.77    0.76
   6  11   3    0.75    0.43
   6  11   3    1.63    0.29
  -8 -11  -3   14.13    1.90
  -8 -11  -3   13.27    0.63
  -8 -11  -3   11.44    0.63
  -8  11  -3   11.69    0.65
  -8  11  -3   12.72    0.66
   8  11   3   10.05    1.70
  -8  11  -3   12.68    0.69
  -8  11  -3   10.93    0.67
  10 -11   3   23.55    1.09
  10 -11   3   21.02    3.06
 -10 -11  -3   23.33    1.09
 -10 -11  -3   22.84    0.99
  10  11   3   22.93    1.09
 -10  11  -3   25.16    1.10
 -10  11  -3   24.00    1.11
 -10  11  -3   23.64    1.03
 -10  11  -3   22.66    1.04
  12 -11   3    0.28    0.16
  12 -11   3   -0.56    0.56
 -12 -11  -3    0.09    0.17
 -12 -11  -3    0.30    0.17
 -12  11  -3    0.38    0.17
  12  11   3    0.32    0.21
 -12  11  -3    0.17    0.16
 -12  11  -3    0.50    0.19
 -12  11  -3    0.35    0.20
  14 -11   3    0.17    0.17
 -14 -11  -3    0.04    0.16
  14 -11   3    1.18    1.14
 -14 -11  -3    0.02    0.12
  14  11   3    0.20    0.20
 -14  11  -3   -0.07    0.11
 -14  11  -3    0.09    0.19
 -14  11  -3   -0.04    0.14
 -16 -11  -3   -0.06    0.17
 -16 -11  -3    0.02    0.18
 -16  11  -3    0.06    0.18
 -16  11  -3    0.22    0.23
 -18 -11  -3    0.69    0.35
 -18 -11  -3    1.43    0.32
 -18  11  -3    1.10    0.38
 -17 -12   3    1.02    0.35
 -17 -12   3    0.87    0.33
 -17  12   3    0.62    0.35
 -17  12   3    1.00    0.40
 -15 -12   3    1.63    0.49
 -15 -12   3    2.10    0.44
 -15  12   3    2.60    0.50
 -13 -12   3    9.78    0.75
  13 -12  -3   11.32    0.86
  13 -12  -3   11.26    2.47
 -13 -12   3    9.89    0.67
 -13  12   3   11.04    0.80
 -13  12   3   10.83    0.75
 -13  12   3    9.33    0.71
 -13  12   3    9.81    0.73
  13  12  -3   10.25    0.79
 -11 -12   3    0.35    0.18
  11 -12  -3    0.42    0.92
  11  12  -3    0.16    0.17
 -11  12   3    0.18    0.17
 -11  12   3    0.65    0.23
 -11  12   3    0.30    0.18
 -11  12   3    0.20    0.17
  -9 -12   3    4.26    0.37
  -9 -12   3    4.32    0.56
   9 -12  -3    3.64    1.25
  -9  12   3    4.37    0.51
  -9  12   3    4.12    0.40
  -9  12   3    4.75    0.55
  -9  12   3    4.27    0.52
   9  12  -3    3.70    0.49
   9  12  -3    3.50    0.50
   7 -12  -3    9.54    1.80
  -7 -12   3    9.45    0.54
  -7 -12   3    8.22    0.53
  -7  12   3    8.01    0.54
   7  12  -3    8.42    0.58
   7  12  -3    8.86    0.61
  -7  12   3    7.52    0.53
  -7  12   3    9.61    0.60
  -7  12   3    8.93    0.58
  -5 -12   3    0.13    0.47
  -5 -12   3    0.13    0.12
  -5 -12   3    0.19    0.10
   5 -12  -3    0.41    0.52
  -5  12   3    0.13    0.11
  -5  12   3    0.14    0.12
   5  12  -3    1.19    0.51
   5  12  -3    0.14    0.12
   5  12  -3    0.16    0.13
  -5  12   3   -0.02    0.09
  -5  12   3    0.03    0.10
  -3 -12   3   10.22    1.62
  -3 -12   3   12.55    0.56
  -3 -12   3   12.10    0.59
   3  12  -3   12.92    1.82
  -3  12   3   11.51    0.60
   3  12  -3   12.80    0.66
  -3  12   3   11.34    1.50
  -3  12   3   10.51    0.58
  -3  12   3   12.11    0.59
  -3  12   3   12.22    0.61
   3  12  -3   12.07    0.64
   1 -12  -3    1.52    0.60
  -1 -12   3    2.24    0.78
  -1 -12   3    1.58    0.23
  -1  12   3    0.94    0.20
   1  12  -3    1.08    0.19
  -1  12   3    0.97    0.54
   1  12  -3    1.14    0.23
   1  12  -3    0.86    0.64
  -1  12   3    1.16    0.23
  -1  12   3    1.45    0.24
   1  12  -3    1.21    0.23
   1 -12   3    0.91    0.18
  -1 -12  -3    0.86    0.16
   1 -12   3    2.06    0.87
  -1 -12  -3    2.40    0.71
  -1 -12  -3    1.46    0.22
  -1  12  -3    0.80    0.61
  -1  12  -3    1.54    0.25
   1  12   3    1.48    0.24
   1  12   3    1.45    0.25
   1  12   3    1.21    0.22
  -1  12  -3    1.49    0.26
  -1  12  -3    0.81    0.17
   1  12   3    0.33    0.44
  -3 -12  -3   13.57    1.63
   3 -12   3   11.68    0.59
   3 -12   3   11.19    1.86
  -3 -12  -3   11.82    0.57
  -3 -12  -3   11.21    0.52
  -3  12  -3   12.28    0.62
   3  12   3   13.34    1.60
   3  12   3   12.05    0.63
   3  12   3   11.94    0.63
  -3  12  -3   11.83    0.57
   3  12   3   11.34    0.56
  -3  12  -3   10.95    1.56
  -3  12  -3   12.01    0.62
  -5 -12  -3   -0.02    0.08
   5 -12   3    0.30    0.53
  -5 -12  -3   -0.27    0.25
  -5 -12  -3    0.16    0.10
  -5  12  -3    0.15    0.14
  -5  12  -3    0.09    0.10
   5  12   3   -0.04    0.08
  -5  12  -3    1.10    0.55
   5  12   3    0.00    0.10
  -5  12  -3    0.04    0.11
  -5  12  -3    0.19    0.12
   5  12   3    0.50    0.43
  -7 -12  -3    9.93    1.55
  -7 -12  -3    9.44    0.52
  -7 -12  -3    8.52    0.53
   7  12   3    9.28    0.60
  -7  12  -3    9.26    0.55
  -7  12  -3    8.50    0.54
   7  12   3    8.34    0.59
  -7  12  -3    7.66    0.55
   7  12   3    7.71    1.44
  -7  12  -3    8.20    0.56
  -9 -12  -3    5.28    0.65
   9 -12   3    4.76    1.46
  -9  12  -3    3.84    0.50
   9  12   3    4.27    0.54
   9  12   3    4.59    0.44
  -9  12  -3    4.08    0.48
  -9  12  -3    4.78    0.43
  -9  12  -3    4.22    0.58
  11 -12   3    0.51    0.81
 -11 -12  -3    0.22    0.16
 -11  12  -3    0.20    0.17
  11  12   3    0.25    0.18
 -11  12  -3    0.25    0.18
 -11  12  -3    0.34    0.17
 -11  12  -3    0.29    0.17
 -13 -12  -3    9.78    0.66
  13 -12   3   10.52    2.53
 -13 -12  -3    9.56    0.74
 -13  12  -3    8.86    0.66
 -13  12  -3    9.55    0.70
 -13  12  -3    9.97    0.75
  13  12   3   10.37    0.76
 -13  12  -3    9.93    0.75
 -15 -12  -3    2.76    0.48
 -15  12  -3    2.74    0.50
 -15  12  -3    2.63    0.50
 -17 -12  -3    0.63    0.29
 -17 -12  -3    1.70    0.42
 -17  12  -3    1.03    0.35
 -18 -13   3   -0.17    0.16
 -18 -13   3   -0.28    0.29
 -18  13   3   -0.41    0.20
 -18  13   3    0.40    0.27
 -16 -13   3    2.68    0.53
 -16 -13   3    2.64    0.45
 -16  13   3    4.24    0.67
 -16  13   3    3.61    0.65
 -14 -13   3    0.27    0.25
 -14 -13   3    0.43    0.25
 -14  13   3    0.72    0.31
 -14  13   3    0.95    0.33
  12 -13  -3    8.84    2.11
 -12 -13   3    9.96    0.67
 -12  13   3    9.06    0.68
 -12  13   3   10.04    0.75
 -12  13   3   11.31    0.78
  12  13  -3   10.66    0.77
 -12  13   3   10.45    0.75
  12  13  -3   10.00    0.78
 -10 -13   3    0.72    0.22
  10  13  -3    0.69    0.24
 -10  13   3    0.97    0.26
  10  13  -3    0.72    0.25
 -10  13   3    0.15    0.18
 -10  13   3    0.60    0.25
 -10  13   3    0.43    0.23
  -8 -13   3    1.55    0.26
   8 -13  -3    0.52    0.77
  -8 -13   3    1.35    0.33
  -8  13   3    1.27    0.29
   8  13  -3    1.00    0.27
  -8  13   3    1.23    0.29
  -8  13   3    1.26    0.32
  -6 -13   3    6.39    0.44
  -6 -13   3    6.12    0.46
   6 -13  -3    8.51    1.72
  -6  13   3    7.85    0.53
  -6  13   3    7.89    0.52
   6  13  -3    7.07    0.53
  -6  13   3    7.18    0.50
  -6  13   3    7.62    0.52
   6  13  -3    7.02    0.53
  -4 -13   3    3.66    0.33
  -4 -13   3    4.49    1.06
  -4 -13   3    3.32    0.38
  -4  13   3    3.25    0.40
  -4  13   3    2.83    0.35
  -4  13   3    3.98    0.43
   4  13  -3    3.14    0.39
  -4  13   3    3.43    0.33
  -4  13   3    3.08    1.02
   4  13  -3    3.88    0.36
   4  13  -3    3.93    1.03
  -2 -13   3   12.80    0.60
  -2 -13   3   13.60    0.65
   2 -13  -3   13.25    1.81
  -2 -13   3   16.56    2.10
   2  13  -3   13.12    0.68
  -2  13   3   13.95    0.68
   2  13  -3   14.59    0.72
  -2  13   3   13.31    0.67
   2  13  -3   14.91    1.92
  -2  13   3   13.38    0.64
  -2  13   3   12.83    0.66
   2  13  -3   13.32    0.64
  -2  13   3   14.37    1.36
   0 -13  -3   -0.02    0.08
   0 -13  -3   -0.19    0.38
   0 -13   3    0.05    0.10
   0 -13   3   -0.28    0.47
   0  13  -3    0.09    0.46
   0  13  -3    0.03    0.10
   0  13   3    0.01    0.09
   0  13  -3    0.11    0.11
   0  13   3    0.42    0.43
   0  13  -3    0.00    0.10
   0  13   3    0.02    0.11
   0  13   3   -0.03    0.09
  -2 -13  -3   13.57    0.61
   2 -13   3   17.20    2.33
  -2 -13  -3   14.07    0.64
   2 -13   3   12.28    0.62
  -2 -13  -3   15.87    1.50
   2  13   3   13.24    0.68
   2  13   3   12.72    0.61
   2  13   3   12.95    0.68
  -2  13  -3   13.65    1.85
  -2  13  -3   13.18    0.67
  -2  13  -3   13.79    0.64
   2  13   3   13.76    1.64
  -2  13  -3   13.23    0.68
  -4 -13  -3    3.20    0.82
  -4 -13  -3    4.17    0.34
   4  13   3    4.77    0.40
   4  13   3    3.27    0.29
  -4  13  -3    3.84    0.33
  -4  13  -3    3.47    0.44
   4  13   3    3.85    0.94
  -4  13  -3    4.23    0.37
   4  13   3    4.07    0.53
  -6 -13  -3    6.71    0.44
  -6 -13  -3    7.52    1.35
  -6 -13  -3    7.00    0.47
  -6  13  -3    8.12    0.55
  -6  13  -3    6.82    0.49
   6  13   3    5.69    1.17
   6  13   3    7.12    0.52
   6  13   3    6.64    0.51
  -6  13  -3    6.86    0.48
  -6  13  -3    6.58    0.50
  -8 -13  -3    1.61    0.26
  -8 -13  -3    1.62    0.40
   8  13   3    1.30    0.30
  -8  13  -3    1.11    0.25
   8  13   3    0.99    0.26
  -8  13  -3    1.10    0.28
  -8  13  -3    0.93    0.35
 -10 -13  -3    0.74    0.22
  10 -13   3    1.89    1.20
 -10  13  -3    1.38    0.30
  10  13   3    0.80    0.27
 -10  13  -3    0.43    0.21
 -10  13  -3    0.43    0.21
 -10  13  -3    0.86    0.27
  10  13   3    0.43    0.22
 -12 -13  -3   11.13    0.72
  12 -13   3   12.37    2.66
  12  13   3   11.83    0.83
 -12  13  -3    9.81    0.70
  12  13   3   11.22    0.83
 -12  13  -3   11.21    0.80
 -12  13  -3   10.08    0.75
 -12  13  -3   10.13    0.73
 -14 -13  -3    0.57    0.28
 -14  13  -3    0.34    0.24
 -14  13  -3    0.69    0.28
 -14  13  -3    0.43    0.27
 -16 -13  -3    3.91    0.64
 -16 -13  -3    2.77    0.48
 -16  13  -3    2.14    0.48
 -16  13  -3    2.79    0.57
 -18 -13  -3   -0.01    0.18
 -18 -13  -3    0.30    0.37
 -18  13  -3    0.38    0.21
 -17 -14   3    0.07    0.24
 -17  14   3   -0.03    0.27
 -15 -14   3    1.06    0.33
  15  14  -3    0.67    0.34
 -15  14   3    0.70    0.37
 -15  14   3    1.48    0.42
 -15  14   3    1.88    0.48
 -13 -14   3    1.18    0.31
 -13  14   3    1.30    0.42
 -13  14   3    0.53    0.27
 -13  14   3    0.55    0.37
  13  14  -3    0.89    0.40
 -11 -14   3    0.18    0.18
  11 -14  -3   -0.63    0.49
  11  14  -3   -0.02    0.16
 -11  14   3   -0.05    0.16
 -11  14   3    0.12    0.19
 -11  14   3    0.03    0.17
 -11  14   3    0.16    0.17
  11  14  -3   -0.22    0.09
   9 -14  -3    2.50    1.05
  -9 -14   3    0.85    0.23
  -9 -14   3    0.40    0.19
   9  14  -3    0.93    0.31
  -9  14   3    0.37    0.21
  -9  14   3    0.90    0.27
  -9  14   3    0.38    0.20
  -9  14   3    1.08    0.27
   9  14  -3    0.77    0.25
   7 -14  -3    1.67    0.99
  -7 -14   3    2.49    0.35
  -7 -14   3    1.86    0.30
  -7  14   3    2.60    0.39
   7  14  -3    2.34    0.37
  -7  14   3    2.42    0.37
  -7  14   3    2.83    0.42
   7  14  -3    2.29    0.40
  -7  14   3    2.54    0.39
  -5 -14   3    3.83    0.45
  -5  14   3    4.78    0.40
   5  14  -3    5.07    0.44
  -5  14   3    5.47    0.45
   5  14  -3    4.02    0.50
  -5  14   3    5.29    0.45
  -5  14   3    4.55    0.51
  -3 -14   3   12.56    0.65
  -3 -14   3   12.44    0.60
   3  14  -3   11.98    0.68
  -3  14   3   12.71    0.68
  -3  14   3   13.27    0.66
   3  14  -3   12.73    0.65
  -3  14   3   11.83    0.67
  -3  14   3   12.31    0.67
  -1 -14   3    0.61    0.16
   1 -14  -3   -0.36    0.40
  -1  14   3    0.45    0.15
   1  14  -3    0.27    0.15
  -1  14   3    0.31    0.16
  -1  14   3    1.02    0.57
   1  14  -3    0.32    0.13
   1  14  -3    0.20    0.13
  -1  14   3    0.21    0.14
  -1  14   3    0.65    0.16
   1 -14   3    0.25    0.14
  -1 -14  -3    0.79    0.54
  -1 -14  -3    0.25    0.14
  -1  14  -3    0.58    0.19
  -1  14  -3    0.13    0.11
   1  14   3    0.11    0.14
   1  14   3    0.14    0.14
   1  14   3    0.30    0.13
  -1  14  -3    0.14    0.13
   1  14   3    0.35    0.47
  -3 -14  -3   10.53    1.51
  -3 -14  -3   11.83    0.62
   3 -14   3   12.44    0.65
  -3  14  -3   11.91    0.63
  -3  14  -3   12.43    0.67
   3  14   3   11.37    0.66
   3  14   3   11.82    0.60
  -3  14  -3   12.41    0.68
   3  14   3   11.69    0.66
   3  14   3   13.17    1.63
  -5 -14  -3    4.47    0.38
  -5  14  -3    4.77    0.42
  -5  14  -3    4.43    0.41
  -5  14  -3    5.11    0.40
   5  14   3    3.56    0.45
   5  14   3    4.64    0.43
   5  14   3    4.34    1.24
  -5  14  -3    4.15    0.38
   5  14   3    4.60    0.36
  -7 -14  -3    2.57    0.34
  -7 -14  -3    2.93    0.41
   7  14   3    3.18    0.46
  -7  14  -3    3.07    0.43
   7  14   3    2.84    0.59
  -7  14  -3    2.56    0.40
  -7  14  -3    2.85    0.42
  -7  14  -3    2.90    0.40
  -9 -14  -3    0.29    0.17
   9 -14   3    0.65    0.94
  -9  14  -3    0.31    0.19
  -9  14  -3    0.55    0.23
  -9  14  -3    0.32    0.20
   9  14   3    0.86    0.26
   9  14   3    0.89    0.26
  -9  14  -3    0.67    0.24
  11 -14   3    0.27    0.81
 -11 -14  -3    0.15    0.17
 -11  14  -3    0.02    0.16
  11  14   3    0.17    0.19
  11  14   3    0.13    0.16
 -11  14  -3    0.07    0.15
 -11  14  -3   -0.13    0.12
 -11  14  -3    0.27    0.21
 -13 -14  -3    0.88    0.27
 -13  14  -3    1.21    0.35
  13  14   3    0.79    0.37
 -13  14  -3    1.20    0.36
 -13  14  -3    0.79    0.33
 -15 -14  -3    1.59    0.37
 -15  14  -3    1.33    0.39
  15  14   3    0.85    0.35
 -15  14  -3    1.58    0.44
 -17 -14  -3   -0.12    0.15
 -16 -15   3    2.69    0.54
 -16  15   3    2.20    0.63
 -16  15   3    1.53    0.52
 -14 -15   3    1.55    0.39
 -14  15   3    2.15    0.49
 -14  15   3    1.18    0.38
 -14  15   3    1.58    0.45
  14  15  -3    1.28    0.38
 -12 -15   3    2.09    0.39
 -12  15   3    2.44    0.49
 -12  15   3    1.89    0.40
 -12  15   3    1.95    0.42
  12  15  -3    2.03    0.45
 -10 -15   3    3.83    0.50
  10  15  -3    3.94    0.56
 -10  15   3    4.22    0.56
 -10  15   3    4.18    0.56
 -10  15   3    3.62    0.52
 -10  15   3    4.59    0.63
  10  15  -3    4.57    0.62
  -8 -15   3    6.81    0.50
  -8 -15   3    6.20    0.51
   8 -15  -3    8.80    1.88
  -8  15   3    7.63    0.60
  -8  15   3    6.59    0.58
  -8  15   3    6.87    0.58
  -8  15   3    7.29    0.65
   8  15  -3    7.22    0.61
   8  15  -3    6.54    0.57
  -6 -15   3    0.78    0.22
   6 -15  -3    0.10    0.59
  -6  15   3    0.78    0.23
  -6  15   3    0.55    0.23
   6  15  -3    0.35    0.20
  -6  15   3    0.85    0.25
   6  15  -3    0.93    0.28
  -6  15   3    0.53    0.21
  -4 -15   3    1.83    0.32
   4  15  -3    2.08    0.35
  -4  15   3    1.32    0.27
   4  15  -3    1.35    0.28
  -4  15   3    1.04    0.31
  -4  15   3    1.54    0.31
   4  15  -3    1.57    0.35
  -2 -15   3    4.90    0.38
  -2  15   3    4.96    0.42
  -2  15   3    5.20    0.43
  -2  15   3    4.55    0.40
   2  15  -3    4.42    0.38
   2  15  -3    4.64    0.43
   2  15  -3    4.55    0.57
  -2  15   3    4.91    0.57
   0 -15   3   -0.03    0.11
   0  15   3    0.09    0.13
   0  15  -3    0.11    0.12
   0  15  -3    0.21    0.16
   0  15   3    0.17    0.13
   0  15   3   -0.10    0.10
   0  15  -3   -0.10    0.10
  -2 -15  -3    4.94    0.38
   2 -15   3    4.42    0.38
  -2  15  -3    4.84    0.59
   2  15   3    4.69    0.41
  -2  15  -3    5.11    0.45
   2  15   3    4.93    0.43
   2  15   3    4.21    0.35
  -4 -15  -3    1.29    0.24
  -4  15  -3    1.83    0.30
   4  15   3    1.54    0.29
  -4  15  -3    1.54    0.30
   4  15   3    2.05    0.30
  -4  15  -3    1.18    0.28
  -4  15  -3    1.00    0.25
  -6 -15  -3    0.36    0.17
  -6  15  -3    0.79    0.24
  -6  15  -3    0.33    0.18
  -6  15  -3    0.99    0.25
   6  15   3    0.82    0.20
   6  15   3    0.52    0.22
  -6  15  -3    0.42    0.21
   6  15   3    0.71    0.22
  -8 -15  -3    6.49    0.52
   8 -15   3    6.76    1.79
  -8  15  -3    7.83    0.59
  -8  15  -3    7.16    0.59
   8  15   3    6.68    0.58
  -8  15  -3    7.08    0.84
  -8  15  -3    7.13    0.58
 -10 -15  -3    4.97    0.58
  10 -15   3    3.49    1.67
  10  15   3    4.37    0.62
 -10  15  -3    5.17    0.64
 -10  15  -3    4.17    0.56
  10  15   3    5.72    0.68
 -10  15  -3    4.60    0.58
 -10  15  -3    5.04    0.62
 -12 -15  -3    1.78    0.36
 -12  15  -3    2.90    0.62
 -12  15  -3    3.34    0.80
 -12  15  -3    2.49    0.50
 -14 -15  -3    1.65    0.38
 -14  15  -3    1.07    0.41
 -14  15  -3    1.45    0.38
  14  15   3    0.64    0.33
 -14  15  -3    0.68    0.36
 -16 -15  -3    1.65    0.47
 -16  15  -3    0.85    0.42
  16  15   3    1.25    0.39
 -16  15  -3    0.90    0.58
 -15 -16   3    2.12    0.68
 -15  16   3    1.63    0.60
 -15  16   3    2.32    0.56
  15  16  -3    0.97    0.36
 -15  16   3    2.00    0.48
 -13 -16   3    3.98    0.60
 -13  16   3    3.14    0.57
  13  16  -3    3.04    0.53
 -13  16   3    3.89    0.65
 -13  16   3    3.80    0.64
 -11 -16   3    0.17    0.20
  11  16  -3    0.04    0.17
 -11  16   3   -0.09    0.15
 -11  16   3    0.00    0.16
 -11  16   3    0.22    0.23
  -9 -16   3    0.40    0.20
  -9 -16   3    0.27    0.20
  -9  16   3    1.19    0.32
  -9  16   3    0.38    0.26
   9  16  -3    0.46    0.26
  -9  16   3    1.24    0.32
  -9  16   3    0.82    0.29
   7 -16  -3    4.30    1.33
  -7 -16   3    3.17    0.44
  -7  16   3    3.33    0.49
  -7  16   3    3.05    0.47
  -7  16   3    3.76    0.50
   7  16  -3    3.63    0.51
  -7  16   3    3.13    0.49
   7  16  -3    2.80    0.46
  -5 -16   3    0.11    0.15
   5 -16  -3    0.35    0.69
  -5  16   3   -0.02    0.14
  -5  16   3    0.07    0.15
   5  16  -3    0.09    0.12
  -5  16   3    0.04    0.15
   5  16  -3   -0.01    0.13
  -5  16   3    0.13    0.16
   5  16  -3    0.11    0.17
  -3 -16   3    1.75    0.32
  -3  16   3    2.33    0.39
   3  16  -3    2.08    0.35
  -3  16   3    1.57    0.32
  -3  16   3    1.79    0.32
   3  16  -3    2.17    0.32
  -3  16   3    1.67    0.32
   3  16  -3    1.77    0.34
   1  16  -3    8.62    0.59
  -1  16   3    9.01    0.56
   1  16  -3    8.30    0.59
   1  16  -3    7.91    0.53
  -1  16   3    8.08    0.56
  -1  16   3    7.79    0.56
  -1  16   3    8.66    0.58
   1 -16   3    7.66    0.52
   1  16   3    8.58    0.58
  -1  16  -3    8.05    0.54
   1  16   3    8.07    0.57
   1  16   3    7.47    0.50
  -1  16  -3   10.00    0.63
   3  16   3    2.06    0.34
  -3  16  -3    1.37    0.31
  -3  16  -3    1.68    0.32
   3  16   3    1.55    0.28
  -3  16  -3    2.09    0.32
   3  16   3    1.66    0.32
  -3  16  -3    2.00    0.33
  -5 -16  -3    0.07    0.13
  -5  16  -3   -0.03    0.14
   5  16   3   -0.01    0.14
   5  16   3    0.16    0.15
   5  16   3    0.21    0.19
  -5  16  -3    0.13    0.15
  -5  16  -3    0.12    0.19
  -5  16  -3    0.08    0.14
  -7 -16  -3    3.75    0.49
  -7  16  -3    3.71    0.52
  -7  16  -3    2.92    0.45
  -7  16  -3    3.09    0.48
   7  16   3    3.36    0.49
   7  16   3    2.87    0.45
  -7  16  -3    3.17    0.46
  -9 -16  -3    0.51    0.21
  -9  16  -3    0.48    0.26
   9  16   3    0.18    0.20
   9  16   3    1.33    0.50
  -9  16  -3    0.51    0.25
  -9  16  -3    0.22    0.20
 -11 -16  -3    0.05    0.17
 -11  16  -3    0.34    0.25
  11  16   3   -0.01    0.18
 -11  16  -3    0.04    0.18
 -11  16  -3    0.17    0.22
 -13 -16  -3    3.38    0.54
  13  16   3    2.86    0.52
 -13  16  -3    3.65    0.57
 -13  16  -3    3.65    0.59
 -13  16  -3    3.14    0.60
 -15 -16  -3    1.57    0.50
 -15  16  -3    2.45    0.68
 -15  16  -3    2.84    0.58
 -15  16  -3    1.47    0.43
  15  16   3    1.46    0.43
 -14 -17   3    0.58    0.56
  14  17  -3   -0.16    0.15
 -14  17   3    0.31    0.38
 -14  17   3    0.40    0.44
 -14  17   3   -0.14    0.21
 -12 -17   3    1.47    0.35
  12  17  -3    1.33    0.40
 -12  17   3    1.35    0.41
 -12  17   3    0.37    0.29
 -12  17   3    1.75    0.48
 -10 -17   3    0.60    0.27
  10  17  -3    0.92    0.32
 -10  17   3    0.67    0.34
 -10  17   3    0.46    0.29
 -10  17   3    1.02    0.32
  -8 -17   3    2.65    0.44
   8  17  -3    2.86    0.49
  -8  17   3    3.05    0.50
  -6 -17   3    1.26    0.31
   6  17  -3    1.76    0.32
   6  17  -3    1.17    0.30
   6  17  -3    2.45    0.44
  -6  17   3    2.19    0.41
  -6  17   3    1.90    0.36
  -6  17   3    1.65    0.35
  -6  17   3    2.06    0.40
  -4 -17   3   10.35    0.66
   4  17  -3   10.05    0.62
  -4  17   3   10.87    0.71
   4  17  -3    9.94    0.69
  -4  17   3   10.97    0.69
  -4  17   3   10.28    0.70
  -4  17   3    9.98    0.69
   4  17  -3   12.45    0.77
  -2 -17   3    0.43    0.19
  -2  17   3    0.31    0.20
  -2  17   3    0.36    0.18
   2  17  -3    0.35    0.20
  -2  17   3   -0.04    0.22
   2  17  -3    0.64    0.18
  -2  17   3    0.49    0.24
   2  17  -3    0.76    0.21
   0 -17   3   -0.15    0.09
   0  17  -3   -0.09    0.11
   0  17  -3    0.06    0.15
   0  17   3    0.09    0.14
   0  17   3    0.02    0.13
   0  17   3   -0.20    0.11
   0  17   3    0.09    0.16
   0  17  -3    0.01    0.16
  -2  17  -3    0.39    0.21
  -2  17  -3    0.33    0.21
   2  17   3    0.33    0.18
   2  17   3    0.84    0.25
  -2  17  -3    0.39    0.20
  -4  17  -3   10.80    0.69
   4  17   3   10.44    0.69
   4  17   3   10.03    0.60
  -4  17  -3    9.87    0.68
  -4  17  -3    9.90    0.64
  -4  17  -3   11.55    0.74
   4  17   3   11.49    0.73
  -6 -17  -3    2.09    0.36
  -6  17  -3    2.88    0.48
  -6  17  -3    1.43    0.32
  -6  17  -3    2.04    0.37
   6  17   3    1.65    0.31
   6  17   3    1.85    0.38
   6  17   3    1.79    0.39
  -6  17  -3    1.74    0.35
  -8 -17  -3    2.94    0.47
   8  17   3    2.56    0.45
  -8  17  -3    1.75    0.58
 -10 -17  -3    2.04    0.40
 -10  17  -3    0.48    0.28
 -10  17  -3    1.61    0.38
  10  17   3    0.75    0.27
 -10  17  -3    0.92    0.31
 -12 -17  -3    0.91    0.30
 -12  17  -3    1.21    0.38
 -12  17  -3    1.14    0.40
 -12  17  -3    1.77    0.44
  12  17   3    1.08    0.35
  14  17   3    0.17    0.23
 -14  17  -3   -0.19    0.18
 -14  17  -3   -0.15    0.19
 -13 -18   3    0.19    0.25
 -13  18   3   -0.38    0.31
 -13  18   3    0.10    0.31
 -13  18   3    0.04    0.42
 -11 -18   3    1.60    0.37
  11  18  -3    2.04    0.46
 -11  18   3    0.80    0.38
 -11  18   3    1.17    0.43
 -11  18   3    1.37    0.40
  -9 -18   3    0.29    0.24
  -9  18   3    0.17    0.22
  -9  18   3    0.32    0.25
   9  18  -3    0.36    0.25
  -9  18   3    0.44    0.29
   7  18  -3    6.18    0.74
   7  18  -3    5.17    0.59
  -7  18   3    6.30    0.78
  -7  18   3    4.99    0.65
  -7  18   3    5.09    0.66
  -5 -18   3    0.08    0.17
  -5  18   3   -0.27    0.12
  -5  18   3    0.25    0.24
   5  18  -3    0.14    0.19
   5  18  -3    0.16    0.21
  -5  18   3    0.22    0.22
  -3  18   3    2.65    0.47
  -3  18   3    3.07    0.45
  -3  18   3    3.07    0.45
   3  18  -3    3.36    0.45
  -3  18   3    2.73    0.44
  -1 -18   3    0.18    0.16
  -1  18   3    0.39    0.19
  -1  18   3    0.18    0.17
  -1  18   3    0.23    0.19
   1  18  -3    0.82    0.23
  -1  18   3    0.38    0.21
   1  18  -3    0.47    0.24
   1  18  -3    0.25    0.17
   1  18   3    0.38    0.22
  -1  18  -3    0.06    0.14
  -1  18  -3    0.26    0.20
   1  18   3    0.38    0.20
   1  18   3    0.41    0.23
  -1  18  -3    0.26    0.19
   3  18   3    3.35    0.49
   3  18   3    3.41    0.44
   3  18   3    2.68    0.44
  -3  18  -3    3.44    0.50
  -3  18  -3    3.32    0.47
  -3  18  -3    3.26    0.45
  -5 -18  -3    0.26    0.27
  -5  18  -3    0.09    0.17
  -5  18  -3    0.25    0.19
   5  18   3    0.00    0.18
  -5  18  -3    0.22    0.21
   5  18   3    0.05    0.14
  -7 -18  -3    7.47    1.06
  -7  18  -3    4.69    0.64
   7  18   3    6.63    1.16
  -7  18  -3    5.71    0.70
  -7  18  -3    6.47    0.74
  -9 -18  -3    0.29    0.26
  -9  18  -3    0.87    0.35
   9  18   3    0.04    0.19
  -9  18  -3    0.20    0.25
  -9  18  -3    0.26    0.26
 -11 -18  -3    1.29    0.38
  11  18   3    1.45    0.40
 -11  18  -3    1.79    0.42
 -11  18  -3    0.79    0.30
 -11  18  -3    2.05    0.48
 -13 -18  -3   -0.02    0.17
  13  18   3    0.07    0.22
 -13  18  -3    0.01    0.23
 -10 -19   3    0.31    0.25
  10  19  -3   -0.03    0.18
 -10  19   3    0.14    0.25
 -10  19   3   -0.02    0.22
 -10  19   3    0.13    0.28
  -8 -19   3    1.39    0.37
   8  19  -3    0.38    0.31
  -8  19   3    0.71    0.32
  -8  19   3    1.60    0.40
  -8  19   3    1.51    0.40
  -6 -19   3    5.97    0.57
   6  19  -3    6.77    0.81
  -6  19   3    6.84    0.79
   6  19  -3    7.01    0.54
  -6  19   3    7.38    0.83
  -6  19   3    7.77    0.66
   4  19  -3    7.81    0.60
  -4  19   3    8.08    0.65
  -4  19   3    7.56    0.65
  -4  19   3    7.03    0.65
   4  19  -3    8.17    0.64
  -2  19   3    2.02    0.40
  -2  19   3    1.92    0.66
   2  19  -3    2.21    0.47
  -2  19   3    1.68    0.38
   0  19  -3   -0.09    0.13
   0  19   3    0.28    0.21
   0  19   3   -0.06    0.14
   0  19   3    0.16    0.20
   0  19  -3    0.18    0.30
  -2  19  -3    1.09    0.28
  -2  19  -3    1.23    0.37
   2  19   3    1.84    0.51
  -2  19  -3    1.60    0.39
   2  19   3    1.67    0.32
  -4  19  -3    7.78    0.62
  -4  19  -3    8.03    0.64
  -4  19  -3    7.76    0.67
   4  19   3    7.81    0.66
   4  19   3    8.02    0.66
  -6 -19  -3    7.12    0.88
   6  19   3    6.49    0.60
  -6  19  -3    7.34    0.64
  -6  19  -3    8.41    0.88
  -6  19  -3    6.83    0.82
  -8 -19  -3    0.54    0.30
  -8  19  -3    2.02    0.46
   8  19   3    1.51    0.42
  -8  19  -3    0.88    0.35
  -8  19  -3    1.48    0.38
 -10 -19  -3   -0.12    0.15
 -10  19  -3    0.26    0.26
  10  19   3   -0.04    0.18
 -10  19  -3    0.23    0.31
 -10  19  -3    0.16    0.25
  -9 -20   3   -0.18    0.14
   9  20  -3    0.14    0.27
  -9  20   3    0.49    0.44
  -9  20   3    0.10    0.27
  -9  20   3   -0.06    0.28
  -7 -20   3    2.94    0.52
   7  20  -3    3.33    0.52
   7  20  -3    3.16    0.57
  -7  20   3    2.85    0.51
  -7  20   3    3.01    0.56
  -7  20   3    2.86    0.56
   5  20  -3   12.03    0.76
  -5  20   3   13.31    0.87
  -5  20   3   13.34    0.90
  -5  20   3   13.01    0.93
   5  20  -3   13.67    0.88
   3  20  -3    0.64    0.33
  -3  20   3    0.50    0.28
  -3  20   3    1.56    0.39
   3  20  -3    0.60    0.27
  -3  20   3    1.22    0.35
  -1  20   3   10.10    0.73
   1  20  -3    9.69    0.72
   1  20  -3   10.46    0.70
  -1  20   3   10.20    0.71
  -1  20   3   11.43    0.78
  -1  20  -3   10.16    0.70
   1  20   3   11.53    0.79
  -1  20  -3    9.61    0.74
  -1  20  -3   10.79    0.74
   1  20   3   10.23    0.70
  -3  20  -3    0.52    0.31
  -3  20  -3    1.09    0.31
   3  20   3    0.43    0.24
   3  20   3    0.69    0.31
  -3  20  -3    0.46    0.30
  -5  20  -3   12.92    0.88
   5  20   3   12.43    0.86
  -5  20  -3   13.76    0.90
  -5  20  -3   11.76    0.84
  -7 -20  -3    2.69    0.59
   7  20   3    2.01    0.49
  -7  20  -3    2.55    0.53
  -7  20  -3    2.84    0.55
  -7  20  -3    2.83    0.57
  -9 -20  -3    0.11    0.22
  -9  20  -3    0.75    0.38
  -9  20  -3    0.13    0.16
  -9  20  -3   -0.06    0.32
   9  20   3    0.07    0.22
  -6  21   3    2.93    0.56
   6  21  -3    2.71    0.52
   6  21  -3    3.01    0.48
  -6  21   3    3.18    0.60
  -6  21   3    2.03    0.49
   4  21  -3    4.37    0.57
   4  21  -3    3.40    0.60
  -4  21   3    3.57    0.61
  -4  21   3    4.44    0.66
  -4  21   3    3.75    0.63
  -2  21   3    7.41    0.85
   2  21  -3    8.28    0.68
   2  21  -3    6.69    0.57
  -2  21   3    8.65    0.72
  -2  21   3    7.49    0.67
   0  21   3   -0.04    0.21
   0  21  -3   -0.06    0.20
   0  21  -3    0.10    0.21
   0  21   3   -0.07    0.19
  -2  21  -3    7.53    0.71
  -2  21  -3    6.90    0.79
  -2  21  -3    6.85    0.82
   2  21   3    7.86    0.62
   2  21   3    8.38    0.70
   4  21   3    3.62    0.59
  -4  21  -3    5.48    0.76
   4  21   3    4.75    0.60
  -4  21  -3    4.96    0.74
  -4  21  -3    3.61    0.56
  -6  21  -3    2.72    0.57
   6  21   3    3.52    0.60
  -6  21  -3    3.08    0.61
  -6  21  -3    2.56    0.55
  -3  22   3    0.09    0.29
  -3  22   3    0.52    0.31
  -3  22   3    0.34    0.37
   3  22  -3    0.32    0.30
   3  22  -3    1.12    0.66
  -1  22   3   -0.09    0.17
   1  22  -3    0.29    0.26
  -1  22   3    0.87    0.33
   1  22  -3   -0.07    0.20
   1  22   3   -0.01    0.19
  -1  22  -3    0.44    0.31
  -1  22  -3    0.10    0.27
  -1  22  -3    1.42    0.45
   1  22   3    0.22    0.29
  -3  22  -3    0.50    0.49
  -3  22  -3    0.50    0.32
   3  22   3    0.38    0.27
  -3  22  -3    0.78    0.47
   3  22   3   -0.14    0.28
  22   0  -4   -0.24    0.16
 -20   0   4    8.59    0.77
  20   0  -4    9.01    0.69
  20   0  -4    9.25    1.00
 -18   0   4    0.06    0.19
  18   0  -4    0.01    0.16
 -18   0   4    0.70    0.24
 -18   0   4    0.23    0.23
  18   0  -4    0.30    0.20
  18   0  -4    0.44    0.21
  16   0  -4    9.83    0.63
 -16   0   4    8.89    0.68
  16   0  -4   12.35    2.34
  16   0  -4   10.00    0.64
 -16   0   4    9.05    0.69
  14   0  -4   35.62    1.28
  14   0  -4   36.21    4.39
 -14   0   4   33.82    1.37
 -14   0   4   34.54    1.31
 -14   0   4   33.74    1.38
 -12   0   4  166.97    4.44
 -12   0   4  172.60    4.36
  12   0  -4  167.34    7.70
  12   0  -4  165.91    4.30
 -12   0   4  176.34    7.46
 -10   0   4    0.47    0.15
 -10   0   4    0.75    0.18
  10   0  -4    0.26    0.10
 -10   0   4    1.43    0.83
 -10   0   4    0.68    0.18
  10   0  -4    0.14    0.45
  -8   0   4    2.99    0.25
   8   0  -4    2.37    0.20
  -8   0   4    2.77    0.21
   8   0  -4    2.95    1.48
   8   0  -4    1.77    0.84
  -8   0   4    2.55    0.17
  -8   0   4    4.62    1.60
  -8   0   4    2.55    0.91
  -8   0   4    2.75    0.30
   8   0  -4    2.36    0.21
  -8   0   4    2.65    0.25
  -6   0   4   10.77    0.42
   6   0  -4   11.57    0.44
  -6   0   4   10.70    1.47
   6   0  -4   12.85    1.97
   6   0  -4   11.12    0.44
  -6   0   4   10.85    1.95
  -6   0   4   11.77    0.49
  -6   0   4   11.34    0.38
  -6   0   4   10.84    0.47
  -6   0   4   11.40    0.47
   6   0  -4   11.35    1.56
  -4   0   4   64.11    2.68
   4   0  -4   60.48    3.17
   4   0  -4   57.79    2.61
  -4   0   4   61.44    3.16
   2   0  -4  257.69    7.25
  -2   0   4  267.87    7.29
   2   0   4  258.31    6.84
  -2   0  -4  271.50    6.82
   4   0   4   59.94    2.55
   4   0   4   58.43    2.93
   4   0   4   60.43    2.58
   4   0   4   59.63    2.48
   6   0   4   11.72    1.03
   6   0   4   11.88    1.53
  -6   0  -4   11.14    0.47
  -6   0  -4   10.71    0.47
  -6   0  -4   11.07    0.37
  -6   0  -4   10.68    0.42
   6   0   4   12.02    1.37
   6   0   4   11.81    1.80
   6   0   4   11.06    0.44
  -6   0  -4   12.16    0.38
   6   0   4   11.72    0.44
   8   0   4    3.36    0.98
   8   0   4    2.61    0.21
  -8   0  -4    3.07    0.19
   8   0   4    2.53    1.01
  -8   0  -4    2.66    0.24
  -8   0  -4    2.53    0.21
  -8   0  -4    2.88    0.18
   8   0   4    2.83    0.23
  -8   0  -4    2.71    0.30
   8   0   4    1.87    1.35
   8   0   4    2.40    0.74
  10   0   4   -0.01    0.30
  10   0   4    0.14    0.93
  10   0   4    0.54    0.14
 -10   0  -4    0.64    0.19
 -10   0  -4    0.45    0.14
 -10   0  -4    0.44    0.16
  10   0   4    0.91    0.17
  10   0   4    0.57    0.61
 -12   0  -4  172.04    4.31
  12   0   4  172.17    6.66
 -12   0  -4  166.92    4.44
  12   0   4  175.67    9.11
  12   0   4  168.01    4.29
  14   0   4   32.85    1.20
  14   0   4   32.42    1.23
 -14   0  -4   31.26    1.30
  14   0   4   28.78    2.65
 -14   0  -4   32.56    1.33
  16   0   4   10.77    0.66
 -16   0  -4    9.63    0.70
 -16   0  -4   10.18    0.72
  16   0   4   10.32    2.15
  16   0   4   10.76    0.65
  18   0   4    0.51    0.23
 -18   0  -4    0.11    0.18
 -18   0  -4    0.11    0.27
  18   0   4    0.17    0.18
  20   0   4    8.07    0.73
  20   0   4    7.50    0.62
 -20   0  -4    9.37    0.79
 -22   0  -4    0.43    0.46
  21  -1  -4    1.63    0.42
 -21  -1   4    1.11    0.40
  21  -1  -4    0.70    0.36
  21   1  -4    1.46    0.38
 -21   1   4    0.79    0.40
 -19  -1   4    1.50    0.40
  19  -1  -4    1.75    0.36
  19   1  -4    2.20    0.47
 -19   1   4    1.74    0.43
  19   1  -4    1.70    0.34
  17  -1  -4    2.11    0.38
 -17  -1   4    2.33    0.42
  17  -1  -4    2.60    0.40
 -17  -1   4    2.30    0.44
 -17  -1   4    2.69    0.42
  17   1  -4    2.45    0.38
 -17   1   4    2.28    0.44
  17   1  -4    1.91    0.39
 -17   1   4    2.25    0.42
  17   1  -4    2.16    0.37
 -15  -1   4   20.91    0.97
 -15  -1   4   18.09    1.41
 -15  -1   4   20.60    0.96
 -15  -1   4   21.93    1.06
  15  -1  -4   19.73    0.93
  15  -1  -4   19.45    1.05
  15  -1  -4   24.71    3.07
  15   1  -4   19.18    0.91
 -15   1   4   20.51    1.48
 -15   1   4   21.60    1.05
  15   1  -4   19.96    1.27
 -15   1   4   19.64    0.96
 -13  -1   4    8.98    0.61
 -13  -1   4    9.70    0.62
 -13  -1   4    9.93    0.58
  13  -1  -4    9.32    0.54
  13  -1  -4    9.43    2.12
  13  -1  -4    8.69    0.54
 -13  -1   4    6.01    1.55
  13   1  -4    9.51    0.55
  13   1  -4    6.90    1.82
 -13   1   4    8.34    0.56
  13   1  -4    9.37    0.54
 -13   1   4   10.03    0.64
 -13   1   4    9.89    0.63
  11  -1  -4   79.64    4.88
 -11  -1   4   88.52    2.71
 -11  -1   4   88.99    2.53
 -11  -1   4   89.32    2.46
  11  -1  -4   83.93    2.50
 -11  -1   4   95.32    4.97
  11  -1  -4   88.38    2.43
 -11   1   4   92.74    4.87
  11   1  -4   86.67    2.52
 -11   1   4   90.41    2.52
 -11   1   4   88.26    2.47
 -11   1   4   82.33    2.69
  11   1  -4   88.59    2.40
   9  -1  -4   73.59    1.94
  -9  -1   4   72.05    2.04
   9  -1  -4   69.24    1.95
  -9  -1   4   71.51    1.98
   9  -1  -4   64.52    3.91
  -9  -1   4   69.09    1.88
  -9  -1   4   68.08    2.02
  -9  -1   4   72.71    4.03
  -9  -1   4   70.29    1.83
   9   1  -4   69.93    1.93
   9   1  -4   71.17    1.93
  -9   1   4   68.92    2.01
   9   1  -4   75.35    4.11
  -9   1   4   76.73    3.98
  -9   1   4   71.46    2.04
  -9   1   4   74.33    2.01
  -9   1   4   71.00    1.92
  -7  -1   4  251.95    9.14
   7  -1  -4  227.66    9.06
   7  -1  -4  229.02    7.95
   7   1  -4  239.42    9.11
  -7   1   4  248.20    9.05
   7   1  -4  246.95    8.04
   5  -1  -4  136.13    4.91
   5  -1  -4  137.54    5.67
   5   1  -4  133.09    5.58
   5   1  -4  144.69    4.97
  -5   1   4  142.91    5.65
  -3  -1   4    0.01    0.02
  -3  -1   4    0.02    0.03
   3  -1  -4    0.00    0.02
  -3  -1   4    0.02    0.02
  -3  -1   4    0.07    0.39
  -3  -1   4   -0.01    0.02
  -3  -1   4    0.01    0.14
   3  -1  -4    0.02    0.12
   3  -1  -4    0.01    0.02
   3  -1  -4   -0.06    0.31
  -3  -1   4    0.01    0.03
   3  -1  -4    0.01    0.02
  -3   1   4    0.08    0.03
   3   1  -4   -0.02    0.16
   3   1  -4    0.02    0.02
  -3   1   4    0.16    0.20
  -3   1   4    0.02    0.02
   3   1  -4    0.23    0.42
  -3   1   4    0.00    0.02
   3   1  -4    0.05    0.03
  -3   1   4    0.00    0.02
   3   1  -4    0.01    0.03
  -3   1   4    0.67    0.43
  -3   1   4    0.03    0.03
   3   1  -4    0.01    0.02
   1  -1  -4   -0.01    0.01
   1  -1  -4   -0.01    0.05
  -1  -1   4    0.09    0.09
  -1  -1   4    0.01    0.01
  -1  -1   4   -0.01    0.19
   1  -1  -4    0.06    0.17
  -1  -1   4    0.05    0.01
  -1   1   4    0.02    0.01
   1   1  -4    0.01    0.01
   1   1  -4    0.01    0.01
   1   1  -4    0.06    0.20
   1   1  -4    0.05    0.09
  -1   1   4    0.03    0.01
  -1   1   4   -0.07    0.15
  -1   1   4    0.07    0.08
   1  -1   4   -0.01    0.04
   1  -1   4   -0.05    0.14
  -1  -1  -4    0.11    0.05
  -1  -1  -4    0.05    0.02
  -1  -1  -4    0.01    0.01
   1  -1   4    0.02    0.01
  -1  -1  -4    0.12    0.08
  -1   1  -4    0.01    0.01
   1   1   4    0.04    0.08
   1   1   4    0.00    0.03
  -1   1  -4    0.05    0.02
  -1   1  -4   -0.10    0.18
  -1   1  -4    0.00    0.06
  -3  -1  -4    0.03    0.02
  -3  -1  -4    0.02    0.02
  -3  -1  -4    0.02    0.02
   3  -1   4    0.09    0.03
   3  -1   4    0.15    0.05
   3  -1   4    0.02    0.02
   3  -1   4    0.22    0.19
   3  -1   4    0.09    0.04
   3  -1   4   -0.10    0.27
   3  -1   4    0.03    0.03
  -3   1  -4    0.01    0.02
  -3   1  -4    0.03    0.02
  -3   1  -4    0.27    0.35
   3   1   4    0.03    0.02
   3   1   4    0.05    0.15
  -3   1  -4    0.11    0.04
   3   1   4    0.14    0.04
  -3   1  -4   -0.01    0.12
  -3   1  -4    0.01    0.03
  -3   1  -4    0.16    0.04
   3   1   4   -0.15    0.32
   5  -1   4  145.53    5.09
  -5  -1  -4  141.44    5.29
   5   1   4  131.68    5.35
  -7  -1  -4  248.83    8.73
   7  -1   4  242.01    9.04
   7  -1   4  240.45    8.10
   7   1   4  237.51    8.94
   9  -1   4   72.88    3.46
  -9  -1  -4   71.46    2.03
   9  -1   4   63.60    3.98
  -9  -1  -4   70.88    1.83
  -9  -1  -4   70.33    1.92
   9  -1   4   70.80    3.98
   9  -1   4   71.19    1.92
   9  -1   4   69.70    1.95
  -9  -1  -4   69.29    2.02
  -9   1  -4   69.34    2.01
   9   1   4   70.03    3.91
   9   1   4   71.21    1.93
  -9   1  -4   74.59    2.09
  -9   1  -4   70.84    2.02
   9   1   4   71.39    1.93
  11  -1   4   89.07    2.40
 -11  -1  -4   85.69    2.51
 -11  -1  -4   89.99    2.40
  11  -1   4   89.05    2.43
  11  -1   4   90.91    4.31
 -11  -1  -4   85.19    2.50
  11   1   4   84.21    4.82
  11   1   4   89.74    4.19
 -11   1  -4   88.52    2.41
  11   1   4   86.90    2.52
 -11   1  -4   84.95    2.50
 -11   1  -4   88.00    2.52
  11   1   4   90.20    5.27
  13  -1   4    8.89    0.54
  13  -1   4    8.76    0.51
  13  -1   4    9.02    1.69
 -13  -1  -4    8.56    0.59
  13  -1   4    8.57    2.00
 -13  -1  -4    9.15    0.60
  13   1   4    8.37    0.51
 -13   1  -4    9.21    0.60
 -13   1  -4   10.26    0.63
  13   1   4    9.42    0.53
  13   1   4    7.26    1.55
  13   1   4    9.45    2.07
  15  -1   4   20.04    1.03
  15  -1   4   20.71    0.95
  15  -1   4   17.92    2.66
 -15  -1  -4   21.15    1.04
 -15  -1  -4   19.56    1.02
 -15   1  -4   19.75    1.04
  15   1   4   19.98    1.24
 -15   1  -4   21.75    1.06
  15   1   4   17.78    2.61
  15   1   4   19.97    0.93
  17  -1   4    2.13    0.37
 -17  -1  -4    2.12    0.40
 -17  -1  -4    1.81    0.36
  17   1   4    4.16    1.35
 -17   1  -4    2.19    0.41
 -17   1  -4    2.56    0.46
  17   1   4    2.24    0.37
  17   1   4    2.68    0.40
  19  -1   4    1.78    0.36
 -19  -1  -4    1.77    0.50
 -19   1  -4    1.79    0.43
  19   1   4    1.78    0.39
  21  -1   4    2.26    0.44
 -21  -1  -4    1.39    0.44
 -21   1  -4    0.62    0.36
  21   1   4    1.25    0.34
  22  -2  -4    0.26    0.32
  22  -2  -4   -0.20    0.36
 -22  -2   4    0.40    0.46
  22   2  -4    0.09    0.30
 -22   2   4   -0.23    0.32
  20  -2  -4   -0.12    0.14
 -20  -2   4    0.08    0.24
  20   2  -4    0.01    0.16
 -20   2   4    0.25    0.26
 -18  -2   4    0.26    0.22
  18  -2  -4    0.42    0.18
  18  -2  -4    0.08    0.16
  18   2  -4    0.43    0.21
 -18   2   4   -0.08    0.15
  18   2  -4    1.49    1.31
  18   2  -4    0.79    0.26
  16  -2  -4    9.50    0.63
 -16  -2   4    9.85    0.71
 -16  -2   4    7.57    0.64
 -16  -2   4    8.18    0.67
  16  -2  -4    9.16    0.60
 -16   2   4    9.53    0.66
 -16   2   4   10.08    0.72
  16   2  -4    9.03    0.60
  16   2  -4    8.58    0.67
 -16   2   4    9.31    0.69
 -14  -2   4    3.08    0.43
  14  -2  -4    4.08    0.36
 -14  -2   4    3.67    0.43
  14  -2  -4    3.10    0.39
 -14  -2   4    3.17    0.44
  14  -2  -4    3.83    1.55
 -14  -2   4    1.98    0.32
  14  -2  -4    4.82    1.21
 -14   2   4    2.85    0.45
  14   2  -4    3.56    0.42
  14   2  -4    3.02    0.43
 -14   2   4    3.36    0.44
 -14   2   4    3.81    0.46
  14   2  -4    3.10    0.38
 -12  -2   4    7.96    1.70
 -12  -2   4    7.36    0.52
  12  -2  -4    8.39    1.99
  12  -2  -4    7.28    1.45
 -12  -2   4    8.08    0.54
 -12  -2   4    7.94    0.50
  12  -2  -4    7.79    0.47
 -12  -2   4    7.39    0.53
  12  -2  -4    9.28    0.53
 -12   2   4    8.52    0.56
 -12   2   4    7.91    0.54
  12   2  -4    8.42    0.55
  12   2  -4    7.59    1.74
  12   2  -4    8.19    0.48
  12   2  -4    7.91    0.47
  10  -2  -4   26.65    2.57
  10  -2  -4   27.47    0.98
 -10  -2   4   26.31    0.97
 -10  -2   4   27.96    1.05
 -10  -2   4   26.79    0.97
 -10  -2   4   25.59    0.86
  10  -2  -4   27.69    0.94
 -10  -2   4   25.98    1.03
 -10  -2   4   23.74    2.30
  10   2  -4   25.26    2.44
  10   2  -4   28.43    0.96
 -10   2   4   27.61    1.03
 -10   2   4   27.56    1.02
 -10   2   4   25.77    1.02
 -10   2   4   26.67    0.94
  10   2  -4   27.38    1.04
  10   2  -4   27.15    0.93
  -8  -2   4    8.69    0.47
   8  -2  -4   10.73    1.83
  -8  -2   4    8.80    0.45
  -8  -2   4    8.58    0.43
   8  -2  -4    9.20    2.15
   8  -2  -4    8.87    0.44
  -8  -2   4    8.61    0.39
  -8  -2   4    8.06    1.44
   8  -2  -4    9.31    0.42
  -8  -2   4   10.98    0.52
  -8  -2   4    8.85    0.39
   8   2  -4    7.88    1.48
  -8   2   4    8.52    0.45
   8   2  -4    8.98    0.42
  -8   2   4    9.13    0.47
  -8   2   4    8.98    0.43
   8   2  -4    8.85    0.41
   8   2  -4    8.53    0.47
  -8   2   4    6.58    1.83
  -8   2   4    6.16    1.27
  -8   2   4    9.36    0.49
  -6  -2   4    0.11    0.07
  -6  -2   4    0.10    0.07
  -6  -2   4    0.20    0.07
   6  -2  -4    0.32    0.08
   6  -2  -4   -0.39    0.64
  -6  -2   4    0.09    0.28
  -6  -2   4    0.14    0.05
  -6  -2   4   -0.61    0.79
   6  -2  -4    0.35    0.37
  -6  -2   4    0.12    0.05
  -6  -2   4    0.02    0.05
   6  -2  -4    0.09    0.06
   6   2  -4    0.22    0.30
  -6   2   4   -0.05    0.26
   6   2  -4    0.07    0.05
  -6   2   4    0.18    0.07
   6   2  -4    0.44    0.79
  -6   2   4    1.42    1.01
  -6   2   4    0.14    0.07
  -6   2   4    0.10    0.07
   6   2  -4    0.21    0.08
  -6   2   4    0.05    0.05
   6   2  -4    0.15    0.06
   4  -2  -4   98.21    3.68
   4  -2  -4  102.66    4.34
  -4  -2   4   99.43    4.25
  -4  -2   4   94.06    3.59
   4   2  -4   98.64    3.68
  -4   2   4  105.78    3.69
   4   2  -4   98.02    4.25
  -4   2   4  101.64    4.24
   2  -2  -4  436.54   11.60
   2   2  -4  465.67   11.91
  -2   2   4  459.40   11.59
   0  -2  -4  261.53    6.10
   0   2  -4  260.64    7.10
  -2  -2  -4  443.45   11.03
   2  -2   4  454.29   11.73
   2   2   4  452.70   11.11
  -2   2  -4  460.55   11.65
   4  -2   4  104.55    3.99
  -4  -2  -4   85.01    3.41
  -4  -2  -4   98.69    3.84
   4   2   4  100.81    4.01
  -4   2  -4  101.78    3.82
   6  -2   4    0.10    0.06
   6  -2   4    0.05    0.05
   6  -2   4    0.44    0.34
   6  -2   4   -0.05    0.28
  -6  -2  -4    0.07    0.05
   6  -2   4    0.76    0.83
  -6  -2  -4    0.21    0.09
  -6  -2  -4    0.25    0.08
  -6  -2  -4    0.06    0.04
   6  -2   4    1.01    0.76
   6   2   4    0.10    0.72
  -6   2  -4    0.06    0.06
  -6   2  -4    0.47    0.11
  -6   2  -4    0.15    0.06
   6   2   4    0.04    0.05
  -6   2  -4    0.19    0.04
   6   2   4    0.04    0.05
  -6   2  -4    0.04    0.05
   6   2   4    0.33    0.35
   8  -2   4    9.62    1.75
   8  -2   4    7.50    1.23
  -8  -2  -4    8.65    0.47
   8  -2   4    8.13    2.01
  -8  -2  -4   10.29    0.50
  -8  -2  -4    9.69    1.49
  -8  -2  -4    8.79    0.38
   8  -2   4    9.08    0.42
  -8  -2  -4    9.19    0.42
   8  -2   4    8.19    0.43
  -8   2  -4   10.24    0.46
   8   2   4    9.03    1.53
  -8   2  -4    8.22    0.46
   8   2   4    9.16    0.42
  -8   2  -4    9.49    0.48
   8   2   4    8.93    0.43
  -8   2  -4    8.95    0.39
 -10  -2  -4   26.54    1.02
  10  -2   4   31.15    2.31
 -10  -2  -4   26.93    0.87
  10  -2   4   27.67    0.94
  10  -2   4   27.13    0.97
 -10  -2  -4   26.90    0.93
  10  -2   4   25.32    2.47
 -10  -2  -4   26.41    1.02
  10   2   4   27.10    0.93
  10   2   4   26.88    0.94
 -10   2  -4   26.27    1.01
  10   2   4   24.52    2.34
 -10   2  -4   28.23    0.98
 -10   2  -4   25.98    1.02
  12  -2   4    8.62    0.48
 -12  -2  -4    8.66    0.56
 -12  -2  -4    7.85    0.54
  12  -2   4    8.64    1.66
  12  -2   4    8.18    0.50
 -12   2  -4    8.21    0.50
 -12   2  -4    8.10    0.54
  12   2   4    7.44    0.46
 -12   2  -4    8.60    0.56
  12   2   4    7.34    0.46
  12   2   4    6.64    1.71
  14  -2   4    2.44    0.34
  14  -2   4    3.50    0.41
  14  -2   4    0.52    0.82
 -14  -2  -4    3.01    0.43
 -14  -2  -4    3.48    0.48
  14  -2   4    4.77    1.29
 -14   2  -4    3.36    0.46
  14   2   4    2.99    0.95
 -14   2  -4    3.31    0.44
  14   2   4    3.55    0.41
  14   2   4    2.72    0.36
  16  -2   4    8.61    0.58
  16  -2   4    7.87    1.92
 -16  -2  -4    9.63    0.69
 -16  -2  -4    7.88    0.63
  16  -2   4    8.63    0.60
  16   2   4    8.99    0.65
 -16   2  -4    7.95    0.64
 -16   2  -4    8.99    0.67
  16   2   4    9.87    0.62
  16   2   4    8.76    0.59
  16   2   4    7.49    1.76
  18  -2   4    0.20    0.20
 -18  -2  -4    0.12    0.22
  18  -2   4    0.11    0.18
  18   2   4   -0.95    0.48
 -18   2  -4    0.13    0.20
  18   2   4    0.31    0.21
 -20  -2  -4   -0.19    0.18
  20  -2   4    0.08    0.19
 -20   2  -4    0.14    0.24
  20   2   4    0.02    0.17
  22   2   4    0.05    0.29
  21  -3  -4    3.28    0.54
 -21  -3   4    3.72    0.66
  21   3  -4    2.97    0.52
 -21   3   4    3.56    0.66
 -19  -3   4    0.11    0.19
  19  -3  -4    0.32    0.19
  19   3  -4    0.09    0.18
 -19   3   4    0.23    0.25
 -17  -3   4    1.03    0.29
  17  -3  -4    0.98    0.26
 -17  -3   4    0.44    0.25
  17  -3  -4    1.40    0.30
 -17   3   4    1.16    0.32
  17   3  -4    1.36    0.31
  17   3  -4    1.88    0.39
 -17   3   4    2.16    0.41
  15  -3  -4    1.85    0.32
 -15  -3   4    2.02    0.39
  15  -3  -4    1.80    1.08
 -15  -3   4    1.99    0.36
 -15   3   4    2.39    0.37
 -15   3   4    2.31    0.41
  15   3  -4    1.83    0.36
 -15   3   4    1.39    0.30
 -13  -3   4    1.83    0.42
  13  -3  -4    1.30    1.05
  13  -3  -4    1.70    0.88
 -13  -3   4    2.17    0.96
 -13  -3   4    2.02    0.30
  13  -3  -4    2.16    0.30
 -13  -3   4    1.46    0.26
 -13  -3   4    1.82    0.33
  13   3  -4    2.01    0.34
  13   3  -4    1.95    0.28
 -13   3   4    2.07    0.36
 -13   3   4    1.50    0.28
  13   3  -4    1.88    0.28
  13   3  -4    2.38    1.18
 -11  -3   4    1.01    0.73
 -11  -3   4    0.96    0.21
 -11  -3   4    0.80    0.19
 -11  -3   4    0.49    0.12
 -11  -3   4    0.60    0.15
  11  -3  -4    0.30    0.67
  11  -3  -4    0.67    0.17
 -11  -3   4    0.55    0.17
  11  -3  -4    0.84    0.19
  11  -3  -4    0.22    0.39
  11   3  -4    0.94    0.21
 -11   3   4    0.81    0.21
  11   3  -4    0.75    0.77
 -11   3   4    0.84    0.19
 -11   3   4    0.87    0.19
 -11   3   4    0.68    0.16
   9  -3  -4   -1.35    1.57
   9  -3  -4    1.18    0.82
  -9  -3   4    2.59    0.30
  -9  -3   4    2.84    0.41
   9  -3  -4    2.93    0.23
  -9  -3   4    2.76    0.91
   9  -3  -4    3.56    0.95
  -9  -3   4    2.92    0.22
  -9  -3   4    2.83    0.30
  -9  -3   4    2.73    0.34
   9  -3  -4    2.28    0.32
   9   3  -4    2.86    0.23
  -9   3   4    2.86    0.33
  -9   3   4    2.28    0.28
   9   3  -4    2.77    0.95
  -9   3   4    3.64    0.43
  -9   3   4    2.87    0.33
   9   3  -4    2.41    0.22
   9   3  -4    2.79    0.34
   7  -3  -4   99.40    4.48
   7  -3  -4   88.59    5.19
  -7  -3   4   95.22    5.19
  -7  -3   4  100.70    4.36
   7   3  -4   96.76    4.35
   7   3  -4   99.77    2.56
   7   3  -4   92.77    5.11
   5  -3  -4   21.98    2.12
  -5  -3   4   18.79    0.60
  -5  -3   4   20.00    0.63
  -5  -3   4   18.78    0.58
   5  -3  -4   19.48    0.61
   5  -3  -4   19.71    0.66
  -5  -3   4   20.74    0.66
   5  -3  -4   18.55    1.53
  -5  -3   4   19.32    0.69
  -5  -3   4   20.31    0.71
  -5  -3   4   17.13    1.86
  -5  -3   4   20.21    0.67
  -5  -3   4   18.41    1.46
   5   3  -4   20.51    0.62
  -5   3   4   19.58    0.67
  -5   3   4   20.66    0.66
   5   3  -4   19.66    0.69
   5   3  -4   19.46    1.53
   5   3  -4   20.71    2.07
  -5   3   4   20.36    0.67
  -5   3   4   20.11    0.68
   3  -3  -4    0.19    0.05
   3  -3  -4    0.03    0.44
  -3  -3   4    0.03    0.02
   3  -3  -4    0.30    0.24
   3  -3  -4    0.13    0.04
  -3  -3   4    0.01    0.03
  -3  -3   4    0.01    0.03
  -3  -3   4    0.02    0.03
  -3  -3   4    0.27    0.06
  -3   3   4    0.02    0.03
  -3   3   4    0.05    0.03
   3   3  -4    0.03    0.02
   3   3  -4    0.38    0.49
   3   3  -4    0.11    0.03
   3   3  -4    0.17    0.21
  -3   3   4    0.09    0.04
  -1  -3   4    0.00    0.02
  -1  -3   4    0.01    0.02
   1  -3  -4    0.00    0.02
  -1  -3   4    0.02    0.02
   1  -3  -4    0.01    0.02
  -1  -3   4   -0.01    0.02
   1  -3  -4   -0.04    0.08
   1  -3  -4   -0.06    0.16
  -1   3   4    0.06    0.03
   1   3  -4    0.05    0.03
   1   3  -4    0.01    0.03
  -1   3   4    0.00    0.02
  -1   3   4   -0.02    0.16
  -1   3   4    0.11    0.09
  -1   3   4    0.10    0.03
   1   3  -4    0.00    0.02
   1   3  -4    0.12    0.35
  -1   3   4    0.05    0.03
   1   3  -4    0.27    0.20
  -1   3   4    0.04    0.02
   1  -3   4    0.00    0.08
  -1  -3  -4    0.05    0.02
  -1  -3  -4    0.08    0.03
   1  -3   4    0.01    0.02
  -1  -3  -4    0.14    0.03
   1  -3   4    0.02    0.02
   1  -3   4    0.04    0.03
  -1  -3  -4    0.03    0.02
  -1  -3  -4    0.02    0.16
   1  -3   4    0.10    0.03
  -1  -3  -4    0.09    0.03
  -1  -3  -4    0.05    0.08
  -1   3  -4    0.02    0.02
   1   3   4   -0.01    0.17
   1   3   4    0.06    0.03
  -1   3  -4    0.18    0.16
   1   3   4   -0.01    0.02
  -1   3  -4    0.01    0.03
  -1   3  -4    0.01    0.02
  -1   3  -4    0.65    0.38
   1   3   4    0.03    0.07
   1   3   4    0.00    0.02
  -1   3  -4   -0.01    0.02
  -3  -3  -4    0.03    0.04
  -3  -3  -4    0.01    0.15
   3  -3   4    0.04    0.18
  -3  -3  -4    0.52    0.37
   3  -3   4    0.24    0.44
  -3  -3  -4    0.09    0.04
   3  -3   4    0.03    0.02
  -3  -3  -4    0.14    0.04
   3  -3   4    0.14    0.04
  -3   3  -4    0.02    0.03
  -3   3  -4    0.02    0.03
   3   3   4    0.05    0.02
  -3   3  -4    0.17    0.20
   3   3   4    0.11    0.16
   3   3   4    0.27    0.38
  -3   3  -4    0.46    0.41
   3   3   4    0.03    0.03
   5  -3   4   16.22    1.74
   5  -3   4   19.87    1.43
  -5  -3  -4   20.48    0.62
  -5  -3  -4   21.68    1.80
  -5  -3  -4   19.80    0.62
  -5  -3  -4   21.55    1.42
  -5  -3  -4   19.37    0.69
   5  -3   4   19.95    0.61
  -5  -3  -4   19.99    0.69
   5  -3   4   19.95    0.65
  -5   3  -4   20.04    0.68
   5   3   4   20.40    0.61
   5   3   4   19.80    0.63
  -5   3  -4   20.11    0.64
   5   3   4   18.92    0.62
  -5   3  -4   19.99    0.61
   5   3   4   17.50    1.75
  -5   3  -4   21.31    1.78
   5   3   4   16.97    1.32
  -5   3  -4   19.81    0.68
  -5   3  -4   18.89    1.33
   7  -3   4  111.31    5.55
   7  -3   4   94.86    4.01
   7  -3   4  100.12    4.45
   7  -3   4  102.10    4.88
   7   3   4   94.13    5.02
   7   3   4   99.46    2.55
   7   3   4   99.25    4.26
   9  -3   4    2.65    0.36
   9  -3   4    5.24    1.31
  -9  -3  -4    1.72    0.71
  -9  -3  -4    2.65    0.21
  -9  -3  -4    2.55    0.32
   9  -3   4    2.33    0.21
   9  -3   4    4.75    1.08
  -9   3  -4    2.54    0.29
   9   3   4    2.58    0.24
   9   3   4    1.94    0.80
  -9   3  -4    2.50    0.21
   9   3   4    2.53    0.22
   9   3   4    2.48    0.21
  -9   3  -4    2.43    0.35
  -9   3  -4    2.51    0.33
 -11  -3  -4    0.42    0.12
  11  -3   4    1.09    0.69
 -11  -3  -4    0.66    0.13
 -11  -3  -4    0.76    0.18
  11  -3   4    0.01    0.55
  11  -3   4    0.75    0.16
 -11  -3  -4    0.38    0.13
  11  -3   4    0.97    0.20
 -11  -3  -4    0.42    0.57
 -11   3  -4    0.25    0.14
  11   3   4    0.64    0.17
 -11   3  -4    0.70    0.17
 -11   3  -4    0.68    0.17
  11   3   4    0.63    0.66
  11   3   4    0.82    0.16
 -13  -3  -4    2.29    0.35
  13  -3   4    2.11    0.30
  13  -3   4    1.41    0.96
  13  -3   4    1.39    0.96
  13   3   4    1.55    0.29
 -13   3  -4    1.84    0.38
 -13   3  -4    2.11    0.34
  13   3   4    1.34    0.24
 -13   3  -4    2.49    0.35
  13   3   4    1.52    0.26
  15  -3   4    2.53    0.40
  15  -3   4    2.48    1.07
 -15  -3  -4    2.08    0.37
  15  -3   4    2.10    0.34
  15   3   4    1.78    0.35
 -15   3  -4    2.67    0.50
 -15   3  -4    1.97    0.37
  17  -3   4    1.37    0.31
 -17  -3  -4    0.94    0.30
  17  -3   4    1.38    0.30
 -17  -3  -4    0.59    0.26
  17   3   4    1.78    0.33
 -17   3  -4    1.27    0.33
  17   3   4    0.71    0.69
 -17   3  -4    0.70    0.29
 -19  -3  -4    0.25    0.24
  19  -3   4    0.24    0.17
  19   3   4   -0.06    0.16
 -19   3  -4    0.01    0.17
  21  -3   4    2.73    0.48
 -21  -3  -4    3.04    0.60
  21   3   4    3.50    0.56
 -21   3  -4    2.51    0.56
 -20  -4   4    6.76    0.88
  20  -4  -4    6.05    0.71
 -20   4   4    7.96    0.75
  20   4  -4    6.02    0.72
 -18  -4   4    0.02    0.18
  18  -4  -4    0.17    0.18
 -18   4   4    0.53    0.29
  18   4  -4    0.16    0.17
 -16  -4   4    0.68    0.25
 -16  -4   4    1.29    0.30
  16  -4  -4    1.30    0.29
  16  -4  -4    1.99    0.33
  16   4  -4    1.50    0.31
 -16   4   4    1.69    0.37
 -16   4   4    1.62    0.34
 -16   4   4    0.85    0.26
 -14  -4   4    4.99    0.47
 -14  -4   4    4.04    0.46
 -14  -4   4    3.56    0.47
  14  -4  -4    4.14    0.36
  14  -4  -4    4.51    0.41
  14  -4  -4    5.67    1.75
  14  -4  -4    3.02    1.20
  14   4  -4    4.65    0.54
  14   4  -4    4.36    0.38
 -14   4   4    4.32    0.52
 -14   4   4    5.08    0.55
 -14   4   4    4.14    0.52
  12  -4  -4    2.50    0.33
  12  -4  -4    0.84    0.78
 -12  -4   4    2.93    0.35
 -12  -4   4    2.54    0.30
  12  -4  -4    2.55    0.99
 -12  -4   4    2.89    0.41
  12  -4  -4    2.87    0.34
 -12  -4   4    2.49    0.37
 -12  -4   4    3.21    1.15
 -12   4   4    2.88    0.38
  12   4  -4    2.13    0.28
  12   4  -4    3.62    1.26
 -12   4   4    2.48    0.36
 -12   4   4    1.91    0.32
  12   4  -4    2.67    0.38
  10  -4  -4    0.04    0.08
 -10  -4   4    0.25    0.49
 -10  -4   4    0.01    0.06
 -10  -4   4    0.06    0.09
  10  -4  -4    0.64    0.72
  10  -4  -4    0.46    0.14
  10  -4  -4    0.70    0.62
 -10  -4   4    0.13    0.11
 -10  -4   4    0.12    0.10
 -10  -4   4    0.04    0.08
 -10   4   4    0.17    0.11
  10   4  -4    0.20    0.11
 -10   4   4    0.29    0.12
 -10   4   4    0.36    0.13
  10   4  -4    0.17    0.11
  10   4  -4    0.59    0.61
  10   4  -4    0.25    0.10
 -10   4   4    0.01    0.08
   8  -4  -4    2.88    0.25
  -8  -4   4    2.64    0.21
  -8  -4   4    2.17    0.29
   8  -4  -4    2.22    0.20
   8  -4  -4    2.50    0.88
  -8  -4   4    2.82    0.91
   8  -4  -4    2.39    0.84
  -8  -4   4    2.72    0.32
  -8  -4   4    2.64    0.23
  -8  -4   4    2.33    0.29
   8  -4  -4    2.01    1.42
   8   4  -4    2.98    0.33
  -8   4   4    2.39    0.29
  -8   4   4    2.69    0.31
  -8   4   4    2.02    0.26
   8   4  -4    2.51    0.81
  -8   4   4    2.67    0.24
   8   4  -4    2.32    0.20
   6  -4  -4  147.59    6.57
   6  -4  -4  152.29    5.09
   6  -4  -4  145.32    5.59
   6   4  -4  155.30    5.63
   6   4  -4  156.39    6.59
   4  -4  -4  219.33    7.50
   4   4  -4  225.67    7.64
  -2  -4   4   98.37    3.96
  -2  -4   4   99.12    3.45
   2  -4  -4   99.06    3.48
   2   4  -4   97.63    3.98
   2   4  -4  100.56    3.49
   0  -4  -4   61.35    1.88
   0  -4   4   47.57    3.17
   0   4   4   59.22    2.02
   0   4  -4   59.40    2.76
   0   4  -4   57.41    2.32
   2  -4   4   76.98    3.16
  -2  -4  -4   93.91    3.01
   2   4   4   98.86    3.12
  -2   4  -4   94.17    3.77
  -4  -4  -4  222.08    6.86
   4  -4   4  211.67    7.37
  -4   4  -4  229.62    7.21
   4   4   4  214.78    6.84
   6  -4   4  151.43    5.44
  -6  -4  -4  154.32    5.28
   6  -4   4  162.30    6.41
  -6  -4  -4  159.43    6.14
   6   4   4  150.15    6.14
   6   4   4  158.77    5.44
   8  -4   4    3.29    0.97
   8  -4   4    2.38    0.22
  -8  -4  -4    2.45    0.31
   8  -4   4    3.15    1.43
  -8  -4  -4    2.42    0.77
  -8  -4  -4    2.67    0.21
   8  -4   4    0.90    0.54
  -8  -4  -4    2.53    0.21
  -8  -4  -4    2.74    0.22
   8  -4   4    2.26    0.19
  -8  -4  -4    2.65    0.25
  -8   4  -4    2.83    0.26
   8   4   4    2.30    0.27
   8   4   4    2.52    0.20
  -8   4  -4    2.71    0.33
   8   4   4    2.52    0.21
   8   4   4    2.93    0.92
  -8   4  -4    2.64    0.24
 -10  -4  -4    0.09    0.09
  10  -4   4    0.74    0.65
  10  -4   4    0.01    0.07
  10  -4   4   -0.02    0.06
  10  -4   4    0.68    0.55
 -10  -4  -4    0.11    0.11
 -10  -4  -4    0.14    0.07
 -10  -4  -4    0.03    0.07
 -10   4  -4   -0.04    0.05
  10   4   4    0.02    0.08
  10   4   4    0.33    0.10
  10   4   4    0.04    0.08
 -10   4  -4    0.07    0.10
  10   4   4    0.22    0.46
 -10   4  -4    0.02    0.08
 -10   4  -4    0.00    0.08
 -12  -4  -4    2.63    0.38
 -12  -4  -4    4.33    1.25
  12  -4   4    5.29    1.54
 -12  -4  -4    2.16    0.34
  12  -4   4    3.73    1.17
  12  -4   4    2.16    0.31
 -12  -4  -4    2.79    0.31
  12  -4   4    2.44    0.30
 -12   4  -4    2.33    0.36
  12   4   4    2.71    0.33
  12   4   4    2.66    0.35
 -12   4  -4    2.21    0.36
  12   4   4    2.90    1.12
  12   4   4    2.78    0.32
 -12   4  -4    2.88    0.38
  14  -4   4    3.10    1.31
 -14  -4  -4    4.16    0.53
 -14  -4  -4    4.22    0.51
  14  -4   4    4.17    0.36
  14  -4   4    4.26    0.40
  14  -4   4    0.97    1.08
  14   4   4    4.06    0.36
 -14   4  -4    4.68    0.55
 -14   4  -4    4.18    0.51
  16  -4   4    1.60    0.31
 -16  -4  -4    1.55    0.33
 -16  -4  -4    1.49    0.34
  16  -4   4    1.68    0.31
 -16   4  -4    1.68    0.35
  16   4   4    1.48    0.28
 -16   4  -4    1.32    0.32
  16   4   4    0.93    0.81
 -18  -4  -4    0.12    0.21
  18  -4   4    0.11    0.18
  18   4   4    0.49    0.25
  18   4   4    1.73    0.83
 -18   4  -4    0.07    0.19
  20  -4   4    6.22    0.72
 -20  -4  -4    6.29    0.82
 -20   4  -4    5.71    0.80
  20   4   4    7.06    0.60
 -21  -5   4    1.20    0.40
  21  -5  -4    1.25    0.38
  21   5  -4    1.11    0.38
 -21   5   4    1.45    0.46
  19  -5  -4    1.61    0.35
 -19  -5   4    2.38    0.48
 -19   5   4    2.27    0.49
  19   5  -4    1.18    0.33
  17  -5  -4    0.08    0.16
 -17  -5   4    0.01    0.13
 -17  -5   4    0.00    0.14
  17  -5  -4    0.49    0.21
 -17   5   4    0.29    0.22
  17   5  -4    0.22    0.19
 -17   5   4    0.10    0.18
 -17   5   4    0.07    0.19
  15  -5  -4    0.93    1.00
  15  -5  -4    0.06    0.13
 -15  -5   4    0.72    0.22
 -15  -5   4    0.05    0.14
 -15   5   4    0.33    0.19
  15   5  -4    0.13    0.14
 -15   5   4    0.10    0.16
 -15   5   4    0.07    0.15
  13  -5  -4    1.30    0.23
  13  -5  -4    1.44    0.28
  13  -5  -4    0.57    0.88
 -13  -5   4    1.11    0.21
 -13  -5   4    1.08    0.22
 -13  -5   4    1.11    0.26
 -13  -5   4    1.69    0.32
  13  -5  -4    0.86    0.77
 -13   5   4    0.62    0.20
  13   5  -4    1.59    0.31
  13   5  -4    1.03    0.22
 -13   5   4    1.17    0.28
 -13   5   4    1.27    0.28
 -11  -5   4    5.35    0.39
 -11  -5   4    5.83    1.50
  11  -5  -4    5.23    0.39
  11  -5  -4    5.72    1.51
  11  -5  -4    5.46    1.36
 -11  -5   4    4.87    0.42
 -11  -5   4    5.40    0.44
 -11  -5   4    5.23    0.36
 -11   5   4    5.38    0.42
  11   5  -4    4.99    0.41
  11   5  -4    5.57    0.74
 -11   5   4    5.22    0.43
 -11   5   4    5.58    0.40
  11   5  -4    3.98    1.25
 -11   5   4    4.33    0.38
  -9  -5   4  122.71    3.10
  -9  -5   4   98.87    5.02
   9  -5  -4  119.48    5.67
   9  -5  -4  123.08    5.02
  -9  -5   4  122.02    3.21
  -9  -5   4  117.08    3.19
   9  -5  -4  116.94    7.05
  -9  -5   4  119.60    3.05
  -9   5   4  120.24    3.11
  -9   5   4  119.88    3.16
   9   5  -4  114.96    5.43
   9   5  -4  118.60    3.15
  -7  -5   4   10.52    0.42
  -7  -5   4   11.43    0.56
   7  -5  -4    8.98    2.04
  -7  -5   4   11.54    0.49
  -7  -5   4    9.33    0.47
  -7  -5   4   10.49    0.47
   7  -5  -4   14.30    2.00
   7  -5  -4   10.07    1.44
   7  -5  -4   10.56    0.50
   7   5  -4    9.00    1.57
  -7   5   4   10.14    0.51
   7   5  -4   10.14    0.51
   7   5  -4   10.67    0.40
  -7   5   4   11.34    0.53
  -7   5   4   10.54    0.50
  -7   5   4   10.31    0.52
  -5  -5   4   -0.35    0.71
   5  -5  -4    0.49    0.34
  -5  -5   4   -0.04    0.03
  -5  -5   4    0.01    0.04
   5  -5  -4    0.08    0.06
   5  -5  -4    0.06    0.05
  -5  -5   4    0.00    0.04
  -5  -5   4    0.02    0.05
  -5  -5   4    0.11    0.04
   5  -5  -4   -0.22    0.20
   5  -5  -4   -0.19    0.78
  -5  -5   4   -0.26    0.17
   5  -5  -4    0.30    0.67
  -5  -5   4    0.25    0.07
  -5   5   4   -0.01    0.04
  -5   5   4    0.01    0.05
   5   5  -4    0.03    0.05
   5   5  -4    0.07    0.05
  -5   5   4    0.05    0.05
  -5   5   4    0.01    0.05
   5   5  -4   -0.08    0.26
   5   5  -4   -0.02    0.02
   5   5  -4    0.89    0.84
   5   5  -4    0.02    0.04
  -3  -5   4   20.11    0.62
   3  -5  -4   18.52    1.23
   3  -5  -4   18.84    1.57
  -3  -5   4   20.48    0.67
   3  -5  -4   20.02    0.63
  -3  -5   4   17.46    1.33
  -3  -5   4   22.02    1.90
  -3  -5   4   20.10    0.61
  -3  -5   4   20.78    0.65
  -3  -5   4   20.77    0.70
   3  -5  -4   20.00    0.62
  -3   5   4   19.64    0.71
   3   5  -4   17.17    1.74
  -3   5   4   20.00    0.65
  -3   5   4   20.33    0.66
   3   5  -4   19.30    0.68
   3   5  -4   20.25    0.56
   3   5  -4   20.43    0.66
   3   5  -4   20.54    1.45
   1  -5  -4  137.30    4.48
  -1  -5   4  134.50    5.05
   1   5  -4  135.42    5.05
  -1   5   4  141.15    4.28
  -1  -5  -4  142.49    4.21
   1  -5   4  120.03    5.95
  -1   5  -4  135.52    5.01
   1   5   4  142.17    4.17
   3  -5   4   19.60    0.54
   3  -5   4   19.67    1.45
  -3  -5  -4   20.56    0.68
   3  -5   4   20.54    0.63
   3  -5   4   21.55    1.98
  -3  -5  -4   20.94    1.16
  -3  -5  -4   20.48    0.62
   3  -5   4   20.58    0.60
  -3  -5  -4   18.32    1.40
   3  -5   4   20.36    0.62
  -3  -5  -4   20.13    0.63
  -3   5  -4   20.00    0.66
  -3   5  -4   20.34    1.76
  -3   5  -4   16.85    1.28
  -3   5  -4   20.42    0.62
   3   5   4   18.93    0.55
   3   5   4   20.13    1.17
   3   5   4   20.26    0.63
  -3   5  -4   19.55    0.65
   3   5   4   19.86    0.68
   3   5   4   19.57    1.48
  -3   5  -4   19.24    0.61
  -5  -5  -4    0.01    0.06
  -5  -5  -4    0.37    0.69
  -5  -5  -4   -0.03    0.03
   5  -5   4    0.04    0.04
   5  -5   4    0.30    0.80
  -5  -5  -4    0.05    0.04
  -5  -5  -4    0.12    0.04
  -5  -5  -4   -0.01    0.04
   5  -5   4    0.43    0.36
   5  -5   4    0.05    0.05
  -5  -5  -4    0.21    0.27
  -5  -5  -4    0.07    0.05
   5   5   4    0.01    0.20
  -5   5  -4   -0.02    0.24
  -5   5  -4    0.04    0.06
   5   5   4    0.15    0.05
  -5   5  -4    0.13    0.70
  -5   5  -4    0.07    0.07
   5   5   4   -0.03    0.03
   5   5   4    0.38    0.65
   5   5   4   -0.04    0.03
  -5   5  -4   -0.06    0.03
   5   5   4    0.00    0.04
   7  -5   4    9.74    0.41
  -7  -5  -4   12.13    1.59
  -7  -5  -4   11.28    0.47
  -7  -5  -4   10.08    0.51
   7  -5   4   10.58    0.48
  -7  -5  -4    9.57    0.51
  -7  -5  -4    9.72    0.44
   7   5   4   12.37    1.66
  -7   5  -4    9.37    0.49
  -7   5  -4    9.53    0.44
  -7   5  -4    9.87    0.50
   7   5   4   10.11    0.44
   7   5   4   10.14    0.41
  -7   5  -4    9.70    0.47
   7   5   4    9.29    0.43
  -9  -5  -4  123.72    3.06
   9  -5   4  116.10    5.19
  -9  -5  -4  121.09    3.22
  -9  -5  -4  119.47    5.11
   9  -5   4  118.99    3.11
  -9  -5  -4  121.49    3.21
   9  -5   4   96.65    7.50
   9  -5   4  125.61    5.74
  -9   5  -4  122.98    3.06
   9   5   4  120.26    3.00
  -9   5  -4  119.37    3.14
   9   5   4  117.63    3.09
   9   5   4  121.03    5.32
   9   5   4  120.79    3.05
  -9   5  -4  117.29    3.19
  11  -5   4    4.49    0.33
 -11  -5  -4    4.16    0.39
[truncated: 4,636,483 more chars]
