# Supplementary material for: Crystal structure and Hirshfeld surface analysis of [(R,S)-2,8-bis­(tri­fluoro­meth­yl)quinolin-4-yl](piperidin-2-yl)methanol methanol monosolvate
Source: Acta Crystallogr E Crystallogr Commun. 2025 Jul 23;81(Pt 8):718–22. doi: 10.1107/S2056989025006310 (PMC12326486; doi:10.1107/S2056989025006310)
Supplement: Supplementary file 2 [file e-81-00718-Isup2.hkl]

data_I                                                                          
_shelx_title ' DA11.res in I4(1)/acd'                                           
_shelx_refln_list_code          4                                               
_shelx_F_calc_maximum      643.27                                               
_exptl_crystal_F_000      6784.00                                               
_reflns_d_resolution_high  0.7182                                               
                                                                                
loop_                                                                           
 _space_group_symop_operation_xyz                                               
 'x, y, z'                                                                      
 '-x+1/2, -y, z+1/2'                                                            
 '-y+1/4, x+3/4, z+1/4'                                                         
 'y+1/4, -x+1/4, z+3/4'                                                         
 '-x+1/2, y, -z'                                                                
 'x, -y, -z+1/2'                                                                
 'y+1/4, x+3/4, -z+3/4'                                                         
 '-y+1/4, -x+1/4, -z+1/4'                                                       
 'x+1/2, y+1/2, z+1/2'                                                          
 '-x+1, -y+1/2, z+1'                                                            
 '-y+3/4, x+5/4, z+3/4'                                                         
 'y+3/4, -x+3/4, z+5/4'                                                         
 '-x+1, y+1/2, -z+1/2'                                                          
 'x+1/2, -y+1/2, -z+1'                                                          
 'y+3/4, x+5/4, -z+5/4'                                                         
 '-y+3/4, -x+3/4, -z+3/4'                                                       
 '-x, -y, -z'                                                                   
 'x-1/2, y, -z-1/2'                                                             
 'y-1/4, -x-3/4, -z-1/4'                                                        
 '-y-1/4, x-1/4, -z-3/4'                                                        
 'x-1/2, -y, z'                                                                 
 '-x, y, z-1/2'                                                                 
 '-y-1/4, -x-3/4, z-3/4'                                                        
 'y-1/4, x-1/4, z-1/4'                                                          
 '-x+1/2, -y+1/2, -z+1/2'                                                       
 'x, y+1/2, -z'                                                                 
 'y+1/4, -x-1/4, -z+1/4'                                                        
 '-y+1/4, x+1/4, -z-1/4'                                                        
 'x, -y+1/2, z+1/2'                                                             
 '-x+1/2, y+1/2, z'                                                             
 '-y+1/4, -x-1/4, z-1/4'                                                        
 'y+1/4, x+1/4, z+1/4'                                                          
                                                                                
_cell_length_a    15.9788                                                       
_cell_length_b    15.9788                                                       
_cell_length_c    59.9967                                                       
_cell_angle_alpha  90.000                                                       
_cell_angle_beta   90.000                                                       
_cell_angle_gamma  90.000                                                       
                                                                                
_shelx_F_squared_multiplier     1.000                                           
                                                                                
loop_                                                                           
 _refln_index_h                                                                 
 _refln_index_k                                                                 
 _refln_index_l                                                                 
 _refln_F_squared_calc                                                          
 _refln_F_squared_meas                                                          
 _refln_F_squared_sigma                                                         
 _refln_observed_status                                                         
   0   2   0      43577.05      43259.96       671.01 o                         
   2   2   0     210599.38     210627.34      5182.08 o                         
   2   4   0        603.43        729.73        15.49 o                         
   4   4   0      22140.28      26160.40       328.67 o                         
   0   6   0     232940.42     243908.53      3407.93 o                         
   2   6   0       3324.24       4109.67        44.94 o                         
   4   6   0      45261.56      45290.40       513.00 o                         
   6   6   0       1342.33       1122.18        43.90 o                         
   0   8   0         91.38        510.17        27.12 o                         
   2   8   0       4039.69       4307.88        53.59 o                         
   4   8   0          9.35          0.24        13.17 o                         
   6   8   0        315.54        213.22        13.42 o                         
   8   8   0        135.59         58.47        22.46 o                         
   0  10   0       5037.69       7001.91        94.09 o                         
   2  10   0       8152.25       8616.49        75.81 o                         
   4  10   0        397.01        364.76        15.32 o                         
   6  10   0        104.26        126.55        12.68 o                         
   8  10   0       2502.06       3031.53        48.75 o                         
  10  10   0       7591.65       7051.30       118.24 o                         
   0  12   0       1557.80       2841.79       108.21 o                         
   2  12   0      14696.40      13608.27       108.96 o                         
   4  12   0       8618.36       7819.51        79.39 o                         
   6  12   0        741.65        574.33        29.50 o                         
   8  12   0       2874.88       2815.92        57.30 o                         
  10  12   0        922.75       1032.26        44.75 o                         
  12  12   0       3073.71       2735.73        95.46 o                         
   0  14   0        729.64       1126.87        90.88 o                         
   2  14   0       2508.00       2323.55        59.15 o                         
   4  14   0       4829.40       4519.42        66.81 o                         
   6  14   0        900.66        944.84        39.75 o                         
   8  14   0      10030.73       9763.79       126.18 o                         
  10  14   0        521.44        572.39        37.38 o                         
  12  14   0        952.48        998.13        68.37 o                         
  14  14   0        438.97        397.04        63.14 o                         
   0  16   0       9908.90       8287.09       153.27 o                         
   2  16   0       2954.89       2824.11        63.30 o                         
   4  16   0       5702.87       5437.96        84.57 o                         
   6  16   0       5481.50       5277.60        85.39 o                         
   8  16   0       2563.16       2667.05        67.08 o                         
  10  16   0        835.47        909.79        88.87 o                         
  12  16   0        105.81         27.45        28.69 o                         
  14  16   0       3624.52       3983.12       124.77 o                         
   0  18   0        145.08        454.94        42.03 o                         
   2  18   0        131.97         82.26        22.02 o                         
   4  18   0        966.06        944.29        57.05 o                         
   6  18   0         15.98          3.91        26.18 o                         
   8  18   0        363.70        402.03        53.11 o                         
  10  18   0       1600.88       1634.10       112.05 o                         
  12  18   0        273.62        506.03        65.13 o                         
   0  20   0        753.97        815.02        74.70 o                         
   2  20   0         33.69          6.64        26.12 o                         
   4  20   0        770.90       1043.93        67.26 o                         
   6  20   0       6229.72       5752.77       132.24 o                         
   8  20   0        548.14        652.13       104.78 o                         
   0  22   0       1989.27       1954.20       185.99 o                         
   2  22   0       3692.64       3546.14       166.95 o                         
   1   2   1     115554.27     122608.01       916.20 o                         
   2   3   1       1780.44       1683.05        12.85 o                         
   1   4   1      20503.28      20953.65       159.48 o                         
   3   4   1       4584.72       5068.50        22.61 o                         
   2   5   1      85042.55      94756.39       891.71 o                         
   4   5   1      39704.53      42240.21       331.08 o                         
   1   6   1       3557.95       3939.85        25.01 o                         
   3   6   1      17702.54      19905.87        68.17 o                         
   5   6   1      42645.07      44465.80       298.85 o                         
   2   7   1      41623.07      46346.95       369.31 o                         
   4   7   1        810.40        516.23        14.46 o                         
   6   7   1        600.70        848.97        14.87 o                         
   1   8   1      36311.80      38837.12       223.35 o                         
   3   8   1      55775.28      62208.94       550.43 o                         
   5   8   1       9061.30       9410.12        51.65 o                         
   7   8   1         30.62          2.84         7.21 o                         
   2   9   1      49100.82      53951.76       406.49 o                         
   4   9   1      18491.73      20478.71        91.90 o                         
   6   9   1       2306.63       2670.13        32.82 o                         
   8   9   1      13856.77      14028.44        82.15 o                         
   1  10   1        275.21        315.01        10.37 o                         
   3  10   1         20.45         16.22         7.04 o                         
   5  10   1        866.57        880.53        20.37 o                         
   7  10   1      10933.63      10535.21        66.91 o                         
   9  10   1       4985.16       4210.16        57.08 o                         
   2  11   1         74.31         69.18         9.42 o                         
   4  11   1       6596.94       5950.48        62.27 o                         
   6  11   1          6.46          8.83         8.47 o                         
   8  11   1        116.32        250.68        13.33 o                         
  10  11   1       1115.18        946.18        26.93 o                         
   1  12   1      10695.19      10084.62        63.07 o                         
   3  12   1        511.94        487.53        18.36 o                         
   5  12   1       6582.29       6467.10        64.73 o                         
   7  12   1       5867.37       5360.04        63.75 o                         
   9  12   1         21.44         68.93        11.45 o                         
  11  12   1        123.63         83.95        13.38 o                         
   2  13   1       3454.15       3609.39        38.66 o                         
   4  13   1        101.83         65.81         8.74 o                         
   6  13   1         86.33         46.82         9.00 o                         
   8  13   1       1744.18       1620.21        39.34 o                         
  10  13   1        454.89        433.73        21.25 o                         
  12  13   1        439.29        711.50        30.65 o                         
   1  14   1       1554.87       1661.98        28.38 o                         
   3  14   1       3499.28       3577.07        44.44 o                         
   5  14   1       3404.17       3077.02        40.44 o                         
   7  14   1        225.82        196.89        17.83 o                         
   9  14   1        143.23        104.44        19.87 o                         
  11  14   1        159.01        128.59        16.33 o                         
  13  14   1       3919.93       3388.49        77.51 o                         
   2  15   1         24.98         53.94        10.80 o                         
   4  15   1         14.98          0.68         9.05 o                         
   6  15   1       6686.77       5739.27        64.20 o                         
   8  15   1       4879.12       4402.24        56.25 o                         
  10  15   1       1229.76       1422.51        41.38 o                         
  12  15   1        778.32        951.25        48.13 o                         
  14  15   1       1845.66       1859.48        63.66 o                         
   1  16   1        361.33        432.47        18.87 o                         
   3  16   1         36.13         56.15        11.52 o                         
   5  16   1          4.16         25.52        11.72 o                         
   7  16   1        313.64        394.59        20.37 o                         
   9  16   1          0.15        -14.20        14.20 o                         
  11  16   1        412.92        398.74        35.01 o                         
  13  16   1       2585.73       2338.38        74.92 o                         
  15  16   1         55.88        -11.59        23.60 o                         
   2  17   1       8506.42       7709.73        80.30 o                         
   4  17   1        105.96        117.66        15.38 o                         
   6  17   1       2018.56       2024.12        46.24 o                         
   8  17   1       2644.97       2752.29        93.59 o                         
  10  17   1       1125.88       1294.24        58.08 o                         
  12  17   1        383.14        388.06        36.22 o                         
  14  17   1       1416.40       1264.84        76.94 o                         
   1  18   1         12.12         10.37        11.89 o                         
   3  18   1        249.93        437.95        27.72 o                         
   5  18   1        168.76        135.25        21.84 o                         
   7  18   1        180.43        210.44        28.32 o                         
   9  18   1         40.61         68.10        24.90 o                         
  11  18   1       3114.10       3281.32        89.39 o                         
  13  18   1        143.92         70.14        34.72 o                         
   2  19   1        803.13        831.74        45.23 o                         
   4  19   1       3465.96       3454.29        71.34 o                         
   6  19   1        591.36        662.63        36.10 o                         
   8  19   1       1498.78       1573.93        69.70 o                         
  10  19   1         81.07         74.90        29.12 o                         
   1  20   1        635.82        906.51        41.74 o                         
   3  20   1       1580.12       2020.93        64.65 o                         
   5  20   1        364.36        370.46        33.13 o                         
   7  20   1       1196.75       1477.63        63.21 o                         
   9  20   1        379.22        448.26        53.05 o                         
   2  21   1        463.52        734.35        59.32 o                         
   4  21   1       1435.66       1661.06        61.44 o                         
   6  21   1       5535.86       5148.99       100.39 o                         
   1  22   1       1682.29       1770.78        84.42 o                         
   3  22   1        607.49        725.78        56.49 o                         
   1   1   2      16346.69      16851.92       642.83 o                         
   0   2   2      86783.95      93792.45      1014.59 o                         
   1   3   2      34267.96      37032.29       357.13 o                         
   3   3   2       6090.11       6718.52        36.78 o                         
   2   4   2      73865.26      78938.23       757.79 o                         
   1   5   2       6431.07       8333.25        33.14 o                         
   3   5   2       6492.80       7951.22        32.90 o                         
   5   5   2      82229.73      96846.52      1116.43 o                         
   0   6   2      28606.40      27004.06       227.08 o                         
   2   6   2      71365.70      80266.95       724.52 o                         
   4   6   2       6768.73       7768.96        44.02 o                         
   1   7   2      37070.12      37607.94       261.39 o                         
   3   7   2         16.00         14.61         8.34 o                         
   5   7   2       8511.46       9227.54        44.93 o                         
   7   7   2        750.79        987.16        39.68 o                         
   0   8   2      59191.21      66638.62       715.46 o                         
   2   8   2      11310.97      12815.58        61.54 o                         
   4   8   2       7219.48       9043.61        50.70 o                         
   6   8   2     108588.04     117713.47       965.39 o                         
   1   9   2      14569.16      15512.79        75.41 o                         
   3   9   2       1047.09       1201.92        17.71 o                         
   5   9   2      10165.95      12506.21        63.32 o                         
   7   9   2      16003.64      16199.12        98.53 o                         
   9   9   2      12303.84      11052.29       102.25 o                         
   0  10   2       3376.93       3076.26        40.32 o                         
   2  10   2      13991.89      15182.91        82.77 o                         
   4  10   2       2108.39       2045.27        26.12 o                         
   6  10   2         22.11         27.72         6.29 o                         
   8  10   2       7172.49       7345.52        57.31 o                         
   1  11   2        184.36        174.66        11.09 o                         
   3  11   2       1785.52       1679.72        24.99 o                         
   5  11   2       4648.18       4350.24        54.03 o                         
   7  11   2       9901.89       9018.79        77.26 o                         
   9  11   2       8571.85       8215.30        75.96 o                         
  11  11   2        181.97        132.98        20.06 o                         
   0  12   2      36818.17      36861.88       259.15 o                         
   2  12   2       1688.55       1671.52        24.32 o                         
   4  12   2       3741.80       3706.77        37.04 o                         
   6  12   2       3276.78       3520.52        42.53 o                         
   8  12   2       5446.84       5295.94        52.50 o                         
  10  12   2       2685.72       2663.54        41.42 o                         
   1  13   2       7369.02       7331.21        63.47 o                         
   3  13   2       7832.63       7013.96        67.43 o                         
   5  13   2         94.08        114.06        10.73 o                         
   7  13   2         56.81         16.97        10.15 o                         
   9  13   2         24.73         67.80        12.33 o                         
  11  13   2          4.21         33.48        15.88 o                         
  13  13   2        481.32        525.39        59.21 o                         
   0  14   2      10475.34       9946.41       104.12 o                         
   2  14   2        127.24        126.55        11.82 o                         
   4  14   2          0.34         -5.23        10.02 o                         
   6  14   2         21.15          3.42         8.70 o                         
   8  14   2       4505.82       4194.25        65.80 o                         
  10  14   2          9.05         18.26        13.07 o                         
  12  14   2        110.13         99.44        19.03 o                         
   1  15   2       8751.88       7561.71        65.71 o                         
   3  15   2         92.02         94.39        13.20 o                         
   5  15   2       2024.93       2094.83        41.01 o                         
   7  15   2       1145.74       1189.75        34.88 o                         
   9  15   2       1947.22       2061.94        46.71 o                         
  11  15   2        389.86        504.86        34.98 o                         
  13  15   2         64.30         55.04        21.55 o                         
  15  15   2       4253.16       4047.69       116.98 o                         
   0  16   2      22756.31      21356.72       189.00 o                         
   2  16   2       1750.23       1688.74        36.14 o                         
   4  16   2        429.00        495.16        21.46 o                         
   6  16   2          1.26         10.33        10.96 o                         
   8  16   2          1.41          7.50        11.39 o                         
  10  16   2        375.26        419.36        42.70 o                         
  12  16   2       1100.33       1126.27        50.02 o                         
  14  16   2       2469.73       2903.96        92.01 o                         
   1  17   2          5.36         28.50        11.02 o                         
   3  17   2        569.23        682.06        26.41 o                         
   5  17   2        113.16        162.41        16.64 o                         
   7  17   2         61.85         49.71        17.71 o                         
   9  17   2        194.93        167.24        28.62 o                         
  11  17   2        990.83       1004.07        49.18 o                         
  13  17   2         22.36         42.46        23.10 o                         
   0  18   2        168.65        205.01        25.58 o                         
   2  18   2        215.68        164.31        18.55 o                         
   4  18   2         26.79         -2.71        18.35 o                         
   6  18   2        126.03        103.07        21.52 o                         
   8  18   2         58.38         54.96        24.25 o                         
  10  18   2        531.88        685.88        48.58 o                         
  12  18   2          3.59         21.97        23.44 o                         
   1  19   2        621.08        618.40        40.07 o                         
   3  19   2         24.15         71.21        22.54 o                         
   5  19   2         86.03         99.14        25.22 o                         
   7  19   2         37.05         22.95        21.59 o                         
   9  19   2         27.55         40.48        25.83 o                         
  11  19   2        721.59        841.95        63.69 o                         
   0  20   2       1422.90       1873.32        79.18 o                         
   2  20   2        172.74        202.10        27.48 o                         
   4  20   2        104.58         60.56        23.69 o                         
   6  20   2         70.28         13.86        22.38 o                         
   8  20   2        185.53        132.88        33.05 o                         
   1  21   2        174.21        167.61        30.15 o                         
   3  21   2       1404.37       1643.36        61.03 o                         
   5  21   2        319.20        412.53        39.06 o                         
   7  21   2       1239.85       1363.59        84.85 o                         
   0  22   2         89.66        184.90        56.86 o                         
   2  22   2       1216.32       1381.21        73.34 o                         
   1   2   3      20437.61      23183.88       206.23 o                         
   2   3   3      46579.38      46028.68       431.38 o                         
   1   4   3     114980.91     119553.48       925.71 o                         
   3   4   3      23720.46      23573.68       164.29 o                         
   2   5   3     196965.20     210208.69      1537.79 o                         
   4   5   3      40212.20      44475.03       331.12 o                         
   1   6   3        639.54        420.62         9.66 o                         
   3   6   3      59014.27      65052.09       484.32 o                         
   5   6   3       9281.24      11210.14        47.89 o                         
   2   7   3      21841.73      24140.43        99.51 o                         
   4   7   3         50.75          9.55         5.06 o                         
   6   7   3      27455.05      28501.56       113.56 o                         
   1   8   3     119825.72     130179.36      2523.22 o                         
   3   8   3      14324.59      15377.37        66.98 o                         
   5   8   3       5514.84       4909.83        35.57 o                         
   7   8   3        260.73        191.29        13.61 o                         
   2   9   3      35427.70      39258.91       168.34 o                         
   4   9   3       1212.18       1721.61        23.93 o                         
   6   9   3      47559.81      51958.05       217.57 o                         
   8   9   3        500.67        310.44        16.68 o                         
   1  10   3       2911.16       3508.76        39.98 o                         
   3  10   3         39.81         31.58         7.25 o                         
   5  10   3        386.01        398.76        14.16 o                         
   7  10   3       1733.22       1855.03        24.71 o                         
   9  10   3        487.77        587.12        20.47 o                         
   2  11   3      16155.52      17571.52        93.00 o                         
   4  11   3        818.89        915.59        20.85 o                         
   6  11   3        733.35        664.62        20.99 o                         
   8  11   3       6382.67       5561.91        54.44 o                         
  10  11   3      10794.50      10374.15        80.72 o                         
   1  12   3        462.37        544.26        19.56 o                         
   3  12   3       4577.22       5257.11        41.03 o                         
   5  12   3         58.11         34.12        10.56 o                         
   7  12   3       4872.90       3782.57        51.38 o                         
   9  12   3       2291.02       1914.71        38.45 o                         
  11  12   3        122.37        138.50        15.13 o                         
   2  13   3       5594.34       5888.16        47.57 o                         
   4  13   3       1733.41       1659.54        30.21 o                         
   6  13   3       3099.40       3096.55        37.12 o                         
   8  13   3        669.64        584.20        23.90 o                         
  10  13   3        253.75        326.24        19.48 o                         
  12  13   3       5272.43       4519.33        60.35 o                         
   1  14   3        235.66        132.78        15.73 o                         
   3  14   3       6329.36       5370.51        49.41 o                         
   5  14   3       2359.27       1970.25        34.11 o                         
   7  14   3       1238.17       1131.97        29.39 o                         
   9  14   3        304.98        320.51        24.80 o                         
  11  14   3         31.75         15.28        12.72 o                         
  13  14   3        320.42        326.47        31.43 o                         
   2  15   3       1844.44       2143.44        36.52 o                         
   4  15   3        687.16        660.13        25.10 o                         
   6  15   3        116.52        291.87        18.27 o                         
   8  15   3       3467.65       3073.53        47.73 o                         
  10  15   3       1930.06       1863.65        47.69 o                         
  12  15   3        950.48       1022.09        53.14 o                         
  14  15   3        555.19        572.83        38.97 o                         
   1  16   3       4021.50       3670.83        46.35 o                         
   3  16   3        704.10        808.23        26.85 o                         
   5  16   3         69.17         46.62        12.53 o                         
   7  16   3       1514.88       1455.66        39.17 o                         
   9  16   3        327.07        248.70        24.55 o                         
  11  16   3         14.78         30.68        20.00 o                         
  13  16   3       1148.40       1450.94        58.34 o                         
  15  16   3        796.23        782.46        56.22 o                         
   2  17   3        167.72        177.03        16.78 o                         
   4  17   3       5347.15       4565.31        57.11 o                         
   6  17   3        744.76        820.49        30.67 o                         
   8  17   3       1123.50       1181.53        66.97 o                         
  10  17   3        388.76        473.92        39.93 o                         
  12  17   3        418.96        496.70        38.50 o                         
  14  17   3         11.53         -6.45        29.29 o                         
   1  18   3        102.02        124.83        15.79 o                         
   3  18   3       1395.30       1344.66        48.23 o                         
   5  18   3         11.80         35.80        17.29 o                         
   7  18   3       2405.78       2520.30        74.74 o                         
   9  18   3        147.50        144.67        30.35 o                         
  11  18   3        483.62        580.87        41.05 o                         
  13  18   3         61.22          1.23        27.03 o                         
   2  19   3        592.22        712.34        39.76 o                         
   4  19   3       3365.20       3413.25        68.02 o                         
   6  19   3       3094.09       3143.09        70.76 o                         
   8  19   3        375.58        504.45        49.55 o                         
  10  19   3         21.73         38.92        26.78 o                         
   1  20   3       5150.70       4439.08        74.19 o                         
   3  20   3        274.49        382.31        33.58 o                         
   5  20   3       6072.06       5666.82        94.32 o                         
   7  20   3        932.99       1242.13        57.07 o                         
   9  20   3          8.97         15.36        26.22 o                         
   2  21   3       3413.87       3484.60        76.56 o                         
   4  21   3       1455.64       1856.42        66.28 o                         
   6  21   3       1161.46       1231.52        58.28 o                         
   1  22   3         61.61         81.34        40.41 o                         
   3  22   3        124.46        156.60        36.51 o                         
   0   2   4     110205.59     116207.51      1237.83 o                         
   2   2   4     191592.14     200241.19      1921.48 o                         
   1   3   4          0.33         14.10         2.87 o                         
   0   4   4      23170.88      26289.16       311.41 o                         
   2   4   4      40873.08      43041.01       397.96 o                         
   4   4   4      95297.23      97475.48      1301.98 o                         
   1   5   4      55548.31      61181.55       547.80 o                         
   3   5   4       7692.09       8810.79        38.38 o                         
   0   6   4       5762.86       4950.39        32.87 o                         
   2   6   4         21.77         47.80         6.68 o                         
   4   6   4      59576.02      68279.98       515.93 o                         
   6   6   4       8060.73       8549.46        62.76 o                         
   1   7   4      94895.21     106875.21       877.88 o                         
   3   7   4      39539.49      43290.80       349.12 o                         
   5   7   4       3686.03       4550.78        46.11 o                         
   0   8   4       1416.69       1207.31        27.08 o                         
   2   8   4       3739.68       4039.09        31.07 o                         
   4   8   4        824.16       1115.58        15.07 o                         
   6   8   4      17789.80      19330.55        96.93 o                         
   8   8   4        142.48          6.15        16.24 o                         
   1   9   4      28377.63      31202.70       120.11 o                         
   3   9   4        943.52       1131.23        23.03 o                         
   5   9   4      52195.47      53013.25       237.53 o                         
   7   9   4        131.88        208.70        13.80 o                         
   0  10   4        178.27        275.33        21.80 o                         
   2  10   4      11647.94      11863.47        62.63 o                         
   4  10   4         39.95         48.52         8.46 o                         
   6  10   4        325.90        437.98        22.76 o                         
   8  10   4        940.41        926.13        22.36 o                         
  10  10   4        168.50         70.42        14.20 o                         
   1  11   4      39067.66      38510.09       165.19 o                         
   3  11   4        339.34        285.88        14.45 o                         
   5  11   4       2395.95       2144.10        27.83 o                         
   7  11   4       4226.40       4007.95        45.37 o                         
   9  11   4        703.54        826.21        24.83 o                         
   0  12   4      72666.27      74756.20       593.29 o                         
   2  12   4       3410.21       3518.58        37.89 o                         
   4  12   4       1138.94       1135.40        26.35 o                         
   6  12   4        173.36        180.74        12.65 o                         
   8  12   4       1309.19       1109.59        27.86 o                         
  10  12   4       3194.21       2882.69        42.55 o                         
  12  12   4       7668.66       6673.30       106.23 o                         
   1  13   4       4651.24       4005.71        39.28 o                         
   3  13   4        835.10        810.07        21.69 o                         
   5  13   4        493.08        464.41        17.77 o                         
   7  13   4         86.20         26.98         9.17 o                         
   9  13   4        161.48        132.87        16.23 o                         
  11  13   4       4278.70       3628.03        56.59 o                         
   0  14   4      15338.87      14586.01       146.79 o                         
   2  14   4       1506.28       1415.44        29.27 o                         
   4  14   4       2158.73       1934.23        35.56 o                         
   6  14   4        785.28        815.34        25.09 o                         
   8  14   4        211.84        346.56        20.79 o                         
  10  14   4        189.95        107.37        17.04 o                         
  12  14   4        121.09        105.52        27.58 o                         
  14  14   4        996.57        999.33        63.39 o                         
   1  15   4      10461.14       8885.70        73.18 o                         
   3  15   4        886.10        977.37        29.55 o                         
   5  15   4        109.09         75.59        12.98 o                         
   7  15   4        287.24        292.88        18.17 o                         
   9  15   4        243.39        175.58        17.53 o                         
  11  15   4        857.37       1066.05        46.03 o                         
  13  15   4        345.06        398.76        42.61 o                         
   0  16   4       4609.28       4236.26        84.23 o                         
   2  16   4       4093.08       3970.60        46.54 o                         
   4  16   4        619.07        662.66        24.07 o                         
   6  16   4       1263.16       1272.26        34.73 o                         
   8  16   4        213.63        241.21        18.88 o                         
  10  16   4        163.51        216.71        36.74 o                         
  12  16   4        325.68        247.92        29.29 o                         
  14  16   4       1044.80       1233.20        59.92 o                         
   1  17   4        867.69       1037.38        29.62 o                         
   3  17   4        556.72        553.69        24.55 o                         
   5  17   4        100.93         63.89        13.61 o                         
   7  17   4       3464.00       3489.44        61.41 o                         
   9  17   4          0.17         11.87        19.31 o                         
  11  17   4         36.53          4.88        20.01 o                         
  13  17   4        100.96        132.68        29.63 o                         
   0  18   4         85.88         84.03        18.91 o                         
   2  18   4        142.04        107.78        21.20 o                         
   4  18   4         89.00         93.58        20.49 o                         
   6  18   4       2582.58       2507.57        65.15 o                         
   8  18   4         77.11         85.18        24.26 o                         
  10  18   4         35.66         48.58        25.32 o                         
  12  18   4         10.55         -0.56        22.64 o                         
   1  19   4        723.23        710.35        38.49 o                         
   3  19   4          4.33         53.93        19.46 o                         
   5  19   4        698.32        851.62        42.87 o                         
   7  19   4         47.50         57.49        21.91 o                         
   9  19   4          2.89        -20.90        20.90 o                         
  11  19   4        189.88        210.85        41.24 o                         
   0  20   4       3695.88       3742.26        92.41 o                         
   2  20   4          4.64          0.46        18.92 o                         
   4  20   4       2489.02       2925.97        70.35 o                         
   6  20   4        270.40        259.16        32.29 o                         
   8  20   4        212.59        208.85        39.46 o                         
   1  21   4        747.85        691.42        45.96 o                         
   3  21   4       1301.72       1466.45        57.69 o                         
   5  21   4        507.85        621.53        43.27 o                         
   7  21   4       1069.65       1092.83        73.21 o                         
   0  22   4         94.09         32.13        50.54 o                         
   2  22   4         93.07         92.50        34.66 o                         
   1   2   5      32125.75      33225.88       357.43 o                         
   2   3   5     385299.06     385028.22      2514.25 o                         
   1   4   5      35136.75      39093.16       328.78 o                         
   3   4   5        658.26        799.50        10.30 o                         
   2   5   5        569.00        680.83        11.00 o                         
   4   5   5      32717.05      35494.68       242.80 o                         
   1   6   5      27693.23      30857.88       207.60 o                         
   3   6   5      20766.25      22364.86        77.69 o                         
   5   6   5        638.51        822.27        15.75 o                         
   2   7   5      66913.20      68753.28       521.09 o                         
   4   7   5      30020.66      32169.72       120.31 o                         
   6   7   5      10446.73      11458.05        57.39 o                         
   1   8   5       1328.14       1520.51        16.94 o                         
   3   8   5      16935.17      19068.36        76.58 o                         
   5   8   5        216.51        199.48        10.83 o                         
   7   8   5        601.08        624.58        17.55 o                         
   2   9   5       7570.87       9870.33        54.47 o                         
   4   9   5      11075.74      11008.79        56.56 o                         
   6   9   5       2398.17       2419.15        29.73 o                         
   8   9   5        547.00        521.21        16.87 o                         
   1  10   5        977.38        807.33        19.20 o                         
   3  10   5      21789.38      21271.65        94.85 o                         
   5  10   5         15.98         49.44         8.92 o                         
   7  10   5        878.67        855.12        19.81 o                         
   9  10   5       5336.21       5520.02        62.98 o                         
   2  11   5        131.96        127.39        11.17 o                         
   4  11   5        203.48        138.46        12.24 o                         
   6  11   5      26042.71      24331.03       121.38 o                         
   8  11   5        712.42        630.46        20.26 o                         
  10  11   5       6676.54       5779.59        56.47 o                         
   1  12   5      64437.58      67349.15       330.22 o                         
   3  12   5        458.34        516.55        15.00 o                         
   5  12   5      12906.44      11072.52        77.98 o                         
   7  12   5       2498.37       2397.93        32.14 o                         
   9  12   5        445.53        330.79        17.46 o                         
  11  12   5        614.57        700.33        25.61 o                         
   2  13   5       5705.58       5402.05        46.90 o                         
   4  13   5       1809.57       1861.15        28.15 o                         
   6  13   5         49.66         33.55         8.71 o                         
   8  13   5       7626.28       7025.65        71.81 o                         
  10  13   5          9.74         25.64        11.38 o                         
  12  13   5        315.22        290.17        27.03 o                         
   1  14   5        461.05        542.30        18.93 o                         
   3  14   5       9590.59       8588.19        65.30 o                         
   5  14   5        400.84        358.35        18.33 o                         
   7  14   5        309.23        487.12        20.21 o                         
   9  14   5       2562.86       2258.23        45.91 o                         
  11  14   5       3731.88       3170.00        50.36 o                         
  13  14   5        151.37        132.28        24.22 o                         
   2  15   5       2000.22       2167.24        37.31 o                         
   4  15   5       2005.92       2037.08        39.71 o                         
   6  15   5       1696.75       1672.48        38.28 o                         
   8  15   5          7.74         19.65        11.56 o                         
  10  15   5        246.25        309.96        22.17 o                         
  12  15   5        264.56        316.61        31.82 o                         
  14  15   5       1199.29       1193.80        51.95 o                         
   1  16   5      15789.56      15122.12       101.62 o                         
   3  16   5        288.64        178.44        15.81 o                         
   5  16   5       4116.85       3467.50        58.45 o                         
   7  16   5          0.98        -10.86        10.86 o                         
   9  16   5       2613.84       2561.31        60.03 o                         
  11  16   5        367.08        449.89        35.17 o                         
  13  16   5        223.52        193.94        30.97 o                         
  15  16   5          3.57          2.04        23.65 o                         
   2  17   5       2246.12       2128.21        42.49 o                         
   4  17   5         44.73         26.41        12.13 o                         
   6  17   5       2183.31       2354.68        49.96 o                         
   8  17   5        150.60        134.55        32.71 o                         
  10  17   5       2584.68       2888.66        75.96 o                         
  12  17   5       1125.85       1139.03        53.75 o                         
  14  17   5          1.11         27.31        31.30 o                         
   1  18   5        250.46        169.66        18.11 o                         
   3  18   5        942.62       1053.50        40.34 o                         
   5  18   5       1915.85       2121.81        61.97 o                         
   7  18   5        515.33        721.56        41.21 o                         
   9  18   5        699.84        865.84        48.77 o                         
  11  18   5         17.59         28.90        23.29 o                         
  13  18   5         93.27        251.57       117.14 o                         
   2  19   5       1347.81       1451.54        53.30 o                         
   4  19   5       1083.30       1177.55        47.64 o                         
   6  19   5       1107.31       1322.58        53.86 o                         
   8  19   5       1182.65       1287.54        57.53 o                         
  10  19   5       1951.95       1963.43        80.36 o                         
   1  20   5       1171.56       1037.33        43.55 o                         
   3  20   5          2.10         -8.64        18.57 o                         
   5  20   5        210.47        121.37        27.03 o                         
   7  20   5        355.57        231.86        35.08 o                         
   9  20   5        681.40        782.57        69.78 o                         
   2  21   5       2641.01       2725.82        70.61 o                         
   4  21   5       1009.34       1189.74        54.86 o                         
   6  21   5        651.09        802.32        49.21 o                         
   1  22   5        635.14        831.16        69.57 o                         
   3  22   5        227.79        116.53       108.82 o                         
   1   1   6     119128.04     122335.70      1126.85 o                         
   0   2   6     162226.84     164582.77      1700.26 o                         
   1   3   6        450.13        725.70         8.54 o                         
   3   3   6       7848.00       7940.32        42.94 o                         
   0   4   6     413799.78     430328.66      4306.73 o                         
   2   4   6      17329.73      18070.59        81.54 o                         
   1   5   6      22774.27      21095.50        96.81 o                         
   3   5   6        292.66        122.87         6.93 o                         
   5   5   6       1364.58       2119.27        30.92 o                         
   0   6   6      79404.64      86201.20      1035.35 o                         
   2   6   6       9397.99      11414.03        48.51 o                         
   4   6   6       7039.92       7328.10        34.67 o                         
   1   7   6      78075.82      84628.16       646.84 o                         
   3   7   6       2251.90       2809.81        28.80 o                         
   5   7   6      85592.27      91509.07       969.11 o                         
   7   7   6      73466.18      76715.95       960.80 o                         
   0   8   6      82259.80      99058.30      1140.56 o                         
   2   8   6      43486.45      45304.76       330.82 o                         
   4   8   6       4871.42       6007.54        42.24 o                         
   6   8   6       9209.29       9646.88        56.26 o                         
   1   9   6      21579.99      22087.82        93.64 o                         
   3   9   6       7479.17       7704.09        48.75 o                         
   5   9   6       1314.82       1396.77        23.67 o                         
   7   9   6         65.74         43.13        12.22 o                         
   9   9   6      41542.41      41393.23       279.04 o                         
   0  10   6      20643.40      20239.96       163.73 o                         
   2  10   6        159.96        211.98        10.73 o                         
   4  10   6       1419.66       1415.47        21.56 o                         
   6  10   6       5466.82       4827.79        48.80 o                         
   8  10   6        770.73        929.73        24.32 o                         
   1  11   6      33353.87      33533.53       162.26 o                         
   3  11   6        311.52        303.22        13.50 o                         
   5  11   6       1090.75        985.94        21.75 o                         
   7  11   6       3066.25       3057.70        35.15 o                         
   9  11   6          3.25          6.35         7.86 o                         
  11  11   6         34.31         13.09        12.99 o                         
   0  12   6      26081.17      26527.89       242.65 o                         
   2  12   6        413.98        407.11        18.01 o                         
   4  12   6        148.14        156.96        12.87 o                         
   6  12   6        568.86        750.72        20.79 o                         
   8  12   6       3599.80       3053.50        46.08 o                         
  10  12   6       2804.05       2191.41        41.11 o                         
   1  13   6       1173.27       1382.31        34.35 o                         
   3  13   6      16658.29      16185.16        95.01 o                         
   5  13   6        954.70        896.94        23.56 o                         
   7  13   6       8543.85       8144.85        82.07 o                         
   9  13   6       8940.10       7890.64        73.76 o                         
  11  13   6       4791.12       4301.03        56.61 o                         
  13  13   6       1999.33       2087.17       118.39 o                         
   0  14   6       5844.58       5210.59        74.72 o                         
   2  14   6       1390.12       1573.29        28.72 o                         
   4  14   6       5176.40       4518.79        47.55 o                         
   6  14   6         59.52        109.04        11.86 o                         
   8  14   6         83.50         87.93        15.33 o                         
  10  14   6        145.95        119.78        21.75 o                         
  12  14   6       1800.50       1686.14        52.03 o                         
   1  15   6       4160.16       3542.65        45.98 o                         
   3  15   6         18.09         31.06        10.37 o                         
   5  15   6         24.86         10.10        10.03 o                         
   7  15   6       1512.41       1585.50        39.71 o                         
   9  15   6       7208.31       6730.25        77.23 o                         
  11  15   6        953.39        943.51        42.49 o                         
  13  15   6        852.86        915.58        44.77 o                         
  15  15   6       3516.01       3543.69       181.40 o                         
   0  16   6      10860.86       9459.14       107.72 o                         
   2  16   6       9683.66       8572.14        73.35 o                         
   4  16   6        996.07        975.75        29.44 o                         
   6  16   6        467.60        618.46        25.80 o                         
   8  16   6        543.74        580.46        26.77 o                         
  10  16   6       1359.12       1631.85        72.19 o                         
  12  16   6        395.65        483.55        36.42 o                         
  14  16   6        330.01        420.49        44.47 o                         
   1  17   6       2336.10       2158.00        39.34 o                         
   3  17   6          1.01         -1.57        10.94 o                         
   5  17   6        220.90        189.55        17.65 o                         
   7  17   6        619.01        823.76        35.75 o                         
   9  17   6        276.78        229.98        28.38 o                         
  11  17   6         72.28         52.26        22.87 o                         
  13  17   6       2011.22       2230.05        77.40 o                         
   0  18   6       1417.62       1406.88        50.59 o                         
   2  18   6         12.85          6.03        13.67 o                         
   4  18   6       1525.46       1493.90        48.43 o                         
   6  18   6       2429.66       2620.18        63.71 o                         
   8  18   6        445.61        564.60        38.81 o                         
  10  18   6        135.95        101.37        27.87 o                         
  12  18   6       1070.48       1261.46        63.13 o                         
   1  19   6         28.03         56.93        18.09 o                         
   3  19   6        286.61        262.78        28.88 o                         
   5  19   6        196.79        233.47        31.35 o                         
   7  19   6       1281.88       1332.47        55.30 o                         
   9  19   6       1296.05       1539.58        69.76 o                         
  11  19   6         12.74          0.84        30.05 o                         
   0  20   6        411.03        549.43        51.81 o                         
   2  20   6       1172.72       1306.93        60.26 o                         
   4  20   6       1146.37       1446.89        58.00 o                         
   6  20   6          4.72         -0.28        20.97 o                         
   8  20   6        688.70        928.25        55.84 o                         
   1  21   6          0.49        -17.83        19.57 o                         
   3  21   6         91.36        169.55        28.89 o                         
   5  21   6          8.90          2.34        22.77 o                         
   7  21   6         72.56        114.25        33.83 o                         
   0  22   6         16.32         10.77        42.34 o                         
   2  22   6        558.48        603.17        52.71 o                         
   1   2   7      17473.92      18300.76       139.97 o                         
   2   3   7      29319.90      28428.16       235.07 o                         
   1   4   7          4.99         16.62         4.60 o                         
   3   4   7       5827.92       7041.93        29.08 o                         
   2   5   7      46032.69      51320.94       419.97 o                         
   4   5   7         89.90        133.29         6.81 o                         
   1   6   7      67080.80      77880.92       589.86 o                         
   3   6   7       7141.43       7619.95        32.87 o                         
   5   6   7       8579.30       8797.65        48.98 o                         
   2   7   7       2334.97       2129.58        22.75 o                         
   4   7   7       1389.92       1490.34        17.78 o                         
   6   7   7        849.45        785.00        14.58 o                         
   1   8   7       8631.11       9563.72        47.48 o                         
   3   8   7      26900.23      30524.18       113.09 o                         
   5   8   7      56437.23      62455.28       509.54 o                         
   7   8   7         13.44         29.17         6.84 o                         
   2   9   7       6108.99       6261.83        46.09 o                         
   4   9   7        154.37        218.87         8.75 o                         
   6   9   7      73866.63      78255.08       716.66 o                         
   8   9   7       1233.98       1431.63        35.21 o                         
   1  10   7      37154.68      41381.67       170.97 o                         
   3  10   7       2533.69       2637.40        29.20 o                         
   5  10   7       1444.54       1460.52        25.38 o                         
   7  10   7        438.91        490.19        16.07 o                         
   9  10   7       7088.46       7039.24        82.83 o                         
   2  11   7        414.58        375.84        19.07 o                         
   4  11   7      16180.92      15719.11        88.21 o                         
   6  11   7       7940.53       7103.77        62.83 o                         
   8  11   7      12535.56      11905.62        84.23 o                         
  10  11   7         41.87         42.77        11.11 o                         
   1  12   7       4402.59       4971.27        51.38 o                         
   3  12   7      17593.86      16836.38        91.36 o                         
   5  12   7       6849.94       6763.17        62.82 o                         
   7  12   7        146.56         91.09        10.41 o                         
   9  12   7       4363.42       3817.13        54.84 o                         
  11  12   7         75.62         49.69        18.41 o                         
   2  13   7          0.16         50.31         8.97 o                         
   4  13   7          8.25         15.99         8.32 o                         
   6  13   7        464.06        635.24        20.24 o                         
   8  13   7       2835.12       2712.52        40.70 o                         
  10  13   7       5852.89       5436.26        62.01 o                         
  12  13   7         36.96          6.49        14.98 o                         
   1  14   7       1768.58       1404.14        29.91 o                         
   3  14   7          0.06         18.76         8.71 o                         
   5  14   7        948.22        988.09        26.63 o                         
   7  14   7      11459.26      10165.62        85.71 o                         
   9  14   7       3219.38       2862.00        47.20 o                         
  11  14   7       2548.29       2426.84        49.01 o                         
  13  14   7       3599.46       3418.84        86.25 o                         
   2  15   7       8892.44       7284.74        69.15 o                         
   4  15   7         91.73        107.78        12.80 o                         
   6  15   7        139.14         53.16        11.72 o                         
   8  15   7       2909.99       2379.75        45.51 o                         
  10  15   7         66.72         52.61        20.61 o                         
  12  15   7        303.23        339.22        37.87 o                         
  14  15   7       1034.87       1009.14        48.59 o                         
   1  16   7      16388.96      14636.62        98.18 o                         
   3  16   7       1443.49       1297.24        33.27 o                         
   5  16   7          0.15         10.86        10.74 o                         
   7  16   7        789.00        725.19        28.04 o                         
   9  16   7        638.66        685.17        34.33 o                         
  11  16   7        319.99        490.20        40.22 o                         
  13  16   7       2878.57       3174.96        86.33 o                         
  15  16   7        208.20        150.35        37.59 o                         
   2  17   7        597.55        775.77        26.29 o                         
   4  17   7       1932.44       1687.30        41.99 o                         
   6  17   7        837.08       1156.42        39.31 o                         
   8  17   7          1.47         28.04        21.32 o                         
  10  17   7       1271.74       1269.81        53.27 o                         
  12  17   7       1024.46       1128.29        53.77 o                         
  14  17   7       5043.58       4826.48       140.88 o                         
   1  18   7        582.50        738.51        28.34 o                         
   3  18   7         16.73         15.81        15.88 o                         
   5  18   7        827.12       1038.10        49.41 o                         
   7  18   7       1363.31       1324.99        56.84 o                         
   9  18   7       1171.22       1451.78        71.61 o                         
  11  18   7        414.34        658.40        54.05 o                         
   2  19   7          1.14         30.78        20.67 o                         
   4  19   7        676.60        814.10        42.66 o                         
   6  19   7       1279.63       1314.22        54.13 o                         
   8  19   7         16.51         33.46        23.76 o                         
  10  19   7        138.46        188.13        35.81 o                         
   1  20   7        402.12        384.34        39.52 o                         
   3  20   7        179.79         91.28        24.23 o                         
   5  20   7        999.68       1103.20        50.66 o                         
   7  20   7       2940.47       3367.36        87.01 o                         
   9  20   7        364.65        306.13        61.10 o                         
   2  21   7       5911.77       5096.55        89.45 o                         
   4  21   7        254.06        472.85        52.84 o                         
   6  21   7         31.22         14.96        24.88 o                         
   1  22   7          3.27         19.31        29.98 o                         
   0   0   8       6254.53       7128.08       117.21 o                         
   0   2   8      20490.50      24683.26       283.06 o                         
   2   2   8      59438.80      61872.69       775.53 o                         
   1   3   8      32499.97      34060.58       272.22 o                         
   0   4   8     276048.09     277236.94      2485.65 o                         
   2   4   8      26863.12      27859.38       214.74 o                         
   4   4   8      17140.44      18221.30        92.52 o                         
   1   5   8      21973.13      24049.34       128.78 o                         
   3   5   8     149852.00     160018.48      1262.15 o                         
   0   6   8     175749.84     194458.61      2058.09 o                         
   2   6   8       1899.87       1717.91        18.02 o                         
   4   6   8       1975.45       2331.84        21.37 o                         
   6   6   8       8342.38       8099.46        55.92 o                         
   1   7   8      10797.50      10224.88        49.54 o                         
   3   7   8      32003.96      33721.81       140.72 o                         
   5   7   8      38557.95      39496.48       154.19 o                         
   0   8   8       3418.94       2347.72        31.12 o                         
   2   8   8      10127.11      10014.99        54.29 o                         
   4   8   8         11.46        160.19         8.46 o                         
   6   8   8        425.86        388.87        12.86 o                         
   8   8   8      15268.39      17016.40       135.01 o                         
   1   9   8       6838.04       8538.56        46.15 o                         
   3   9   8       5342.87       5151.80        41.85 o                         
   5   9   8      30138.72      32104.52       130.18 o                         
   7   9   8      15852.59      16445.01        98.76 o                         
   0  10   8      27867.47      31233.83       182.94 o                         
   2  10   8       3819.69       3354.75        32.46 o                         
   4  10   8        406.23        595.29        14.34 o                         
   6  10   8       3614.16       3022.52        42.54 o                         
   8  10   8         48.15         81.51        12.81 o                         
  10  10   8       2235.47       2184.41        46.11 o                         
   1  11   8       6975.72       6181.73        60.16 o                         
   3  11   8       9071.84       9043.46        72.27 o                         
   5  11   8       9844.84       9666.95        84.44 o                         
   7  11   8       8420.35       7534.44        85.55 o                         
   9  11   8       2729.83       2284.22        34.61 o                         
   0  12   8      21917.19      23503.29       195.12 o                         
   2  12   8       1254.36       1278.87        28.48 o                         
   4  12   8         73.89         59.98        12.59 o                         
   6  12   8       3997.37       3357.47        37.65 o                         
   8  12   8       3460.23       3264.28        50.13 o                         
  10  12   8       3255.96       2798.68        42.97 o                         
  12  12   8       1540.14       1691.42        57.94 o                         
   1  13   8      10329.83       9195.45        63.87 o                         
   3  13   8         33.15         30.06         9.81 o                         
   5  13   8       1009.38       1056.59        25.70 o                         
   7  13   8         32.13         29.09         9.41 o                         
   9  13   8        228.96        175.23        15.81 o                         
  11  13   8         27.13         43.47        12.69 o                         
   0  14   8      17178.15      16155.68       146.92 o                         
   2  14   8         97.62        120.76        11.03 o                         
   4  14   8       2803.51       2382.09        33.72 o                         
   6  14   8       7229.77       6130.83        59.69 o                         
   8  14   8        231.69        227.13        17.27 o                         
  10  14   8        824.29        939.15        34.10 o                         
  12  14   8        499.01        380.00        30.17 o                         
  14  14   8        149.01        105.76        33.22 o                         
   1  15   8       3768.82       3667.76        48.55 o                         
   3  15   8        571.11        754.28        23.81 o                         
   5  15   8       7680.15       6321.54        67.06 o                         
   7  15   8      18758.84      16884.34       128.40 o                         
   9  15   8       3193.95       2842.70        47.81 o                         
  11  15   8        969.74       1014.96        45.99 o                         
  13  15   8         66.83         18.74        20.19 o                         
   0  16   8       2717.77       2919.72        55.95 o                         
   2  16   8         83.17         86.11        13.06 o                         
   4  16   8       2777.53       2425.30        42.16 o                         
   6  16   8       1840.16       1652.02        40.91 o                         
   8  16   8        131.59        198.25        19.51 o                         
  10  16   8       1270.28       1317.33        56.88 o                         
  12  16   8          8.93          2.11        19.48 o                         
  14  16   8        484.74        473.58        47.30 o                         
   1  17   8       1786.32       1822.75        43.92 o                         
   3  17   8       4313.99       4061.79        58.32 o                         
   5  17   8         55.04         89.59        15.30 o                         
   7  17   8       1368.96       1268.22        45.56 o                         
   9  17   8          1.62        -16.89        16.89 o                         
  11  17   8        561.76        661.28        53.88 o                         
  13  17   8       1246.52       1365.53        60.65 o                         
   0  18   8       2386.10       2165.83        63.87 o                         
   2  18   8        533.24        718.09        29.99 o                         
   4  18   8        423.87        347.62        31.43 o                         
   6  18   8         83.56        142.17        26.29 o                         
   8  18   8        816.39        948.32        48.15 o                         
  10  18   8          0.21        -20.02        20.02 o                         
  12  18   8        566.20        713.59        59.97 o                         
   1  19   8        123.61         62.25        17.59 o                         
   3  19   8         14.62         46.90        18.51 o                         
   5  19   8       2207.42       2058.68        66.98 o                         
   7  19   8        616.82        607.35        44.84 o                         
   9  19   8       4530.54       4613.03        94.92 o                         
  11  19   8        101.50        100.32        52.13 o                         
   0  20   8      11695.28      10869.05       183.30 o                         
   2  20   8         58.88         74.94        23.06 o                         
   4  20   8        739.81       1128.18        51.22 o                         
   6  20   8       1623.31       1984.59        69.25 o                         
   8  20   8       1487.91       1777.51        74.35 o                         
   1  21   8       4870.32       4678.54        82.14 o                         
   3  21   8        428.79        589.07        43.30 o                         
   5  21   8        176.58        127.22        33.35 o                         
   7  21   8         48.74        104.11        47.23 o                         
   0  22   8       3263.73       3110.08       144.92 o                         
   2  22   8        519.40        569.75        53.92 o                         
   1   2   9      68100.84      73689.26       566.24 o                         
   2   3   9     138485.42     148256.97      1036.97 o                         
   1   4   9      62998.95      68703.05       663.93 o                         
   3   4   9      16504.26      18389.56        64.24 o                         
   2   5   9      30909.84      33607.75       258.17 o                         
   4   5   9       1974.77       2228.64        16.91 o                         
   1   6   9      70598.07      79550.94       620.30 o                         
   3   6   9      14051.95      14835.40        55.09 o                         
   5   6   9      40463.95      47610.34       345.67 o                         
   2   7   9      45405.07      48040.80       513.50 o                         
   4   7   9      87611.27      91659.16       752.47 o                         
   6   7   9        361.95        606.08        13.66 o                         
   1   8   9         64.85        114.58        11.15 o                         
   3   8   9       2544.62       2553.25        24.06 o                         
   5   8   9       2689.34       2877.42        28.37 o                         
   7   8   9       1490.91       1432.15        21.42 o                         
   2   9   9       1978.67       2096.08        29.88 o                         
   4   9   9      13448.08      13953.29        75.81 o                         
   6   9   9       5273.91       4810.77        46.36 o                         
   8   9   9       4000.26       3687.36        40.88 o                         
   1  10   9       2842.43       3320.31        41.10 o                         
   3  10   9       2813.24       2893.84        32.60 o                         
   5  10   9         41.88        142.88        10.09 o                         
   7  10   9        916.82        902.58        23.61 o                         
   9  10   9       1489.45       1501.25        37.92 o                         
   2  11   9       5849.53       6213.69        56.31 o                         
   4  11   9       2163.36       2053.04        27.38 o                         
   6  11   9       1024.58        823.48        26.03 o                         
   8  11   9       6253.07       5621.36        58.15 o                         
  10  11   9        311.11        319.74        17.64 o                         
   1  12   9       4089.30       4406.74        39.90 o                         
   3  12   9        252.33        373.02        13.06 o                         
   5  12   9       1910.77       1912.48        33.45 o                         
   7  12   9       2904.31       2889.65        42.38 o                         
   9  12   9        769.50       1000.96        32.11 o                         
  11  12   9       7678.11       7275.05        74.22 o                         
   2  13   9       2298.86       1708.45        27.53 o                         
   4  13   9        859.43        898.56        22.92 o                         
   6  13   9      10717.17       9107.88        76.71 o                         
   8  13   9          9.54         21.54        10.56 o                         
  10  13   9        935.88       1121.34        33.18 o                         
  12  13   9        642.23        665.58        26.77 o                         
   1  14   9       4769.26       4160.93        43.08 o                         
   3  14   9        129.49        208.96        13.04 o                         
   5  14   9       1805.91       1731.54        33.23 o                         
   7  14   9        288.21        260.59        16.82 o                         
   9  14   9        712.72        619.23        26.13 o                         
  11  14   9          0.58         -4.63        11.81 o                         
  13  14   9       2673.89       2661.18        78.13 o                         
   2  15   9       1116.40        871.28        25.83 o                         
   4  15   9        225.20        216.90        16.70 o                         
   6  15   9        841.34       1201.78        31.77 o                         
   8  15   9        758.70        634.15        26.16 o                         
  10  15   9        806.09       1141.11        39.07 o                         
  12  15   9        167.01        128.28        24.22 o                         
  14  15   9       1173.72       1409.91        58.14 o                         
   1  16   9       2351.03       2596.88        38.02 o                         
   3  16   9       4100.36       3492.38        46.35 o                         
   5  16   9        548.74        661.68        26.39 o                         
   7  16   9        136.69        155.11        17.57 o                         
   9  16   9         29.85         30.24        15.55 o                         
  11  16   9        587.25        657.85        41.95 o                         
  13  16   9       4778.55       4249.12        83.18 o                         
  15  16   9       3166.23       3419.79       149.00 o                         
   2  17   9       1507.40       1349.04        34.47 o                         
   4  17   9         23.27          1.91        10.76 o                         
   6  17   9          9.21         14.38        13.94 o                         
   8  17   9       3254.07       3119.04        84.30 o                         
  10  17   9        173.17        168.38        26.28 o                         
  12  17   9        465.76        480.58        39.04 o                         
  14  17   9       1602.23       1510.21        99.24 o                         
   1  18   9        227.91        181.46        18.28 o                         
   3  18   9        723.17        801.98        34.76 o                         
   5  18   9        720.83        864.84        50.40 o                         
   7  18   9       3907.91       3580.52        78.56 o                         
   9  18   9         32.30        102.24        28.13 o                         
  11  18   9          4.25          9.66        23.78 o                         
   2  19   9        668.65        722.74        37.18 o                         
   4  19   9       1809.19       1980.12        66.70 o                         
   6  19   9         18.15         24.72        19.88 o                         
   8  19   9         27.32         15.13        21.21 o                         
  10  19   9        244.22        240.50        39.66 o                         
   1  20   9        410.84        381.65        31.31 o                         
   3  20   9        227.26        220.72        30.56 o                         
   5  20   9        132.69        181.12        29.34 o                         
   7  20   9         48.74         58.87        28.35 o                         
   9  20   9        433.79        452.60        67.05 o                         
   2  21   9        307.64        358.59        41.14 o                         
   4  21   9        936.22       1123.19        54.36 o                         
   6  21   9         54.54         75.56        29.99 o                         
   1  22   9       1153.02       1233.74        65.66 o                         
   1   1  10      72256.86      75065.41       824.86 o                         
   0   2  10     269630.91     275843.72      2455.48 o                         
   1   3  10      34377.30      36306.18       293.70 o                         
   3   3  10      48229.63      50404.14       520.03 o                         
   0   4  10      16895.91      16955.01        90.60 o                         
   2   4  10       1435.78       1907.11        16.86 o                         
   1   5  10        239.88        320.54         8.71 o                         
   3   5  10      47807.48      53640.35       472.80 o                         
   5   5  10      42703.88      42964.41       472.50 o                         
   0   6  10      32716.44      34151.43       394.90 o                         
   2   6  10       1590.79       1621.44        18.54 o                         
   4   6  10       4701.15       5394.33        30.73 o                         
   1   7  10       7251.50       8770.06        41.65 o                         
   3   7  10      10656.70      10884.32        46.48 o                         
   5   7  10      12941.05      13479.21        59.37 o                         
   7   7  10      55528.52      57913.71       861.76 o                         
   0   8  10      87441.02      88990.16      1070.30 o                         
   2   8  10       4895.83       4623.42        30.69 o                         
   4   8  10        188.22        336.71        13.17 o                         
   6   8  10       6587.38       5531.13        44.83 o                         
   1   9  10       8217.54       7243.00        61.17 o                         
   3   9  10       2178.96       2442.63        26.27 o                         
   5   9  10       4178.97       4617.78        34.75 o                         
   7   9  10       6933.91       6567.37        62.12 o                         
   9   9  10      65766.92      68442.63       418.98 o                         
   0  10  10       2192.48       2871.69        37.73 o                         
   2  10  10       8729.63       9674.51        56.39 o                         
   4  10  10       2986.38       3224.78        40.66 o                         
   6  10  10      10037.72       9283.76        61.74 o                         
   8  10  10       2239.69       2146.99        37.56 o                         
   1  11  10       1545.28       1753.98        28.20 o                         
   3  11  10          5.12         15.42         6.65 o                         
   5  11  10        287.20        303.10        12.85 o                         
   7  11  10         40.49         28.86         9.60 o                         
   9  11  10         81.02         78.61        10.80 o                         
  11  11  10       2858.50       2421.47        51.71 o                         
   0  12  10       8420.55       7977.44       104.36 o                         
   2  12  10       3083.73       2996.72        32.35 o                         
   4  12  10        602.27        745.81        23.52 o                         
   6  12  10        228.02        233.51        16.31 o                         
   8  12  10          3.33         -0.93        10.00 o                         
  10  12  10        267.33        301.02        18.20 o                         
   1  13  10       1927.00       1802.54        27.81 o                         
   3  13  10        953.86       1056.63        25.80 o                         
   5  13  10         23.64         16.89         8.00 o                         
   7  13  10      17351.89      16644.63       110.79 o                         
   9  13  10       3862.45       3432.80        48.19 o                         
  11  13  10       4475.98       3832.10        56.80 o                         
  13  13  10      20855.83      19544.66       266.78 o                         
   0  14  10      11591.65      12474.84       119.36 o                         
   2  14  10       1782.56       1745.29        30.62 o                         
   4  14  10       4614.22       4748.46        47.51 o                         
   6  14  10       1406.10       1260.51        31.96 o                         
   8  14  10         24.36         17.38        10.88 o                         
  10  14  10       3422.08       2989.04        48.33 o                         
  12  14  10        480.99        461.23        29.12 o                         
   1  15  10       3862.17       3650.42        42.85 o                         
   3  15  10       3725.05       3217.02        40.77 o                         
   5  15  10        338.34        475.50        20.40 o                         
   7  15  10        601.77        463.32        22.59 o                         
   9  15  10      23395.10      21144.94       152.55 o                         
  11  15  10        805.53        768.36        46.45 o                         
  13  15  10       2374.09       2156.09        70.19 o                         
  15  15  10       3421.96       3473.74       150.29 o                         
   0  16  10      10274.25       8673.59        98.87 o                         
   2  16  10       2017.22       2061.24        36.73 o                         
   4  16  10          8.46         48.32        12.97 o                         
   6  16  10       4081.58       3768.18        52.74 o                         
   8  16  10        741.84        801.39        34.26 o                         
  10  16  10       2302.84       2368.22        71.60 o                         
  12  16  10        302.51        271.01        30.71 o                         
  14  16  10       1786.02       1627.40        71.62 o                         
   1  17  10        817.73        807.34        25.82 o                         
   3  17  10        151.40        130.69        14.87 o                         
   5  17  10          7.32         15.64        11.55 o                         
   7  17  10        339.52        450.91        29.90 o                         
   9  17  10         64.11         71.19        23.42 o                         
  11  17  10          0.17        -13.29        18.18 o                         
  13  17  10        520.60        481.75        46.07 o                         
   0  18  10      10492.03       9437.59       126.99 o                         
   2  18  10          3.64          1.82        12.91 o                         
   4  18  10       1596.33       1736.18        58.91 o                         
   6  18  10       2870.83       2837.17        66.54 o                         
   8  18  10        514.51        557.20        47.25 o                         
  10  18  10         64.03         15.05        24.10 o                         
  12  18  10          0.01        -13.79        23.66 o                         
   1  19  10       1388.91       1442.38        49.93 o                         
   3  19  10        895.09        965.83        47.50 o                         
   5  19  10       1790.83       2068.25        65.67 o                         
   7  19  10         73.79         62.51        22.65 o                         
   9  19  10        907.33        982.02        57.61 o                         
  11  19  10        112.20         77.72        40.68 o                         
   0  20  10         20.15         99.27        30.95 o                         
   2  20  10        838.01        906.62        41.93 o                         
   4  20  10       1780.54       1989.19        68.38 o                         
   6  20  10       3813.93       3973.85        82.83 o                         
   8  20  10        589.65        775.99        50.67 o                         
   1  21  10        188.66        131.14        26.71 o                         
   3  21  10          1.05         21.76        23.32 o                         
   5  21  10         75.75        136.98        30.10 o                         
   0  22  10        476.02        962.82        77.94 o                         
   1   2  11     278112.44     281135.91      1781.08 o                         
   2   3  11        278.25        343.72         7.39 o                         
   1   4  11      64983.67      64003.59       512.02 o                         
   3   4  11        686.64        303.06         7.63 o                         
   2   5  11      49168.17      52050.04       437.77 o                         
   4   5  11      26477.17      28041.53       112.73 o                         
   1   6  11       8979.90       9465.44        41.91 o                         
   3   6  11      13137.63      12475.03        49.47 o                         
   5   6  11       1152.48       1514.53        20.25 o                         
   2   7  11      17407.03      19048.86        71.45 o                         
   4   7  11      13658.05      16111.32        65.02 o                         
   6   7  11        279.57        238.71         8.46 o                         
   1   8  11      11971.75      11874.38        54.41 o                         
   3   8  11       8735.20       7420.06        47.61 o                         
   5   8  11       6526.23       6856.46        47.64 o                         
   7   8  11       3743.25       3289.69        30.07 o                         
   2   9  11       2785.33       2696.79        29.23 o                         
   4   9  11       4331.08       4864.27        40.64 o                         
   6   9  11       2815.00       2244.76        25.86 o                         
   8   9  11         29.36        174.91        13.69 o                         
   1  10  11      36205.94      38072.09       148.49 o                         
   3  10  11        696.16        840.95        18.29 o                         
   5  10  11       5323.23       5697.27        42.88 o                         
   7  10  11       8641.22       8314.52        59.61 o                         
   9  10  11        484.71        462.33        17.37 o                         
   2  11  11      17440.63      17077.19        88.75 o                         
   4  11  11        623.24        407.69        16.45 o                         
   6  11  11      20568.84      19742.20       106.96 o                         
   8  11  11        477.98        533.34        22.73 o                         
  10  11  11       4215.23       3352.72        49.10 o                         
   1  12  11        921.85       1019.19        26.66 o                         
   3  12  11       8346.05       7430.63        63.50 o                         
   5  12  11       5311.74       5126.69        48.84 o                         
   7  12  11        570.51        527.56        19.43 o                         
   9  12  11        898.61       1242.50        33.35 o                         
  11  12  11       1471.60       1571.51        38.57 o                         
   2  13  11       5550.45       4927.06        47.73 o                         
   4  13  11      11506.80      10538.93        72.62 o                         
   6  13  11       2834.77       2543.71        34.21 o                         
   8  13  11       3604.04       3237.70        45.26 o                         
  10  13  11        554.53        468.40        23.54 o                         
  12  13  11       1018.52        931.78        32.89 o                         
   1  14  11       2834.88       2701.66        33.82 o                         
   3  14  11       7685.78       7039.06        60.50 o                         
   5  14  11       7024.06       5706.89        58.97 o                         
   7  14  11       1443.21       1294.90        32.97 o                         
   9  14  11       1655.35       1688.53        41.52 o                         
  11  14  11          0.08         21.59        13.14 o                         
  13  14  11        811.26        741.20        42.53 o                         
   2  15  11        155.98         93.71        11.95 o                         
   4  15  11         31.36         17.59         9.97 o                         
   6  15  11       1161.00       1218.14        32.87 o                         
   8  15  11        437.97        415.81        28.18 o                         
  10  15  11        631.48        685.14        30.65 o                         
  12  15  11        302.21        390.17        37.33 o                         
  14  15  11       1163.36       1383.29        62.81 o                         
   1  16  11      11916.45      10778.64        81.52 o                         
   3  16  11        694.52        772.43        25.18 o                         
   5  16  11       3748.95       3628.05        49.76 o                         
   7  16  11         44.43         81.68        15.63 o                         
   9  16  11        789.58        825.56        39.92 o                         
  11  16  11         65.29         31.95        19.74 o                         
  13  16  11        253.52        257.39        35.83 o                         
  15  16  11         41.87         12.34        37.77 o                         
   2  17  11       2994.95       2483.58        47.04 o                         
   4  17  11        766.32        761.74        29.17 o                         
   6  17  11       2863.94       2720.04        57.74 o                         
   8  17  11       4230.84       3738.95        81.87 o                         
  10  17  11        186.80        210.40        28.21 o                         
  12  17  11       1316.84       1406.54        67.96 o                         
  14  17  11       1737.62       2031.80       107.15 o                         
   1  18  11        392.78        301.53        25.11 o                         
   3  18  11       2080.93       1867.15        56.47 o                         
   5  18  11         23.55         42.44        20.87 o                         
   7  18  11       2804.65       2735.13        77.98 o                         
   9  18  11       1387.08       1817.75        73.63 o                         
  11  18  11       1340.13       1619.89        69.59 o                         
   2  19  11       1716.37       1976.18        61.12 o                         
   4  19  11       1022.74       1182.69        51.61 o                         
   6  19  11         33.60         51.40        21.78 o                         
   8  19  11         96.17         65.52        26.26 o                         
  10  19  11        126.43        104.78        33.55 o                         
   1  20  11        613.58        797.77        37.80 o                         
   3  20  11       2668.67       2973.18        75.42 o                         
   5  20  11        956.68       1034.53        53.55 o                         
   7  20  11        803.36        687.53        44.55 o                         
   9  20  11         59.42         38.93        37.37 o                         
   2  21  11       1793.59       1966.24        68.99 o                         
   4  21  11       1393.01       1580.50        65.87 o                         
   6  21  11       1765.55       2226.53        98.10 o                         
   1  22  11       5280.30       4610.63       136.19 o                         
   0   0  12        428.66       1082.96       170.29 o                         
   0   2  12       4890.98       5053.15        35.85 o                         
   2   2  12      13305.49      13608.19        75.64 o                         
   1   3  12        102.00         52.78         5.17 o                         
   0   4  12      65170.37      67909.61       722.58 o                         
   2   4  12       7227.29       7472.97        30.98 o                         
   4   4  12       8811.31       8917.07        51.37 o                         
   1   5  12       2884.96       2893.82        27.13 o                         
   3   5  12      13650.88      14738.06        51.84 o                         
   0   6  12       5191.77       6045.79        44.59 o                         
   2   6  12        448.89        460.56        12.25 o                         
   4   6  12      23128.82      25969.79        93.27 o                         
   6   6  12       9571.84      11835.48        76.93 o                         
   1   7  12      19621.05      19003.98        67.98 o                         
   3   7  12      48177.07      52815.69       569.62 o                         
   5   7  12       9062.43       8787.34        43.38 o                         
   0   8  12      37194.16      35029.29       206.79 o                         
   2   8  12       6435.08       6408.44        37.74 o                         
   4   8  12       4414.09       3897.07        37.46 o                         
   6   8  12        697.05        947.08        19.52 o                         
   8   8  12       5770.61       6041.12        76.58 o                         
   1   9  12      26160.22      25641.72       108.65 o                         
   3   9  12        355.88        311.34        11.65 o                         
   5   9  12      11614.11      12232.91        64.48 o                         
   7   9  12      20864.33      20435.52       102.51 o                         
   0  10  12        351.61        225.24        16.16 o                         
   2  10  12       6686.02       6850.25        43.51 o                         
   4  10  12        109.58         55.13         8.85 o                         
   6  10  12       2082.19       2279.28        30.63 o                         
   8  10  12      10917.44       9630.28        88.66 o                         
  10  10  12        330.15        424.47        24.96 o                         
   1  11  12      12122.70      10591.36        65.32 o                         
   3  11  12       1405.90       1342.72        25.72 o                         
   5  11  12          0.45         22.20        10.00 o                         
   7  11  12       2709.97       2930.89        36.17 o                         
   9  11  12          2.61         23.35         8.92 o                         
   0  12  12      11083.54       9491.93       150.43 o                         
   2  12  12       2182.03       2034.18        28.21 o                         
   4  12  12      39137.42      37082.16       168.25 o                         
   6  12  12        181.10        299.17        16.61 o                         
   8  12  12      28186.38      26986.64       152.51 o                         
  10  12  12        593.54        561.41        22.21 o                         
  12  12  12       8645.29       7347.07       123.78 o                         
   1  13  12       2139.76       1908.33        29.96 o                         
   3  13  12      10415.78       9655.15        78.46 o                         
   5  13  12      32864.20      29588.91       153.26 o                         
   7  13  12       7390.65       6914.71        75.45 o                         
   9  13  12       9307.17       8524.78        85.47 o                         
  11  13  12       8471.32       7129.26        76.32 o                         
   0  14  12       4319.51       3669.73        55.81 o                         
   2  14  12        170.23        168.55        13.48 o                         
   4  14  12        947.58       1165.09        27.83 o                         
   6  14  12        712.50        825.94        25.05 o                         
   8  14  12        600.57        723.18        27.67 o                         
  10  14  12         83.86         58.06        13.68 o                         
  12  14  12        185.99        177.83        22.75 o                         
  14  14  12       1481.99       1518.28        99.46 o                         
   1  15  12        739.92       1115.82        27.84 o                         
   3  15  12       4212.18       3676.83        44.72 o                         
   5  15  12       9128.13       7557.30        69.51 o                         
   7  15  12       2740.29       2787.92        44.34 o                         
   9  15  12        268.11        247.74        20.01 o                         
  11  15  12       3951.22       3659.78        88.88 o                         
  13  15  12        952.71       1079.46        54.97 o                         
   0  16  12       3498.82       2750.76        56.87 o                         
   2  16  12        788.40        878.95        26.64 o                         
   4  16  12       4004.13       3769.33        51.69 o                         
   6  16  12         71.22        150.12        16.21 o                         
   8  16  12       3388.71       3179.93        63.74 o                         
  10  16  12        606.99        532.37        38.21 o                         
  12  16  12       1314.75       1351.07        58.94 o                         
  14  16  12        353.70        422.98        49.72 o                         
   1  17  12         39.96         22.29        11.65 o                         
   3  17  12         96.61         89.46        14.68 o                         
   5  17  12        509.82        594.46        27.93 o                         
   7  17  12        189.25        280.88        28.10 o                         
   9  17  12          0.00        -11.55        18.71 o                         
  11  17  12       1057.43       1091.59        54.79 o                         
  13  17  12        153.65        150.56        36.18 o                         
   0  18  12       7898.48       6549.09       138.94 o                         
   2  18  12         90.48         74.67        16.65 o                         
   4  18  12          0.28         10.31        16.33 o                         
   6  18  12        325.82        326.47        30.11 o                         
   8  18  12        875.77       1076.94        54.82 o                         
  10  18  12       1446.74       1745.42        74.22 o                         
  12  18  12        458.20        586.73        55.14 o                         
   1  19  12       1011.36       1163.51        45.65 o                         
   3  19  12         31.86         32.68        19.34 o                         
   5  19  12        267.16        252.21        29.94 o                         
   7  19  12          0.33        -19.05        19.05 o                         
   9  19  12         63.17         70.19        29.17 o                         
  11  19  12         45.89        148.08        44.45 o                         
   0  20  12       1591.20       1834.01        79.79 o                         
   2  20  12       1854.14       1879.14        62.01 o                         
   4  20  12        213.75        189.45        30.33 o                         
   6  20  12       1109.96       1291.45        56.13 o                         
   8  20  12         73.32        202.61        41.93 o                         
   1  21  12        381.06        414.62        36.22 o                         
   3  21  12          1.66         75.43        26.21 o                         
   5  21  12        638.59        801.38        50.29 o                         
   0  22  12        286.50        210.56        87.27 o                         
   1   2  13      53849.86      55187.69       465.83 o                         
   2   3  13       4464.23       4791.98        25.90 o                         
   1   4  13      29174.99      29910.13       222.58 o                         
   3   4  13        231.96        208.93         7.56 o                         
   2   5  13       1385.47       1437.43        15.46 o                         
   4   5  13      10844.46      11713.18        59.15 o                         
   1   6  13       1259.82       1165.22        14.25 o                         
   3   6  13      65357.58      71704.67       531.80 o                         
   5   6  13       1615.84       1339.40        16.82 o                         
   2   7  13      66578.38      69854.49       636.85 o                         
   4   7  13       9260.99      10160.42        48.65 o                         
   6   7  13       1841.88       2080.80        22.23 o                         
   1   8  13        313.87        417.48        17.41 o                         
   3   8  13      26258.75      28283.95       107.81 o                         
   5   8  13       4987.06       4781.76        34.09 o                         
   7   8  13        993.29       1124.25        25.94 o                         
   2   9  13       3480.36       4072.53        40.45 o                         
   4   9  13        713.81        883.55        17.08 o                         
   6   9  13          0.28          5.44         8.69 o                         
   8   9  13       5415.65       5395.85        49.03 o                         
   1  10  13       1002.94       1126.87        17.70 o                         
   3  10  13       2315.03       2529.40        25.83 o                         
   5  10  13      21034.54      21557.32       101.70 o                         
   7  10  13      18503.66      17627.80        99.18 o                         
   9  10  13       3514.04       3312.06        40.96 o                         
   2  11  13       4512.76       4035.68        46.20 o                         
   4  11  13       1731.34       1739.02        24.01 o                         
   6  11  13       6038.22       5898.01        49.95 o                         
   8  11  13       1490.07       1592.71        32.59 o                         
  10  11  13       1533.38       1608.28        39.71 o                         
   1  12  13       4076.78       4376.24        50.13 o                         
   3  12  13        333.22        531.96        19.60 o                         
   5  12  13       3151.09       3258.85        38.70 o                         
   7  12  13      15301.38      13346.74        91.21 o                         
   9  12  13        114.21         89.91        13.16 o                         
  11  12  13        808.89        796.44        28.01 o                         
   2  13  13          0.04          7.17         8.07 o                         
   4  13  13      11699.01      11160.95        74.14 o                         
   6  13  13          3.67         -9.05         9.05 o                         
   8  13  13        741.42        748.15        28.92 o                         
  10  13  13        720.98        792.99        31.94 o                         
  12  13  13        594.86        579.89        33.31 o                         
   1  14  13        932.36        719.85        20.78 o                         
   3  14  13       7706.89       7218.36        64.46 o                         
   5  14  13       2480.37       2236.51        37.41 o                         
   7  14  13        380.53        468.03        22.29 o                         
   9  14  13       6210.45       5564.60        74.07 o                         
  11  14  13          2.88          2.25        20.33 o                         
  13  14  13        868.95       1022.03        50.49 o                         
   2  15  13       1040.06       1199.88        28.36 o                         
   4  15  13        229.56        292.48        17.47 o                         
   6  15  13        176.89        122.18        14.42 o                         
   8  15  13       1195.10       1115.02        35.88 o                         
  10  15  13        204.82        155.31        20.43 o                         
  12  15  13       1402.85       1570.52        68.81 o                         
  14  15  13        524.96        700.39        55.18 o                         
   1  16  13       1300.79       1283.73        31.65 o                         
   3  16  13       1660.09       1733.77        39.99 o                         
   5  16  13       3297.94       3120.61        48.46 o                         
   7  16  13       1919.71       1853.54        46.60 o                         
   9  16  13       4892.28       4752.62        89.68 o                         
  11  16  13       2240.47       2641.32        88.50 o                         
  13  16  13         28.46         10.89        24.36 o                         
  15  16  13        190.96        158.64        41.88 o                         
   2  17  13       1048.45       1077.95        30.75 o                         
   4  17  13         93.25         86.29        14.99 o                         
   6  17  13        641.47        771.61        37.23 o                         
   8  17  13       1038.22       1128.72        56.13 o                         
  10  17  13        829.17        855.64        47.83 o                         
  12  17  13       1303.97       1296.85        68.98 o                         
   1  18  13       7101.52       6755.17        87.69 o                         
   3  18  13        200.94        301.46        25.22 o                         
   5  18  13         37.06          5.43        21.42 o                         
   7  18  13       3250.02       3063.92        84.94 o                         
   9  18  13        405.17        503.09        55.36 o                         
  11  18  13         46.08         -1.23        24.42 o                         
   2  19  13       1855.86       1738.42        55.53 o                         
   4  19  13       1184.91       1348.56        60.15 o                         
   6  19  13        409.45        320.58        32.78 o                         
   8  19  13        608.47        816.05        49.36 o                         
  10  19  13         56.89         36.61        31.81 o                         
   1  20  13       1898.63       2068.57        66.35 o                         
   3  20  13        751.98        984.84        50.94 o                         
   5  20  13        940.40       1275.67        55.80 o                         
   7  20  13       1500.36       1753.21        68.54 o                         
   9  20  13         33.01        -23.82        27.62 o                         
   2  21  13         20.08        -21.04        21.04 o                         
   4  21  13        467.86        648.26        47.34 o                         
   6  21  13       1943.00       2175.06        98.37 o                         
   1   1  14     399681.41     409544.84      3580.14 o                         
   0   2  14      29774.24      31752.73       339.41 o                         
   1   3  14     122809.92     123724.48       948.98 o                         
   3   3  14      27033.89      31376.94       334.13 o                         
   0   4  14      26228.35      29360.26       261.56 o                         
   2   4  14      43293.45      46419.63       356.87 o                         
   1   5  14         17.65          9.22         6.19 o                         
   3   5  14         35.24        163.52         6.83 o                         
   5   5  14      50551.41      53291.93       602.15 o                         
   0   6  14        842.27        899.32        17.13 o                         
   2   6  14       8272.13       9242.03        40.21 o                         
   4   6  14       2438.91       2655.78        27.42 o                         
   1   7  14      23005.54      25397.33        94.00 o                         
   3   7  14      57938.08      62739.60       565.51 o                         
   5   7  14       7487.88       7484.69        49.66 o                         
   7   7  14      23942.28      23102.23       138.99 o                         
   0   8  14      12247.78      14024.13        95.12 o                         
   2   8  14        113.16         87.59         6.44 o                         
   4   8  14        101.30        123.82         8.01 o                         
   6   8  14        936.01        959.10        18.38 o                         
   1   9  14       2566.04       2569.73        33.88 o                         
   3   9  14      11345.28      12013.75        78.37 o                         
   5   9  14      11478.31      11023.01        59.01 o                         
   7   9  14      16973.12      17777.76        92.54 o                         
   9   9  14       2575.31       2546.06        47.55 o                         
   0  10  14       4860.25       4553.75        65.63 o                         
   2  10  14       3768.55       3842.04        38.48 o                         
   4  10  14       1589.36       1469.87        23.92 o                         
   6  10  14        754.79        719.50        18.01 o                         
   8  10  14          0.40         14.68        10.02 o                         
   1  11  14      10869.84      10900.94        63.98 o                         
   3  11  14       8128.60       8526.79        67.96 o                         
   5  11  14      26560.19      25046.72       123.38 o                         
   7  11  14        336.40        387.33        18.54 o                         
   9  11  14      24362.06      24554.72       142.38 o                         
  11  11  14       2263.52       2277.54        55.24 o                         
   0  12  14      44038.93      40066.21       265.13 o                         
   2  12  14       2904.85       2697.82        31.77 o                         
   4  12  14      45066.05      42205.57       193.29 o                         
   6  12  14        428.45        455.72        18.53 o                         
   8  12  14      13193.64      11317.12        89.34 o                         
  10  12  14        610.67        746.38        28.58 o                         
   1  13  14       8781.47       7797.60        63.92 o                         
   3  13  14       1240.44       1146.56        26.27 o                         
   5  13  14      25192.08      22498.42       128.83 o                         
   7  13  14         73.68         37.60        11.19 o                         
   9  13  14      12984.59      11628.55        95.42 o                         
  11  13  14       1050.41       1106.40        35.11 o                         
  13  13  14       3849.19       3378.59       126.71 o                         
   0  14  14      18662.37      19127.62       152.94 o                         
   2  14  14      12896.70      11868.74        83.64 o                         
   4  14  14          8.28          6.47         8.49 o                         
   6  14  14        603.47        703.07        22.88 o                         
   8  14  14       4256.08       4134.12        53.80 o                         
  10  14  14       1788.15       1829.33        46.23 o                         
  12  14  14         31.67         45.04        21.36 o                         
   1  15  14       2646.59       1888.34        33.08 o                         
   3  15  14      16003.32      13324.10        96.28 o                         
   5  15  14       2156.41       2468.93        41.35 o                         
   7  15  14        817.68        852.92        28.34 o                         
   9  15  14        210.58         95.37        16.49 o                         
  11  15  14         28.74         43.21        20.41 o                         
  13  15  14          8.51         -0.91        20.13 o                         
  15  15  14         18.19         40.31        42.94 o                         
   0  16  14       3098.76       2310.92        52.83 o                         
   2  16  14       1247.01       1377.87        35.21 o                         
   4  16  14      12657.61      10688.82        97.47 o                         
   6  16  14         31.93         16.54        11.97 o                         
   8  16  14        999.63       1122.80        44.83 o                         
  10  16  14        114.33         90.97        32.64 o                         
  12  16  14         16.56        -12.06        20.59 o                         
  14  16  14        216.75        286.23        44.26 o                         
   1  17  14         18.65          6.85        10.80 o                         
   3  17  14       1266.23       1313.21        40.46 o                         
   5  17  14       1417.23       1578.87        48.11 o                         
   7  17  14       1457.59       1441.48        59.10 o                         
   9  17  14       1048.48       1103.54        56.42 o                         
  11  17  14       1424.94       1415.80        72.64 o                         
  13  17  14          0.01          6.38        24.99 o                         
   0  18  14       2222.90       2360.06        77.17 o                         
   2  18  14        100.99         75.06        17.55 o                         
   4  18  14        170.17        176.02        28.36 o                         
   6  18  14        512.76        473.96        34.92 o                         
   8  18  14        183.52        103.81        25.84 o                         
  10  18  14        130.44        193.51        34.72 o                         
  12  18  14        627.44        669.09        60.10 o                         
   1  19  14        511.87        491.05        31.82 o                         
   3  19  14          0.04         15.49        18.66 o                         
   5  19  14        522.22        460.87        36.79 o                         
   7  19  14        746.38        934.22        47.92 o                         
   9  19  14       1408.56       1589.68        77.51 o                         
   0  20  14        190.39        127.02        33.76 o                         
   2  20  14         75.99         69.02        23.07 o                         
   4  20  14         54.23         39.22        24.83 o                         
   6  20  14        811.56        997.78        52.00 o                         
   8  20  14       1178.20       1387.61        72.55 o                         
   1  21  14         71.63        113.83        26.63 o                         
   3  21  14        912.81       1031.68        53.23 o                         
   5  21  14        951.80       1324.92        67.42 o                         
   1   2  15      34732.93      34684.73       283.28 o                         
   2   3  15          8.97         10.58         3.58 o                         
   1   4  15       2173.58       2418.65        21.07 o                         
   3   4  15       2444.91       2230.32        19.44 o                         
   2   5  15         13.09         62.96         6.03 o                         
   4   5  15        376.71        598.80        13.14 o                         
   1   6  15      32226.42      36565.80       214.84 o                         
   3   6  15      12232.12      11756.95        47.41 o                         
   5   6  15      52287.92      52910.62       370.54 o                         
   2   7  15      19506.53      21623.04        81.02 o                         
   4   7  15       3986.37       3909.15        29.77 o                         
   6   7  15       3240.11       3048.72        27.28 o                         
   1   8  15      16473.27      18063.06        73.08 o                         
   3   8  15         85.71        101.57        10.27 o                         
   5   8  15        298.94        358.36        12.88 o                         
   7   8  15        799.04        779.50        17.04 o                         
   2   9  15        393.51        378.93        12.05 o                         
   4   9  15      10205.02      10364.17        56.47 o                         
   6   9  15        727.40        989.01        19.80 o                         
   8   9  15        668.67        684.99        18.88 o                         
   1  10  15       6100.62       6055.63        44.32 o                         
   3  10  15       2060.62       2401.11        26.81 o                         
   5  10  15       1037.42       1061.87        26.03 o                         
   7  10  15       1002.79       1139.04        24.58 o                         
   9  10  15         44.09         33.43         9.86 o                         
   2  11  15       1473.84       1387.68        23.00 o                         
   4  11  15        303.89        427.85        15.85 o                         
   6  11  15       3001.84       2921.02        35.78 o                         
   8  11  15      18565.59      16926.86       107.10 o                         
  10  11  15       1121.06       1336.19        34.12 o                         
   1  12  15       3401.74       2700.12        34.62 o                         
   3  12  15       4499.71       3628.90        38.69 o                         
   5  12  15       1517.55       1643.37        29.70 o                         
   7  12  15       2001.75       2056.44        32.93 o                         
   9  12  15        145.83        125.96        14.92 o                         
  11  12  15       1006.40        868.28        31.93 o                         
   2  13  15         41.10         44.31         9.36 o                         
   4  13  15       1511.08       1452.88        29.30 o                         
   6  13  15          5.23          0.25         9.29 o                         
   8  13  15          5.55          9.18        12.77 o                         
  10  13  15        311.87        205.54        19.94 o                         
  12  13  15         32.15        -14.77        14.77 o                         
   1  14  15       3966.52       3388.26        42.89 o                         
   3  14  15      17386.54      15458.15       104.01 o                         
   5  14  15       2763.04       2274.22        39.01 o                         
   7  14  15       2937.30       2745.34        41.89 o                         
   9  14  15       1893.83       1873.47        47.22 o                         
  11  14  15       3295.93       3200.77        62.41 o                         
  13  14  15        704.36        635.99        47.16 o                         
   2  15  15       1103.44       1332.58        34.07 o                         
   4  15  15       2366.92       2158.95        39.90 o                         
   6  15  15          0.46        -10.06        10.06 o                         
   8  15  15       4481.24       3858.33        55.10 o                         
  10  15  15       1659.70       1805.82        56.13 o                         
  12  15  15        320.80        503.68        41.41 o                         
  14  15  15       2225.50       2524.54       100.28 o                         
   1  16  15          3.92         -9.31         9.31 o                         
   3  16  15       2754.04       2678.54        45.61 o                         
   5  16  15         10.03         10.68        11.71 o                         
   7  16  15        102.72        109.44        16.83 o                         
   9  16  15       1531.28       1336.05        69.78 o                         
  11  16  15        187.20        310.26        34.24 o                         
  13  16  15        156.85        156.93        31.88 o                         
   2  17  15       4780.46       4697.57        57.63 o                         
   4  17  15        348.38        591.44        26.96 o                         
   6  17  15         37.89         23.10        15.56 o                         
   8  17  15        312.44        212.40        31.42 o                         
  10  17  15        811.50        849.49        49.28 o                         
  12  17  15       1703.66       1962.51        78.67 o                         
   1  18  15          0.00        -12.40        12.74 o                         
   3  18  15       1923.69       2048.53        57.36 o                         
   5  18  15        845.98       1054.02        53.18 o                         
   7  18  15        275.17        447.80        37.91 o                         
   9  18  15       1766.55       1983.26        80.06 o                         
  11  18  15       2316.77       2333.90        93.78 o                         
   2  19  15          9.88         12.45        16.71 o                         
   4  19  15         68.85         48.34        22.92 o                         
   6  19  15       1194.40       1114.94        52.07 o                         
   8  19  15         61.10        168.28        33.21 o                         
  10  19  15        595.56        611.37        56.19 o                         
   1  20  15         92.54        125.58        24.89 o                         
   3  20  15       1087.95       1230.91        50.86 o                         
   5  20  15         38.64         47.46        24.89 o                         
   7  20  15        545.05        853.58        53.10 o                         
   2  21  15        325.34        365.08        44.11 o                         
   4  21  15          5.81         -4.85        23.04 o                         
   6  21  15        100.12        157.82        40.85 o                         
   0   2  16      16846.98      18299.59       102.59 o                         
   2   2  16      10657.13      10867.38        55.35 o                         
   1   3  16      12079.23      13279.01        45.30 o                         
   0   4  16      23212.24      22550.94       122.23 o                         
   2   4  16       1520.77       1602.27        17.29 o                         
   4   4  16       3066.56       4149.49        40.26 o                         
   1   5  16       7539.60       7387.28        36.54 o                         
   3   5  16       3474.94       3777.21        30.07 o                         
   0   6  16      25510.38      27284.76       128.74 o                         
   2   6  16        107.96         76.79         8.02 o                         
   4   6  16      18391.11      20456.05        79.44 o                         
   6   6  16       7563.70       6998.14        62.11 o                         
   1   7  16      37279.10      40607.51       210.87 o                         
   3   7  16      25924.42      27674.77        98.40 o                         
   5   7  16       7783.35       7478.24        42.96 o                         
   0   8  16        847.47       1209.93        24.54 o                         
   2   8  16        967.67       1131.13        17.74 o                         
   4   8  16       1241.41       1085.73        18.84 o                         
   6   8  16       2447.06       2619.94        24.77 o                         
   8   8  16       1305.87       1646.72        30.57 o                         
   1   9  16        303.28        495.69        12.32 o                         
   3   9  16       5232.40       5606.57        43.16 o                         
   5   9  16       4368.52       4068.21        38.17 o                         
   7   9  16      27836.98      28402.58       129.56 o                         
   0  10  16          7.65         17.08        10.40 o                         
   2  10  16        578.91        652.16        19.34 o                         
   4  10  16       5309.13       5138.18        47.35 o                         
   6  10  16       7229.15       6493.49        53.32 o                         
   8  10  16        745.08        673.13        19.90 o                         
  10  10  16      10517.13       9828.54       125.50 o                         
   1  11  16       1201.60       1039.87        23.28 o                         
   3  11  16         60.64        139.90        10.53 o                         
   5  11  16          3.68          4.96         8.55 o                         
   7  11  16      36456.41      36430.91       182.53 o                         
   9  11  16       5496.87       4829.69        55.90 o                         
   0  12  16      36251.61      34199.94       218.20 o                         
   2  12  16       2000.58       1864.88        33.80 o                         
   4  12  16        795.73        703.13        23.90 o                         
   6  12  16      28903.30      28444.31       146.20 o                         
   8  12  16        460.51        309.86        21.97 o                         
  10  12  16        505.50        528.53        24.90 o                         
  12  12  16       1307.01       1491.17        95.38 o                         
   1  13  16       3968.44       3520.70        38.29 o                         
   3  13  16        222.43        234.52        14.49 o                         
   5  13  16       4001.33       4053.92        44.54 o                         
   7  13  16      12417.16      10769.76        88.32 o                         
   9  13  16       8472.17       7873.90        85.30 o                         
  11  13  16       1773.14       2018.12        54.76 o                         
   0  14  16      16643.74      15200.21       129.78 o                         
   2  14  16       1053.77       1038.32        27.01 o                         
   4  14  16       1390.77       1264.87        34.23 o                         
   6  14  16       2074.66       2071.71        40.25 o                         
   8  14  16        619.76        592.72        27.54 o                         
  10  14  16       2010.38       1853.03        49.29 o                         
  12  14  16        177.47        178.66        33.72 o                         
  14  14  16       2629.84       2989.35       129.53 o                         
   1  15  16       3901.75       3425.44        45.14 o                         
   3  15  16         64.99         65.64        12.68 o                         
   5  15  16       2482.09       2498.53        42.10 o                         
   7  15  16        904.27        720.41        28.09 o                         
   9  15  16         39.05         15.71        13.71 o                         
  11  15  16        439.58        586.55        38.97 o                         
  13  15  16       2010.27       2210.50        81.48 o                         
   0  16  16      25515.95      22537.10       187.37 o                         
   2  16  16        301.61        298.43        19.40 o                         
   4  16  16        915.80       1224.26        35.96 o                         
   6  16  16        818.59        856.32        31.39 o                         
   8  16  16        213.40        171.98        29.16 o                         
  10  16  16       2467.76       2583.58        85.40 o                         
  12  16  16       1576.78       1764.88        70.16 o                         
  14  16  16       1152.72       1333.78        73.61 o                         
   1  17  16          4.85          2.21        10.35 o                         
   3  17  16         61.81         19.96        12.23 o                         
   5  17  16          4.53         -3.04        13.32 o                         
   7  17  16         35.97         84.20        25.47 o                         
   9  17  16        168.79         87.16        27.79 o                         
  11  17  16        172.94        196.16        33.36 o                         
  13  17  16        804.13        905.45        57.90 o                         
   0  18  16        629.40        626.85        41.05 o                         
   2  18  16         20.67         44.23        15.90 o                         
   4  18  16        137.68        131.16        27.56 o                         
   6  18  16         19.50         40.11        19.96 o                         
   8  18  16        620.67        711.16        46.91 o                         
  10  18  16       2189.71       2240.79        83.60 o                         
  12  18  16         28.12        110.26        45.63 o                         
   1  19  16          0.14         13.00        18.49 o                         
   3  19  16         74.30         46.66        20.33 o                         
   5  19  16        884.86       1211.53        56.27 o                         
   7  19  16         39.00         50.52        24.79 o                         
   9  19  16        141.39        206.69        43.59 o                         
   0  20  16       2604.64       2609.04        99.99 o                         
   2  20  16          1.72         -0.63        19.28 o                         
   4  20  16         90.41        118.11        29.00 o                         
   6  20  16        334.40        414.74        44.84 o                         
   8  20  16         33.16         55.23        33.17 o                         
   1  21  16        414.20        383.54        38.22 o                         
   3  21  16        529.40        610.90        45.88 o                         
   5  21  16        406.34        438.48        57.50 o                         
   1   2  17      44733.66      46729.92       356.26 o                         
   2   3  17      10525.30      10641.37        42.20 o                         
   1   4  17      11622.87      14459.37        52.52 o                         
   3   4  17       3564.77       2779.62        25.35 o                         
   2   5  17       3431.73       3178.30        27.61 o                         
   4   5  17      33341.62      35853.62       146.04 o                         
   1   6  17       5699.90       5200.23        35.74 o                         
   3   6  17      21873.29      23055.97        81.18 o                         
   5   6  17        274.31        468.84        10.47 o                         
   2   7  17       1281.72       1444.77        17.92 o                         
   4   7  17       3047.90       3628.66        29.79 o                         
   6   7  17        297.93        249.53         8.91 o                         
   1   8  17        162.31        590.88        18.16 o                         
   3   8  17       3527.19       3339.94        39.24 o                         
   5   8  17      50539.31      52597.68       210.32 o                         
   7   8  17       5877.39       6127.73        42.68 o                         
   2   9  17       8240.41       8210.74        59.82 o                         
   4   9  17         54.60         49.40         8.51 o                         
   6   9  17        392.85        425.52        15.23 o                         
   8   9  17        558.99        840.11        22.19 o                         
   1  10  17       4095.06       3781.11        37.98 o                         
   3  10  17       1233.42       1301.47        20.68 o                         
   5  10  17          1.44          2.09         9.03 o                         
   7  10  17       5533.48       5081.59        52.27 o                         
   9  10  17      17656.75      16271.25       110.11 o                         
   2  11  17       8712.35       8980.61        62.65 o                         
   4  11  17       9477.98       9552.13        75.15 o                         
   6  11  17       9156.42       8680.87        63.50 o                         
   8  11  17      17653.02      16254.35       106.12 o                         
  10  11  17       1126.81       1220.50        35.51 o                         
   1  12  17        450.35        552.89        19.03 o                         
   3  12  17      11030.30      10687.46        76.88 o                         
   5  12  17        369.09        454.30        16.96 o                         
   7  12  17        269.39        305.32        18.27 o                         
   9  12  17       2303.03       2187.78        43.85 o                         
  11  12  17       8974.59       8131.87        88.04 o                         
   2  13  17       9588.79       9050.05        88.02 o                         
   4  13  17       4960.45       4700.65        47.91 o                         
   6  13  17         36.20         83.11        14.36 o                         
   8  13  17        100.01         70.90        13.21 o                         
  10  13  17        186.35        184.29        22.30 o                         
  12  13  17          1.04         39.81        18.37 o                         
   1  14  17      18342.69      15653.53       102.29 o                         
   3  14  17       4092.24       3314.26        43.01 o                         
   5  14  17       2807.69       2271.50        39.41 o                         
   7  14  17       9081.58       8081.77        84.43 o                         
   9  14  17       5324.43       4175.47        60.35 o                         
  11  14  17       3183.80       3369.34        66.33 o                         
  13  14  17       2679.71       2662.64        90.08 o                         
   2  15  17       1466.23       1802.89        39.70 o                         
   4  15  17       2836.13       2304.50        42.18 o                         
   6  15  17       4169.23       3290.53        50.45 o                         
   8  15  17         34.87         31.56        14.48 o                         
  10  15  17        571.32        583.63        41.40 o                         
  12  15  17        451.89        551.11        40.19 o                         
  14  15  17        707.34        766.97        52.75 o                         
   1  16  17       7358.06       6664.94        71.49 o                         
   3  16  17       2247.34       2242.92        43.71 o                         
   5  16  17         21.93         12.71        12.05 o                         
   7  16  17       5721.66       5158.68        70.16 o                         
   9  16  17        171.78        139.15        26.98 o                         
  11  16  17        519.12        610.95        48.53 o                         
  13  16  17       1057.72       1002.63        57.23 o                         
   2  17  17       1667.24       1515.92        38.81 o                         
   4  17  17         76.88         61.58        16.58 o                         
   6  17  17       1978.38       2000.67        56.78 o                         
   8  17  17       2111.37       2399.76        76.35 o                         
  10  17  17       1029.05       1268.87        60.49 o                         
  12  17  17       1190.08       1552.84        70.28 o                         
   1  18  17        862.17        941.44        36.14 o                         
   3  18  17        381.06        284.29        30.16 o                         
   5  18  17        741.71        714.97        47.11 o                         
   7  18  17         77.19         92.60        25.67 o                         
   9  18  17       2278.17       1950.18        82.48 o                         
  11  18  17          2.10        -12.31        26.45 o                         
   2  19  17       3107.67       3200.24        68.82 o                         
   4  19  17        174.36        145.57        25.44 o                         
   6  19  17        256.70        236.41        34.84 o                         
   8  19  17        201.17        239.86        38.96 o                         
  10  19  17         66.63        126.91        37.98 o                         
   1  20  17       1214.25       1472.89        53.38 o                         
   3  20  17       1796.83       2303.42        70.27 o                         
   5  20  17        334.68        334.83        39.04 o                         
   7  20  17       1799.86       2010.98        82.52 o                         
   2  21  17        471.37        523.69        41.36 o                         
   4  21  17       1269.28       1441.29        65.34 o                         
   1   1  18       3317.21       3236.78        33.48 o                         
   0   2  18     192009.20     199014.94      1987.08 o                         
   1   3  18      19542.12      19644.85        65.35 o                         
   3   3  18     182266.38     194750.61      2152.85 o                         
   0   4  18        286.18        280.46        10.84 o                         
   2   4  18       4262.76       5658.09        32.70 o                         
   1   5  18      82297.96      85431.72       596.05 o                         
   3   5  18       9014.58       9594.64        43.63 o                         
   5   5  18     120209.72     132207.92      1915.77 o                         
   0   6  18      16080.70      17667.21        92.33 o                         
   2   6  18       1846.56       2264.39        24.38 o                         
   4   6  18        459.85        574.02        14.11 o                         
   1   7  18       5844.63       6130.09        38.66 o                         
   3   7  18          0.97         13.01         6.96 o                         
   5   7  18       7155.13       7296.08        42.79 o                         
   7   7  18      46978.64      49478.76       259.92 o                         
   0   8  18        409.05        469.61        20.39 o                         
   2   8  18       1884.06       1794.93        22.76 o                         
   4   8  18         22.10          7.26         6.51 o                         
   6   8  18       2464.43       2289.25        23.39 o                         
   1   9  18       1378.04       1384.74        22.04 o                         
   3   9  18       3021.73       3010.66        37.64 o                         
   5   9  18       7463.92       7578.96        50.52 o                         
   7   9  18       1797.32       1658.01        23.22 o                         
   9   9  18        291.47        348.18        25.45 o                         
   0  10  18          0.15         12.08         7.13 o                         
   2  10  18        391.09        439.41        21.82 o                         
   4  10  18       3620.75       3401.16        38.90 o                         
   6  10  18        920.85       1015.99        22.77 o                         
   8  10  18       2529.84       2330.67        31.68 o                         
   1  11  18        149.70        231.80        14.49 o                         
   3  11  18       7375.43       7275.32        64.43 o                         
   5  11  18      12472.47      11665.98        81.37 o                         
   7  11  18        848.64        794.76        21.94 o                         
   9  11  18       3315.57       3358.38        47.26 o                         
  11  11  18        609.24        727.11        41.96 o                         
   0  12  18       2913.34       3404.11        49.31 o                         
   2  12  18       1855.36       1839.36        26.98 o                         
   4  12  18      18855.79      17269.78       100.26 o                         
   6  12  18       4466.35       4217.46        47.54 o                         
   8  12  18      10274.73       9335.77        93.17 o                         
  10  12  18        681.62        875.54        32.72 o                         
   1  13  18        948.14        936.14        31.11 o                         
   3  13  18      15378.91      14762.82       110.02 o                         
   5  13  18       1581.24       1634.23        33.55 o                         
   7  13  18        530.72        629.81        23.78 o                         
   9  13  18        307.86        447.82        24.65 o                         
  11  13  18          0.01        -10.34        13.26 o                         
  13  13  18        156.99         63.82        37.22 o                         
   0  14  18        719.69        717.60        30.73 o                         
   2  14  18        132.72        143.22        23.98 o                         
   4  14  18        553.38        561.15        23.19 o                         
   6  14  18       1624.13       1472.39        36.12 o                         
   8  14  18        649.52        769.30        31.12 o                         
  10  14  18        358.82        324.02        28.08 o                         
  12  14  18        132.98        129.16        26.66 o                         
   1  15  18       3089.68       2920.99        39.55 o                         
   3  15  18        831.75        854.03        29.32 o                         
   5  15  18      11624.69      10383.41        98.27 o                         
   7  15  18        115.61        124.51        15.88 o                         
   9  15  18        369.23        356.55        28.94 o                         
  11  15  18       1000.39       1060.56        54.70 o                         
  13  15  18        717.73       1058.22        62.35 o                         
  15  15  18        227.81        386.45        67.16 o                         
   0  16  18       8182.40       8213.72       108.71 o                         
   2  16  18       1854.70       1794.36        42.23 o                         
   4  16  18        277.75        190.88        19.01 o                         
   6  16  18       2359.22       2351.34        48.17 o                         
   8  16  18        577.24        625.61        38.05 o                         
  10  16  18        121.64        107.45        26.04 o                         
  12  16  18        381.17        473.04        40.03 o                         
  14  16  18         56.68         32.75        26.30 o                         
   1  17  18          8.73          0.35        11.22 o                         
   3  17  18          5.52         -4.81        11.09 o                         
   5  17  18        596.68        680.77        33.52 o                         
   7  17  18       1587.24       1511.57        67.83 o                         
   9  17  18       2813.18       2700.18        83.43 o                         
  11  17  18        277.40        163.85        33.77 o                         
  13  17  18       1204.28       1196.13        72.59 o                         
   0  18  18       2851.90       2974.99        83.74 o                         
   2  18  18          4.32          5.25        15.52 o                         
   4  18  18        555.80        645.17        39.48 o                         
   6  18  18          6.85         -0.50        17.57 o                         
   8  18  18        500.09        737.13        49.02 o                         
  10  18  18        714.76        767.39        54.85 o                         
  12  18  18        105.56        122.36        38.00 o                         
   1  19  18       5802.75       5235.67        82.59 o                         
   3  19  18        926.56       1124.32        44.13 o                         
   5  19  18       2521.09       2542.85        77.34 o                         
   7  19  18        234.14        242.16        34.52 o                         
   9  19  18       2839.34       2807.68        98.59 o                         
   0  20  18       1224.54       1621.89        79.62 o                         
   2  20  18       3632.73       3627.78        71.85 o                         
   4  20  18        373.42        471.83        44.86 o                         
   6  20  18        422.79        455.96        49.81 o                         
   8  20  18        965.58       1259.57        83.36 o                         
   1  21  18        373.37        353.04        35.50 o                         
   3  21  18        298.30        399.49        37.92 o                         
   5  21  18        263.02        294.51        43.44 o                         
   1   2  19        754.38        764.63         9.71 o                         
   2   3  19      52080.34      59596.00       468.94 o                         
   1   4  19      73149.38      82581.79       614.38 o                         
   3   4  19      17452.51      20036.01        67.92 o                         
   2   5  19      25680.20      26788.14        95.93 o                         
   4   5  19        865.19        806.70        15.64 o                         
   1   6  19      28182.82      29295.01       100.81 o                         
   3   6  19       2079.49       2688.97        24.85 o                         
   5   6  19      13920.86      14871.69        65.02 o                         
   2   7  19       7018.72       6883.21        46.78 o                         
   4   7  19       6832.69       7313.42        53.68 o                         
   6   7  19       3257.23       3486.86        35.39 o                         
   1   8  19        840.87        967.54        18.89 o                         
   3   8  19      16463.11      15572.43        68.29 o                         
   5   8  19       2594.62       2418.00        25.81 o                         
   7   8  19       7928.07       8015.74        50.50 o                         
   2   9  19       3283.62       2657.27        31.38 o                         
   4   9  19      10323.66       9751.67        62.60 o                         
   6   9  19      15437.21      15051.79        79.36 o                         
   8   9  19       2708.39       2716.29        33.34 o                         
   1  10  19         80.80         46.38         9.98 o                         
   3  10  19         60.30         66.58         6.95 o                         
   5  10  19       1458.41       1369.84        22.99 o                         
   7  10  19         34.65         30.31         8.22 o                         
   9  10  19      17950.07      17029.03       119.62 o                         
   2  11  19      16813.25      17901.97       104.06 o                         
   4  11  19         46.83         21.02         8.76 o                         
   6  11  19        132.52         87.78        12.59 o                         
   8  11  19       1878.30       1825.27        35.08 o                         
  10  11  19         30.63         33.19        12.34 o                         
   1  12  19        576.86        715.47        20.04 o                         
   3  12  19       4196.49       3589.40        47.58 o                         
   5  12  19       4762.43       4079.41        44.08 o                         
   7  12  19      22210.66      21498.57       137.06 o                         
   9  12  19        781.58        841.51        33.53 o                         
  11  12  19        808.47        785.66        33.42 o                         
   2  13  19      57584.54      56409.26       273.07 o                         
   4  13  19        365.10        440.22        17.95 o                         
   6  13  19        241.96        365.79        19.18 o                         
   8  13  19       2879.98       2663.86        44.23 o                         
  10  13  19       1064.00       1083.77        37.53 o                         
  12  13  19         37.85         34.95        18.42 o                         
   1  14  19        374.64        299.09        15.65 o                         
   3  14  19       3752.31       3147.95        47.71 o                         
   5  14  19       4781.71       4235.68        50.72 o                         
   7  14  19        622.52        705.89        27.57 o                         
   9  14  19        891.04       1126.74        39.58 o                         
  11  14  19       1722.65       1781.26        60.17 o                         
  13  14  19          5.09          5.97        20.26 o                         
   2  15  19       2467.66       2494.00        40.74 o                         
   4  15  19        659.35        729.47        27.73 o                         
   6  15  19        162.30        199.27        23.43 o                         
   8  15  19         84.17         34.35        14.25 o                         
  10  15  19       1919.49       1844.46        66.53 o                         
  12  15  19       2302.79       2226.32        86.88 o                         
  14  15  19       2364.18       2663.93        91.67 o                         
   1  16  19        441.60        556.37        22.45 o                         
   3  16  19        199.48        146.45        16.10 o                         
   5  16  19          3.05          2.88        11.56 o                         
   7  16  19         51.06         54.55        17.60 o                         
   9  16  19        786.33        787.93        52.34 o                         
  11  16  19        762.73        747.75        44.63 o                         
  13  16  19          0.46         -4.95        21.38 o                         
   2  17  19        867.16        957.28        30.73 o                         
   4  17  19         71.57         60.25        15.99 o                         
   6  17  19        587.07        647.22        37.72 o                         
   8  17  19        194.12        232.88        31.64 o                         
  10  17  19         65.48         23.31        24.06 o                         
  12  17  19       1595.95       1880.36        81.39 o                         
   1  18  19        724.66        769.54        38.48 o                         
   3  18  19       2131.83       2085.15        70.20 o                         
   5  18  19         82.14         20.82        19.49 o                         
   7  18  19       2505.39       2526.69        77.28 o                         
   9  18  19       1428.99       1430.66        72.24 o                         
  11  18  19         12.88         27.47        27.14 o                         
   2  19  19       1068.42       1224.75        46.44 o                         
   4  19  19        105.57         12.68        21.44 o                         
   6  19  19        220.46        125.27        29.76 o                         
   8  19  19          0.29         24.62        27.49 o                         
  10  19  19        186.96        281.93        55.45 o                         
   1  20  19        618.48        727.22        41.16 o                         
   3  20  19         84.49        110.06        31.45 o                         
   5  20  19       1790.81       1951.90        76.30 o                         
   7  20  19         44.61         89.44        31.02 o                         
   2  21  19        562.01        778.79        49.47 o                         
   4  21  19        103.96         91.37        32.99 o                         
   0   0  20       9398.15       7675.87        84.54 o                         
   0   2  20      27101.08      27301.79       184.03 o                         
   2   2  20      29696.76      32004.37       255.78 o                         
   1   3  20       5028.87       5668.44        32.42 o                         
   0   4  20     169528.72     183484.58      2052.51 o                         
   2   4  20      19427.56      19890.71        65.42 o                         
   4   4  20      84431.20      90935.32       917.08 o                         
   1   5  20      26373.05      30768.56       115.54 o                         
   3   5  20      24447.27      26906.79        90.01 o                         
   0   6  20     131161.28     143220.92      1538.35 o                         
   2   6  20      26926.17      28770.09       101.13 o                         
   4   6  20       4443.43       4017.50        26.79 o                         
   6   6  20      61336.76      66620.02       712.95 o                         
   1   7  20      16627.05      16989.19        67.46 o                         
   3   7  20       2367.31       2923.03        28.56 o                         
   5   7  20        945.54        952.80        16.65 o                         
   0   8  20       7756.04       8291.98        67.43 o                         
   2   8  20        802.81       1111.84        16.03 o                         
   4   8  20        821.17        688.39        19.74 o                         
   6   8  20      14317.63      14270.55        73.93 o                         
   8   8  20       9729.59      10246.04        86.15 o                         
   1   9  20       1258.16       1264.80        20.83 o                         
   3   9  20          0.04          7.46        12.01 o                         
   5   9  20       2348.69       2149.02        29.00 o                         
   7   9  20        410.13        478.29        20.98 o                         
   0  10  20        108.67        277.55        13.18 o                         
   2  10  20        634.83        588.48        15.24 o                         
   4  10  20        832.38        825.88        24.12 o                         
   6  10  20       9132.71       8389.44        67.78 o                         
   8  10  20        334.31        430.54        16.80 o                         
  10  10  20          0.01         11.50        16.98 o                         
   1  11  20       1229.88        910.67        20.90 o                         
   3  11  20       5801.08       4245.64        42.03 o                         
   5  11  20       3704.71       3420.96        46.43 o                         
   7  11  20       3687.40       3709.15        42.37 o                         
   9  11  20        159.87        151.17        17.77 o                         
   0  12  20      30986.89      29644.26       228.84 o                         
   2  12  20      13971.28      12783.46        85.94 o                         
   4  12  20       2677.93       2234.14        33.38 o                         
   6  12  20       2870.36       2753.00        39.42 o                         
   8  12  20       1412.81       1779.19        39.34 o                         
  10  12  20         22.16          4.77        11.92 o                         
  12  12  20       3707.39       3536.91        94.52 o                         
   1  13  20       3982.58       3313.40        42.81 o                         
   3  13  20        781.30        903.96        25.29 o                         
   5  13  20       2481.80       2625.49        38.00 o                         
   7  13  20       2704.48       2839.79        43.64 o                         
   9  13  20         20.01         33.98        13.59 o                         
  11  13  20       3694.93       3555.69        64.60 o                         
   0  14  20         86.16         50.61        18.28 o                         
   2  14  20          0.06         -9.55         9.55 o                         
   4  14  20       3791.80       3709.32        53.38 o                         
   6  14  20        147.57        141.45        15.33 o                         
   8  14  20          1.43         12.50        14.30 o                         
  10  14  20        151.09        141.00        19.28 o                         
  12  14  20        472.95        585.98        53.81 o                         
  14  14  20       1230.21       1493.82        96.00 o                         
   1  15  20       1938.32       1949.04        36.23 o                         
   3  15  20       2146.55       2060.57        41.13 o                         
   5  15  20       2457.32       2190.49        47.86 o                         
   7  15  20          0.18         12.05        12.38 o                         
   9  15  20       3340.99       2867.82        71.06 o                         
  11  15  20       1762.49       1847.01        72.06 o                         
  13  15  20       3819.39       3693.43       100.96 o                         
   0  16  20        402.88        400.33        32.27 o                         
   2  16  20       5231.65       4818.65        69.44 o                         
   4  16  20       2063.40       2138.92        47.79 o                         
   6  16  20       1695.02       1807.63        58.59 o                         
   8  16  20         34.33         50.50        19.80 o                         
  10  16  20          0.04         14.89        26.94 o                         
  12  16  20       2225.38       2363.82        85.57 o                         
  14  16  20          0.00         18.27        26.90 o                         
   1  17  20          1.64          4.91        11.72 o                         
   3  17  20       3165.35       2920.71        51.35 o                         
   5  17  20         60.62         21.38        16.75 o                         
   7  17  20         81.48         97.01        22.92 o                         
   9  17  20          2.14         33.78        23.14 o                         
  11  17  20        518.96        733.39        49.87 o                         
  13  17  20         34.28         32.61        40.67 o                         
   0  18  20       4273.44       4102.35       125.40 o                         
   2  18  20          2.70         24.04        19.17 o                         
   4  18  20        380.33        450.37        33.67 o                         
   6  18  20          1.01         -7.48        18.30 o                         
   8  18  20        613.25        730.66        57.86 o                         
  10  18  20         25.53          2.80        24.43 o                         
   1  19  20        705.37        673.57        36.33 o                         
   3  19  20         43.06          3.20        16.92 o                         
   5  19  20        180.74        181.59        28.67 o                         
   7  19  20         63.18         93.58        29.18 o                         
   9  19  20        995.66        992.32        74.04 o                         
   0  20  20        504.90        561.81        59.95 o                         
   2  20  20         28.17         23.75        20.49 o                         
   4  20  20        180.83        112.53        26.60 o                         
   6  20  20         94.67         77.83        30.83 o                         
   8  20  20        379.89        255.39        49.50 o                         
   1  21  20        937.73        922.34        51.19 o                         
   3  21  20          4.10         19.53        25.14 o                         
   5  21  20         39.78        105.43        45.87 o                         
   1   2  21      19433.91      21304.57        70.27 o                         
   2   3  21      18252.49      22880.07        74.15 o                         
   1   4  21      25408.07      26055.85        85.95 o                         
   3   4  21       1224.71       1123.18        17.84 o                         
   2   5  21        380.81        389.87        11.96 o                         
   4   5  21       7691.83       8833.04        40.66 o                         
   1   6  21      14463.84      16530.82        72.61 o                         
   3   6  21       9400.78      10666.37        49.57 o                         
   5   6  21       1372.73       1423.94        18.09 o                         
   2   7  21      26757.73      30308.52       117.85 o                         
   4   7  21      16240.55      18567.62        78.20 o                         
   6   7  21       8005.51       8551.08        54.52 o                         
   1   8  21       1865.04       2700.73        22.13 o                         
   3   8  21       5062.35       5344.40        46.23 o                         
   5   8  21       3650.56       3636.50        35.95 o                         
   7   8  21       9641.91       8803.69        61.17 o                         
   2   9  21      21996.63      21873.80        93.53 o                         
   4   9  21       1000.98        846.74        20.22 o                         
   6   9  21         54.40        103.15        10.55 o                         
   8   9  21        140.94        247.68        12.22 o                         
   1  10  21       3886.60       3675.55        33.25 o                         
   3  10  21      14995.55      14860.48        80.96 o                         
   5  10  21       1377.77       1518.43        25.48 o                         
   7  10  21      14475.60      14531.81       107.58 o                         
   9  10  21       2694.15       2664.29        39.99 o                         
   2  11  21       4490.73       4645.21        41.35 o                         
   4  11  21        770.90        731.36        20.98 o                         
   6  11  21      16082.12      15066.36        93.33 o                         
   8  11  21       9649.07       9338.26        83.78 o                         
  10  11  21       1021.11       1072.23        42.57 o                         
   1  12  21       1909.39       1399.80        36.99 o                         
   3  12  21      15521.31      13394.37        90.04 o                         
   5  12  21       4355.38       3982.91        49.09 o                         
   7  12  21       6006.13       4595.65        54.83 o                         
   9  12  21       6995.74       6167.12        72.84 o                         
  11  12  21      11101.29       9522.94       106.48 o                         
   2  13  21         23.28         45.21         9.77 o                         
   4  13  21        640.32        687.86        23.21 o                         
   6  13  21        218.00        280.47        19.78 o                         
   8  13  21        296.74        434.19        22.97 o                         
  10  13  21        937.31       1068.79        37.99 o                         
  12  13  21       1299.25       1336.76        58.28 o                         
   1  14  21      26130.56      23067.43       152.27 o                         
   3  14  21      15899.85      13941.89       130.82 o                         
   5  14  21       1197.72       1295.02        37.56 o                         
   7  14  21       2297.24       2071.93        45.57 o                         
   9  14  21        149.81        162.66        20.98 o                         
  11  14  21         88.88        129.61        23.87 o                         
  13  14  21       3347.59       3270.14        87.57 o                         
   2  15  21         14.85          1.35        10.17 o                         
   4  15  21         37.85         43.29        12.14 o                         
   6  15  21          1.20         28.28        12.56 o                         
   8  15  21         34.03         39.79        15.31 o                         
  10  15  21       1933.90       1962.28        91.86 o                         
  12  15  21       1343.76       1505.86        65.36 o                         
  14  15  21        332.45        329.04        40.82 o                         
   1  16  21        147.28        133.32        15.42 o                         
   3  16  21       1215.71       1367.82        40.98 o                         
   5  16  21        637.38        700.13        28.39 o                         
   7  16  21       1625.60       1740.96        55.14 o                         
   9  16  21        859.78        967.90        52.87 o                         
  11  16  21         49.01         20.84        21.94 o                         
  13  16  21         21.99          8.64        25.98 o                         
   2  17  21       9200.39       7925.80        79.25 o                         
   4  17  21       2221.29       2182.98        58.61 o                         
   6  17  21        409.89        447.57        36.31 o                         
   8  17  21         25.44         55.08        25.10 o                         
  10  17  21        102.27        147.42        31.20 o                         
  12  17  21       1361.78       1380.67        67.20 o                         
   1  18  21         49.14         80.18        38.65 o                         
   3  18  21        593.97        787.89        38.50 o                         
   5  18  21         36.82         57.78        23.10 o                         
   7  18  21         12.86         31.26        21.99 o                         
   9  18  21        379.38        267.53        37.39 o                         
  11  18  21       2199.61       2549.59        99.59 o                         
   2  19  21        110.26         40.93        18.64 o                         
   4  19  21       1900.05       2163.42        67.00 o                         
   6  19  21       5123.61       4755.98        92.32 o                         
   8  19  21        210.53        150.67        34.83 o                         
  10  19  21       3661.16       3779.02       144.76 o                         
   1  20  21          3.82         24.03        20.14 o                         
   3  20  21        979.48       1024.05        47.38 o                         
   5  20  21       1989.44       2097.98        76.13 o                         
   7  20  21        121.26        113.13        35.22 o                         
   2  21  21       3613.35       4140.43        88.75 o                         
   4  21  21          4.00         28.64        33.94 o                         
   1   1  22      23013.50      23475.79       115.85 o                         
   0   2  22      77937.27      78017.15       867.56 o                         
   1   3  22       3429.61       3504.99        26.42 o                         
   3   3  22      19389.73      23075.76       119.10 o                         
   0   4  22     202969.50     218221.83      2376.66 o                         
   2   4  22      42652.95      46381.70       296.88 o                         
   1   5  22      30892.87      35762.95       139.91 o                         
   3   5  22      45166.02      49711.44       291.48 o                         
   5   5  22         24.69         29.85         9.22 o                         
   0   6  22       1349.60       1279.15        25.86 o                         
   2   6  22      16898.99      17595.56        70.76 o                         
   4   6  22      28273.85      32810.85       115.60 o                         
   1   7  22       9993.23      10106.26        53.53 o                         
   3   7  22        879.23        931.43        20.15 o                         
   5   7  22       5079.70       5256.05        38.83 o                         
   7   7  22        651.07        452.09        18.14 o                         
   0   8  22      21358.53      21435.41       118.25 o                         
   2   8  22      14649.02      13956.33        69.16 o                         
   4   8  22       1490.91       1475.36        18.65 o                         
   6   8  22      13696.40      13194.94        70.40 o                         
   1   9  22      10849.37      11469.78        65.58 o                         
   3   9  22       9094.38       8380.53        61.75 o                         
   5   9  22       9476.54       9984.17        73.47 o                         
   7   9  22          5.56          7.45         7.17 o                         
   9   9  22         42.45        105.88        18.09 o                         
   0  10  22       2485.17       2280.82        41.45 o                         
   2  10  22       3635.60       3569.50        36.96 o                         
   4  10  22       6610.64       5537.65        55.94 o                         
   6  10  22       3496.83       3508.08        40.03 o                         
   8  10  22       1210.96       1178.59        28.78 o                         
   1  11  22        135.74         62.64         8.30 o                         
   3  11  22        526.29        458.83        15.78 o                         
   5  11  22       4315.75       4053.83        46.91 o                         
   7  11  22      10365.20       8408.70        67.89 o                         
   9  11  22        438.93        531.35        24.94 o                         
  11  11  22       6786.44       5927.09       137.97 o                         
   0  12  22      16809.78      16454.69       138.41 o                         
   2  12  22         50.37         19.44        10.38 o                         
   4  12  22       1115.13        938.70        25.13 o                         
   6  12  22      27181.54      25214.17       152.27 o                         
   8  12  22       1756.09       1627.15        40.99 o                         
  10  12  22       3930.94       3702.80        61.19 o                         
   1  13  22       2085.29       1670.16        35.63 o                         
   3  13  22          0.34         19.04         8.63 o                         
   5  13  22       6089.08       5010.16        63.05 o                         
   7  13  22         89.88        103.66        14.28 o                         
   9  13  22          9.38          8.45        13.57 o                         
  11  13  22       1114.71       1235.25        45.25 o                         
  13  13  22       3660.06       3285.37       124.29 o                         
   0  14  22       1476.79       1507.54        62.27 o                         
   2  14  22       2447.51       2272.04        48.43 o                         
   4  14  22        524.54        520.13        21.80 o                         
   6  14  22       1443.59       1416.33        37.88 o                         
   8  14  22          7.12         10.43        11.97 o                         
  10  14  22        122.03        104.73        19.88 o                         
  12  14  22         30.45         72.89        24.17 o                         
   1  15  22       3009.10       3192.19        51.01 o                         
   3  15  22         41.85         59.63        12.57 o                         
   5  15  22        295.99        538.25        30.20 o                         
   7  15  22          0.04          4.31        11.63 o                         
   9  15  22       1394.04       1547.37        61.67 o                         
  11  15  22         74.00        120.45        25.84 o                         
  13  15  22        200.70        201.75        36.78 o                         
  15  15  22         11.06        -36.66        64.26 o                         
   0  16  22      33683.17      31607.20       278.20 o                         
   2  16  22       3014.81       3032.43        45.29 o                         
   4  16  22        893.17        873.35        31.97 o                         
   6  16  22       3636.54       3332.75        58.47 o                         
   8  16  22        919.46       1010.15        48.77 o                         
  10  16  22       5751.57       5012.84       103.95 o                         
  12  16  22       1214.18       1397.33        66.23 o                         
  14  16  22        411.44        254.11        64.92 o                         
   1  17  22          0.12         14.39        12.50 o                         
   3  17  22        241.16        232.77        20.78 o                         
   5  17  22        185.05        130.21        21.89 o                         
   7  17  22        276.49        288.02        34.01 o                         
   9  17  22        262.14        170.78        29.72 o                         
  11  17  22        599.68        693.26        48.55 o                         
  13  17  22        663.11        664.31        61.24 o                         
   0  18  22        846.79       1060.66        70.12 o                         
   2  18  22        594.40        644.46        53.12 o                         
   4  18  22        359.26        489.90        36.64 o                         
   6  18  22          0.85        -17.05        17.05 o                         
   8  18  22          1.30        -19.80        19.80 o                         
  10  18  22        514.58        626.16        48.07 o                         
   1  19  22       2254.86       2514.00        67.35 o                         
   3  19  22        486.13        547.25        39.79 o                         
   5  19  22       1447.65       1654.38        63.22 o                         
   7  19  22        434.36        385.90        42.99 o                         
   9  19  22       1541.96       1742.12        81.43 o                         
   0  20  22       1182.90       1163.86        72.70 o                         
   2  20  22         61.81         15.71        19.65 o                         
   4  20  22          8.04         18.80        21.11 o                         
   6  20  22       1455.62       1827.67        79.88 o                         
   1  21  22          7.25        -19.26        21.96 o                         
   3  21  22         43.92         44.57        34.34 o                         
   1   2  23      21157.42      22804.24        74.98 o                         
   2   3  23      19954.76      21721.95        70.37 o                         
   1   4  23       9438.38       9383.96        38.90 o                         
   3   4  23      23275.25      26023.06        91.28 o                         
   2   5  23      21039.12      20309.08        72.94 o                         
   4   5  23      41220.03      42013.62       166.41 o                         
   1   6  23       1903.33       1267.09        16.81 o                         
   3   6  23       1851.27       2289.03        26.17 o                         
   5   6  23       6961.20       7191.19        43.54 o                         
   2   7  23      26430.65      27539.06       106.52 o                         
   4   7  23       6705.06       7378.68        52.50 o                         
   6   7  23      13905.04      14003.25        78.30 o                         
   1   8  23       1750.63       1828.20        21.59 o                         
   3   8  23       4327.50       4071.98        35.69 o                         
   5   8  23       3991.65       3872.29        37.56 o                         
   7   8  23      17973.67      16687.63        88.38 o                         
   2   9  23       1663.18       1219.02        28.47 o                         
   4   9  23       4953.28       4246.04        56.78 o                         
   6   9  23      24714.34      24891.06       121.98 o                         
   8   9  23       4429.01       4293.35        52.89 o                         
   1  10  23       6190.50       6211.90        42.75 o                         
   3  10  23        807.49        732.67        18.66 o                         
   5  10  23       9312.89       8825.45        60.47 o                         
   7  10  23          4.26          5.04         8.42 o                         
   9  10  23       4644.36       4051.63        50.61 o                         
   2  11  23         22.97         24.19        10.47 o                         
   4  11  23       1592.18       1736.30        28.84 o                         
   6  11  23        824.37        949.41        27.57 o                         
   8  11  23       2740.33       2568.92        36.85 o                         
  10  11  23        374.49        353.19        22.08 o                         
   1  12  23       1374.22       1371.15        30.83 o                         
   3  12  23       1133.15       1166.17        34.32 o                         
   5  12  23       4500.70       4432.74        49.65 o                         
   7  12  23          0.13         12.58        10.18 o                         
   9  12  23       5812.40       5981.35        70.04 o                         
  11  12  23        367.47        343.43        30.12 o                         
   2  13  23      10209.93      10741.26        80.33 o                         
   4  13  23        168.21         78.71        11.72 o                         
   6  13  23         41.75         24.09        11.02 o                         
   8  13  23       3548.65       3173.23        51.80 o                         
  10  13  23       1999.91       1915.24        56.29 o                         
  12  13  23        418.35        397.08        39.92 o                         
   1  14  23        186.14         76.57        16.86 o                         
   3  14  23       2913.14       2363.34        40.56 o                         
   5  14  23        347.71        316.84        23.00 o                         
   7  14  23       2178.47       1862.23        48.40 o                         
   9  14  23        407.37        569.02        31.86 o                         
  11  14  23        859.26        848.29        55.49 o                         
  13  14  23        761.49        780.99        53.47 o                         
   2  15  23        968.81       1036.65        31.01 o                         
   4  15  23         33.79         65.66        13.61 o                         
   6  15  23       4250.87       3857.76        53.32 o                         
   8  15  23        865.28        971.13        38.12 o                         
  10  15  23       1722.99       1852.86        78.48 o                         
  12  15  23       1571.51       1566.96        67.54 o                         
  14  15  23         41.04         31.70        26.84 o                         
   1  16  23        199.62        202.94        22.14 o                         
   3  16  23        807.03        839.48        30.55 o                         
   5  16  23       1202.25       1265.42        38.38 o                         
   7  16  23         51.06         83.94        19.65 o                         
   9  16  23          1.39        -18.88        18.88 o                         
  11  16  23       2173.49       2369.70        83.26 o                         
  13  16  23          0.03        -11.89        26.90 o                         
   2  17  23       1094.87       1393.62        52.52 o                         
   4  17  23         10.59          2.40        14.90 o                         
   6  17  23       1482.67       1525.41        57.76 o                         
   8  17  23        353.77        317.78        34.75 o                         
  10  17  23          2.34         42.38        22.98 o                         
  12  17  23       1248.76       1360.12        67.80 o                         
   1  18  23        333.48        423.65        31.98 o                         
   3  18  23        617.67        659.63        36.31 o                         
   5  18  23        226.49        251.87        31.30 o                         
   7  18  23        233.14        393.49        38.26 o                         
   9  18  23        402.92        328.72        40.72 o                         
  11  18  23        469.17        545.76        53.22 o                         
   2  19  23        783.29        921.83        43.20 o                         
   4  19  23        193.14        147.38        25.72 o                         
   6  19  23         67.15         60.10        25.23 o                         
   8  19  23        810.92        959.46        55.36 o                         
   1  20  23        900.91        878.03        45.61 o                         
   3  20  23        500.19        367.26        35.05 o                         
   5  20  23        110.66         74.97        25.73 o                         
   7  20  23        118.68        110.64        38.25 o                         
   2  21  23        581.11        767.90        54.25 o                         
   4  21  23          4.47         68.15        53.44 o                         
   0   0  24      40345.21      43750.06      1080.30 o                         
   0   2  24      35571.10      38807.21       299.60 o                         
   2   2  24       7340.55       8480.59        62.07 o                         
   1   3  24      26502.22      25639.59        85.50 o                         
   0   4  24     150258.73     160651.56      1909.17 o                         
   2   4  24          1.47         10.41         8.35 o                         
   4   4  24      37311.12      41364.83       243.67 o                         
   1   5  24        994.67        907.96        18.16 o                         
   3   5  24      54087.58      57192.14       375.80 o                         
   0   6  24      37127.08      36964.30       193.19 o                         
   2   6  24         22.30         22.92         6.70 o                         
   4   6  24       3996.43       3972.36        37.60 o                         
   6   6  24       8776.24       8683.26        74.73 o                         
   1   7  24      33176.04      36806.60       134.91 o                         
   3   7  24      20237.25      20661.02        92.41 o                         
   5   7  24      29750.88      31835.27       128.79 o                         
   0   8  24       4961.93       5333.40        62.57 o                         
   2   8  24        270.42        222.35        14.25 o                         
   4   8  24       2336.64       2189.45        24.75 o                         
   6   8  24         21.14         21.57         8.04 o                         
   8   8  24      30943.63      28737.45       203.86 o                         
   1   9  24       6826.85       6796.05        46.22 o                         
   3   9  24       3207.24       3183.76        33.37 o                         
   5   9  24       5186.61       5005.48        43.06 o                         
   7   9  24        229.96        138.69        10.67 o                         
   0  10  24       1979.28       2315.51        45.64 o                         
   2  10  24      17699.65      17024.58        86.65 o                         
   4  10  24      19786.72      19369.09       124.68 o                         
   6  10  24      30439.40      28802.45       146.50 o                         
   8  10  24       3299.52       3277.92        40.34 o                         
  10  10  24      11967.48      10683.00       126.49 o                         
   1  11  24         36.29         35.83         7.24 o                         
   3  11  24       9780.46       8533.16        85.08 o                         
   5  11  24       1342.51       1223.89        27.43 o                         
   7  11  24       2696.84       2565.26        39.33 o                         
   9  11  24       2587.41       2365.26        42.34 o                         
   0  12  24        232.77        732.77        30.18 o                         
   2  12  24       6732.11       5992.92        59.77 o                         
   4  12  24       8325.37       7165.80        61.91 o                         
   6  12  24        291.68        320.99        19.89 o                         
   8  12  24       1104.16       1133.92        34.03 o                         
  10  12  24        245.75        203.63        20.53 o                         
  12  12  24       3768.26       3596.01       102.21 o                         
   1  13  24         57.54         48.72        13.46 o                         
   3  13  24       1167.83       1325.39        33.78 o                         
   5  13  24       2087.66       1973.63        39.06 o                         
   7  13  24       7650.19       6712.05        77.88 o                         
   9  13  24        453.23        478.83        33.89 o                         
  11  13  24        116.59        106.67        21.52 o                         
   0  14  24       2472.61       2356.07        58.73 o                         
   2  14  24       1016.32        921.84        30.11 o                         
   4  14  24       4807.17       4263.88        53.97 o                         
   6  14  24       8779.65       7868.60        79.65 o                         
   8  14  24        138.89        132.45        17.95 o                         
  10  14  24       1185.12       1183.47        52.56 o                         
  12  14  24       3404.02       3440.55        95.37 o                         
  14  14  24       2941.53       3308.14       171.04 o                         
   1  15  24        830.07        895.28        30.76 o                         
   3  15  24       1741.57       1759.97        41.86 o                         
   5  15  24        250.71        288.55        24.12 o                         
   7  15  24         94.23         90.50        16.17 o                         
   9  15  24       3286.73       3463.43        76.41 o                         
  11  15  24        341.37        426.99        38.53 o                         
  13  15  24          0.84        -16.82        24.00 o                         
   0  16  24        254.55        251.73        41.57 o                         
   2  16  24       1372.98       1342.49        37.63 o                         
   4  16  24       4554.21       4126.64        58.85 o                         
   6  16  24         16.64         32.74        16.20 o                         
   8  16  24        747.56        836.86        46.40 o                         
  10  16  24       4329.38       4181.03        88.60 o                         
  12  16  24        152.61         95.69        30.50 o                         
  14  16  24        183.30        155.28        43.53 o                         
   1  17  24        363.14        522.17        27.46 o                         
   3  17  24        867.35        885.48        34.64 o                         
   5  17  24        406.63        321.25        31.69 o                         
   7  17  24       1017.40       1248.16        66.66 o                         
   9  17  24        343.74        248.68        35.62 o                         
  11  17  24         18.34         61.74        28.44 o                         
   0  18  24       1392.37       1516.42        89.11 o                         
   2  18  24        986.11        949.93        46.05 o                         
   4  18  24        254.33        218.52        32.80 o                         
   6  18  24        722.66        679.75        51.21 o                         
   8  18  24        144.78        124.27        31.09 o                         
  10  18  24       1035.19       1269.62        74.32 o                         
   1  19  24        412.18        468.17        39.00 o                         
   3  19  24         36.56         14.08        19.05 o                         
   5  19  24        303.67        270.80        31.45 o                         
   7  19  24         32.10          1.50        25.49 o                         
   9  19  24       1230.05       1456.85        96.23 o                         
   0  20  24        230.81        207.88        55.71 o                         
   2  20  24        311.26        324.40        33.46 o                         
   4  20  24         45.75         80.07        24.91 o                         
   6  20  24        674.95        755.02        55.26 o                         
   1  21  24        647.66        542.35        50.88 o                         
   3  21  24        149.86        154.84        40.59 o                         
   1   2  25       1265.98       1140.98        12.90 o                         
   2   3  25      18201.75      19498.44        68.16 o                         
   1   4  25       4311.72       3427.16        23.65 o                         
   3   4  25      13088.42      12941.99        54.31 o                         
   2   5  25      12354.54      14869.64        60.73 o                         
   4   5  25      19770.94      21943.31        96.66 o                         
   1   6  25      17468.90      17908.93        75.09 o                         
   3   6  25       2137.22       2601.10        30.35 o                         
   5   6  25       1022.14       1188.21        22.21 o                         
   2   7  25       1488.46       2042.93        24.74 o                         
   4   7  25       5579.26       5942.19        44.96 o                         
   6   7  25       8058.94       8275.42        59.47 o                         
   1   8  25       5016.63       5333.19        40.73 o                         
   3   8  25       2264.48       1929.19        24.54 o                         
   5   8  25       2670.50       2088.89        32.08 o                         
   7   8  25        574.33        518.05        23.72 o                         
   2   9  25        668.37       1000.80        25.01 o                         
   4   9  25       7424.43       7498.48        75.53 o                         
   6   9  25       2621.73       2771.95        37.15 o                         
   8   9  25      24526.41      23783.34       131.90 o                         
   1  10  25        539.70        657.33        18.47 o                         
   3  10  25        282.01        286.93        14.58 o                         
   5  10  25        612.26        656.27        19.71 o                         
   7  10  25        118.13        109.80        12.35 o                         
   9  10  25       1648.50       1769.30        38.46 o                         
   2  11  25       3493.38       3008.50        36.90 o                         
   4  11  25      24682.38      24979.03       129.42 o                         
   6  11  25      17582.28      16451.18       107.67 o                         
   8  11  25        346.82        483.08        21.13 o                         
  10  11  25       5175.24       4574.14        64.85 o                         
   1  12  25         92.90         72.64        11.38 o                         
   3  12  25      17154.96      16357.08       101.91 o                         
   5  12  25        123.44        164.18        13.85 o                         
   7  12  25        235.82        167.68        14.96 o                         
   9  12  25       1295.05       1430.25        38.93 o                         
  11  12  25       1184.96       1277.50        48.33 o                         
   2  13  25       3784.04       3434.79        44.10 o                         
   4  13  25       1587.30       1563.55        35.46 o                         
   6  13  25       5299.74       4723.80        62.52 o                         
   8  13  25        574.79        348.64        21.45 o                         
  10  13  25       1744.34       2048.68        55.44 o                         
  12  13  25         37.85         68.97        36.95 o                         
   1  14  25        751.11        802.32        26.17 o                         
   3  14  25       1565.17       1423.06        38.02 o                         
   5  14  25       4734.91       4363.13        58.13 o                         
   7  14  25        165.99        198.08        21.74 o                         
   9  14  25       1305.76       1363.46        45.68 o                         
  11  14  25        153.30        120.54        32.18 o                         
  13  14  25       3138.04       2986.06        91.71 o                         
   2  15  25         98.19        106.63        14.60 o                         
   4  15  25        899.91       1023.27        34.07 o                         
   6  15  25        324.83        301.44        25.06 o                         
   8  15  25       1535.99       1824.17        55.07 o                         
  10  15  25       1708.88       1631.93        74.46 o                         
  12  15  25       1226.59       1190.87        64.62 o                         
  14  15  25        160.04        194.86        37.39 o                         
   1  16  25        387.71        398.54        23.40 o                         
   3  16  25        869.86        754.30        28.99 o                         
   5  16  25        172.32        104.24        18.10 o                         
   7  16  25        233.47        281.19        27.81 o                         
   9  16  25       4187.19       3818.56        93.58 o                         
  11  16  25         18.84         52.79        26.10 o                         
  13  16  25         15.20         52.45        31.35 o                         
   2  17  25       1415.53       1203.18        41.33 o                         
   4  17  25       1579.81       1726.21        55.45 o                         
   6  17  25          4.94         23.12        22.24 o                         
   8  17  25         22.43         18.71        20.28 o                         
  10  17  25        767.53        885.71        52.56 o                         
  12  17  25        426.18        393.80        43.49 o                         
   1  18  25        138.14         79.54        22.15 o                         
   3  18  25          7.17         -3.23        15.76 o                         
   5  18  25         73.07         54.85        21.14 o                         
   7  18  25       3546.63       3669.57        83.02 o                         
   9  18  25        388.40        603.77        48.78 o                         
  11  18  25        244.40        212.17        50.42 o                         
   2  19  25         33.41         80.57        22.38 o                         
   4  19  25         69.94         24.32        19.60 o                         
   6  19  25         31.97         28.49        24.51 o                         
   8  19  25          6.16         11.23        25.76 o                         
   1  20  25         12.86         14.88        20.38 o                         
   3  20  25        176.18        106.58        26.64 o                         
   5  20  25         43.74         56.86        25.10 o                         
   7  20  25        284.09        344.65        69.06 o                         
   2  21  25       1346.11       1858.60        96.16 o                         
   1   1  26        161.67        273.37        16.46 o                         
   0   2  26     181764.41     195778.58      2396.81 o                         
   1   3  26      62462.16      66900.49       464.89 o                         
   3   3  26         37.26         20.87        10.89 o                         
   0   4  26       1363.62       1608.53        34.88 o                         
   2   4  26        105.53        281.03        14.01 o                         
   1   5  26      15395.99      15975.91        67.10 o                         
   3   5  26      21366.40      22445.99        87.63 o                         
   5   5  26        550.31        535.84        26.53 o                         
   0   6  26       4126.32       4500.51        44.47 o                         
   2   6  26        337.38        490.76        10.87 o                         
   4   6  26        531.23        347.54        17.47 o                         
   1   7  26      18603.97      19369.97        80.94 o                         
   3   7  26       4765.01       4074.31        33.12 o                         
   5   7  26       8558.40       8357.30        52.22 o                         
   7   7  26      41895.19      41983.69       287.40 o                         
   0   8  26     144041.78     147555.25      1475.58 o                         
   2   8  26        233.18        193.32        11.50 o                         
   4   8  26       9139.34       9976.07        77.18 o                         
   6   8  26       1898.06       2005.85        26.38 o                         
   1   9  26        339.94        223.05        13.56 o                         
   3   9  26        259.28        424.21        17.99 o                         
   5   9  26        207.51        224.65        14.07 o                         
   7   9  26       6730.93       6529.54        57.20 o                         
   9   9  26       2320.39       2291.29        52.11 o                         
   0  10  26      10623.23      10947.14        92.78 o                         
   2  10  26        533.01        506.76        19.52 o                         
   4  10  26       1820.26       1651.20        29.42 o                         
   6  10  26       3645.96       3916.98        51.24 o                         
   8  10  26        140.93        197.95        17.16 o                         
   1  11  26         40.32         81.79        13.02 o                         
   3  11  26          2.62          8.30         9.74 o                         
   5  11  26       6558.00       6039.82        52.68 o                         
   7  11  26       4686.62       4013.65        47.26 o                         
   9  11  26       4376.71       4085.20        55.55 o                         
  11  11  26        605.82        559.45        52.69 o                         
   0  12  26      10302.33       9711.90       100.44 o                         
   2  12  26       4352.90       3866.28        41.72 o                         
   4  12  26      16144.09      14792.07       100.63 o                         
   6  12  26         69.60         29.10        12.19 o                         
   8  12  26        392.86        407.42        21.66 o                         
  10  12  26       1806.25       1857.10        50.60 o                         
   1  13  26       1290.76       1492.33        34.68 o                         
   3  13  26       3043.09       2587.19        39.74 o                         
   5  13  26          0.55         21.60        11.41 o                         
   7  13  26       2231.58       2107.69        45.38 o                         
   9  13  26       1792.53       1720.73        49.79 o                         
  11  13  26          1.52          1.85        17.81 o                         
  13  13  26       4951.65       4899.53       148.69 o                         
   0  14  26        191.65        199.45        24.13 o                         
   2  14  26       1659.39       1410.27        33.44 o                         
   4  14  26          3.31          6.84        10.19 o                         
   6  14  26       1006.16        941.71        31.15 o                         
   8  14  26        264.26        157.68        18.51 o                         
  10  14  26        367.85        431.03        53.92 o                         
  12  14  26       2188.51       2250.56        91.04 o                         
   1  15  26          4.98          7.54        11.16 o                         
   3  15  26        530.55        670.20        25.97 o                         
   5  15  26         57.50         81.33        14.92 o                         
   7  15  26       2472.53       2513.47        52.22 o                         
   9  15  26         61.03         67.07        24.56 o                         
  11  15  26         39.37         47.20        23.85 o                         
  13  15  26        142.81        159.07        37.08 o                         
   0  16  26       1547.01       1601.33        66.00 o                         
   2  16  26       3579.49       3198.27        51.08 o                         
   4  16  26       4947.99       4606.65        63.35 o                         
   6  16  26        445.81        621.11        32.54 o                         
   8  16  26       1122.47       1251.71        57.95 o                         
  10  16  26        390.71        371.57        44.70 o                         
  12  16  26       1641.55       2043.63        82.31 o                         
   1  17  26       2462.63       2544.42        56.47 o                         
   3  17  26         51.54         24.35        16.05 o                         
   5  17  26         28.37          9.46        17.50 o                         
   7  17  26         27.55         43.61        24.03 o                         
   9  17  26       1129.13       1106.46        59.07 o                         
  11  17  26         23.82          5.27        25.61 o                         
   0  18  26       2164.87       2277.29        95.41 o                         
   2  18  26        276.68        339.05        31.05 o                         
   4  18  26         38.07          5.84        17.22 o                         
   6  18  26         56.80         34.64        22.75 o                         
   8  18  26        180.84        160.54        30.75 o                         
  10  18  26        561.30        608.80        58.78 o                         
   1  19  26         73.34        104.60        24.28 o                         
   3  19  26        127.68        100.23        24.11 o                         
   5  19  26          0.45        -19.34        19.34 o                         
   7  19  26        176.75        181.49        35.49 o                         
   9  19  26        237.38        197.03        52.25 o                         
   0  20  26        294.90        264.15        43.84 o                         
   2  20  26        344.87        327.29        33.60 o                         
   4  20  26        184.32        170.36        30.50 o                         
   6  20  26        104.39        125.59        35.67 o                         
   1  21  26         51.65         25.22        27.27 o                         
   1   2  27      16096.51      19784.70        79.92 o                         
   2   3  27        706.24       1045.49        17.77 o                         
   1   4  27          0.44         15.91        10.63 o                         
   3   4  27      30911.00      34465.18       126.09 o                         
   2   5  27      28333.80      30482.35       106.75 o                         
   4   5  27       1575.55       1572.42        26.72 o                         
   1   6  27        269.24        117.71        13.11 o                         
   3   6  27       4006.01       3256.71        31.35 o                         
   5   6  27       1622.69       1646.58        28.69 o                         
   2   7  27       2990.08       2502.49        29.39 o                         
   4   7  27      47209.48      49297.64       194.15 o                         
   6   7  27       5690.26       6188.01        51.67 o                         
   1   8  27       2353.45       2399.84        30.92 o                         
   3   8  27       2548.91       2171.92        36.82 o                         
   5   8  27       7570.80       7207.14        57.05 o                         
   7   8  27       6267.73       5541.75        50.79 o                         
   2   9  27          9.44         -5.12         8.96 o                         
   4   9  27        649.48        618.70        17.90 o                         
   6   9  27        858.09       1004.93        23.25 o                         
   8   9  27         38.16         37.93        11.57 o                         
   1  10  27      14746.51      14602.24        78.32 o                         
   3  10  27       7872.13       7286.31        53.03 o                         
   5  10  27       3125.64       3327.70        42.32 o                         
   7  10  27       1058.90       1144.16        29.29 o                         
   9  10  27      16938.16      16322.14       144.26 o                         
   2  11  27        694.32        549.04        18.50 o                         
   4  11  27       5485.87       4653.33        45.69 o                         
   6  11  27        874.68        757.84        23.05 o                         
   8  11  27       1280.40       1264.55        34.55 o                         
  10  11  27        170.95        116.13        16.11 o                         
   1  12  27       1125.34       1150.13        27.37 o                         
   3  12  27       9519.89       8737.60        71.19 o                         
   5  12  27       2714.45       2743.32        37.98 o                         
   7  12  27         18.92          8.93        12.42 o                         
   9  12  27       6916.74       6516.71        77.26 o                         
  11  12  27          0.91          2.55        15.25 o                         
   2  13  27        284.78        517.56        19.53 o                         
   4  13  27       1771.50       1797.18        37.43 o                         
   6  13  27          6.08         24.87        10.25 o                         
   8  13  27       1085.76       1299.71        39.99 o                         
  10  13  27        475.74        602.89        32.28 o                         
  12  13  27       5040.78       4563.44       110.30 o                         
   1  14  27       2223.72       2219.92        44.80 o                         
   3  14  27       4386.08       4138.28        58.65 o                         
   5  14  27       1090.06       1000.71        31.03 o                         
   7  14  27        230.82        273.21        29.93 o                         
   9  14  27         38.22         29.87        15.94 o                         
  11  14  27        837.49        875.00        52.10 o                         
  13  14  27        539.37        687.79        51.21 o                         
   2  15  27        439.68        636.33        28.79 o                         
   4  15  27        665.65        669.45        26.59 o                         
   6  15  27        781.12        889.46        31.14 o                         
   8  15  27        131.22         65.73        19.08 o                         
  10  15  27       4096.05       4025.34       116.35 o                         
  12  15  27         38.07         -9.42        24.12 o                         
  14  15  27        425.90        296.90        42.63 o                         
   1  16  27       1685.96       1663.44        45.19 o                         
   3  16  27        168.68        125.45        19.94 o                         
   5  16  27       9894.92       8977.70       101.82 o                         
   7  16  27        427.06        479.62        35.06 o                         
   9  16  27       2239.72       2403.14        82.27 o                         
  11  16  27        957.15       1224.56        63.61 o                         
  13  16  27          1.77        -25.26        25.26 o                         
   2  17  27         26.40         72.05        18.22 o                         
   4  17  27        595.80        628.43        41.87 o                         
   6  17  27       2128.15       2460.32        77.67 o                         
   8  17  27        211.65        228.17        39.48 o                         
  10  17  27        787.64       1041.10        62.03 o                         
  12  17  27         57.70         66.90        36.37 o                         
   1  18  27        579.20        596.03        36.91 o                         
   3  18  27       3395.35       3156.18        69.75 o                         
   5  18  27       1369.48       1731.86        60.96 o                         
   7  18  27          0.64          4.97        20.35 o                         
   9  18  27          0.15         22.21        30.54 o                         
   2  19  27       1251.54       1881.94        63.46 o                         
   4  19  27       1059.76        901.14        45.08 o                         
   6  19  27        194.53        139.23        30.11 o                         
   8  19  27        213.45        111.54        31.96 o                         
   1  20  27         37.28          7.80        20.36 o                         
   3  20  27        322.52        367.89        37.38 o                         
   5  20  27        693.20        854.66        54.38 o                         
   0   0  28       2313.38       2001.15       115.00 o                         
   0   2  28     143442.09     150678.47      2004.93 o                         
   2   2  28        320.31        450.58        16.83 o                         
   1   3  28       3538.93       3850.44        36.97 o                         
   0   4  28      10395.48      11008.09        83.81 o                         
   2   4  28       8311.94       9651.98        54.70 o                         
   4   4  28      29379.23      37387.25       209.31 o                         
   1   5  28       9481.15      10992.75        56.30 o                         
   3   5  28      34481.73      41726.66       156.58 o                         
   0   6  28      18834.78      21036.35       119.43 o                         
   2   6  28      34550.84      39102.36       139.08 o                         
   4   6  28       8861.11       8204.21        55.70 o                         
   6   6  28      31977.82      33298.20       213.56 o                         
   1   7  28       2001.24       2076.53        22.70 o                         
   3   7  28        927.92        864.76        18.17 o                         
   5   7  28        418.95        538.03        21.71 o                         
   0   8  28         25.91         84.48        24.25 o                         
   2   8  28      20123.97      19953.10        97.34 o                         
   4   8  28         13.11         15.93        10.76 o                         
   6   8  28       5145.79       5177.79        44.89 o                         
   8   8  28       2879.68       2167.34        46.78 o                         
   1   9  28        373.70        396.63        14.95 o                         
   3   9  28      11214.37      10382.94        71.04 o                         
   5   9  28       1153.89        948.69        23.59 o                         
   7   9  28      25579.13      24616.92       133.87 o                         
   0  10  28       6672.16       6648.31        67.01 o                         
   2  10  28        390.65        373.15        17.03 o                         
   4  10  28       7219.79       6711.82        60.84 o                         
   6  10  28       2392.05       2215.54        30.76 o                         
   8  10  28        899.79        864.07        25.41 o                         
  10  10  28       2520.23       2262.84        71.03 o                         
   1  11  28      15073.13      14709.59        85.93 o                         
   3  11  28        610.52        558.83        23.20 o                         
   5  11  28        446.18        414.34        17.51 o                         
   7  11  28       4117.67       3913.40        48.92 o                         
   9  11  28        203.01        177.61        18.64 o                         
   0  12  28       1972.48       1950.82        50.35 o                         
   2  12  28       1883.56       1914.11        33.96 o                         
   4  12  28      14616.23      14544.35        97.48 o                         
   6  12  28       1346.19       1470.38        41.42 o                         
   8  12  28       3778.87       3793.45        54.10 o                         
  10  12  28       1571.92       1619.98        44.38 o                         
  12  12  28        123.94         98.74        33.68 o                         
   1  13  28       2886.80       2881.50        42.95 o                         
   3  13  28        155.35        269.85        17.38 o                         
   5  13  28       4786.80       4743.59        57.09 o                         
   7  13  28         39.58         28.98        12.89 o                         
   9  13  28       3273.03       3016.04        56.99 o                         
  11  13  28       3130.61       3026.89        82.27 o                         
   0  14  28       1106.80       1040.23        45.77 o                         
   2  14  28       3293.31       2868.56        45.64 o                         
   4  14  28       4120.27       3827.78        52.97 o                         
   6  14  28        409.24        444.60        24.56 o                         
   8  14  28       1555.23       1680.58        47.64 o                         
  10  14  28        439.66        594.33        43.70 o                         
  12  14  28          0.09         -7.31        22.57 o                         
  14  14  28        234.63        103.22        44.07 o                         
   1  15  28       5146.21       4665.28        62.53 o                         
   3  15  28         63.17         50.69        14.33 o                         
   5  15  28          1.27          5.29        14.67 o                         
   7  15  28        923.87       1015.63        38.05 o                         
   9  15  28       1264.91       1268.86        86.06 o                         
  11  15  28          0.41         -3.23        20.81 o                         
  13  15  28        185.84        188.45        38.37 o                         
   0  16  28        302.37        183.72        28.99 o                         
   2  16  28       5657.23       5424.28        70.33 o                         
   4  16  28       2762.96       2999.93        53.22 o                         
   6  16  28       1187.97       1050.59        42.71 o                         
   8  16  28        287.20        280.97        30.50 o                         
  10  16  28          1.17        -22.65        22.65 o                         
  12  16  28         11.80         15.88        27.77 o                         
   1  17  28        151.30        162.43        21.82 o                         
   3  17  28        503.09        558.56        39.70 o                         
   5  17  28       1095.96       1246.53        54.43 o                         
   7  17  28        376.92        284.44        37.27 o                         
   9  17  28        306.64        331.20        37.78 o                         
  11  17  28         12.00        -22.81        22.81 o                         
   0  18  28        326.96        305.92        66.60 o                         
   2  18  28        391.24        534.26        37.63 o                         
   4  18  28          0.03          8.51        19.00 o                         
   6  18  28        131.93         59.85        23.80 o                         
   8  18  28       1301.71       1522.63        78.06 o                         
  10  18  28        212.36        280.69        51.26 o                         
   1  19  28       1374.34       1553.65        57.55 o                         
   3  19  28        250.31        284.98        30.64 o                         
   5  19  28       1982.16       2243.16        73.02 o                         
   7  19  28        238.01        198.58        37.78 o                         
   0  20  28       1075.56       1461.99        83.70 o                         
   2  20  28        172.64         47.37        25.01 o                         
   4  20  28        113.22        127.62        27.30 o                         
   6  20  28         11.82         33.27        29.16 o                         
   1   2  29         28.93         69.83        12.12 o                         
   2   3  29      28916.98      35235.47       122.74 o                         
   1   4  29      13475.69      14971.97        76.58 o                         
   3   4  29      18805.20      19895.01        83.12 o                         
   2   5  29       1680.37       2460.70        26.35 o                         
   4   5  29      15244.33      14998.75        82.74 o                         
   1   6  29      31153.31      31678.60       117.37 o                         
   3   6  29      34812.23      38425.98       144.06 o                         
   5   6  29       8107.86       8834.41        66.39 o                         
   2   7  29      40865.43      45222.61       170.56 o                         
   4   7  29      11521.52      10847.75        77.11 o                         
   6   7  29       9825.55       9831.29        64.94 o                         
   1   8  29       3567.23       3421.60        34.56 o                         
   3   8  29        137.63         89.60        13.24 o                         
   5   8  29        681.39        979.43        21.33 o                         
   7   8  29        100.48        137.71        12.42 o                         
   2   9  29        214.76        121.34        13.89 o                         
   4   9  29        568.28       1030.83        23.80 o                         
   6   9  29        273.72        493.60        19.67 o                         
   8   9  29      10087.46       9028.94        73.10 o                         
   1  10  29        204.37        435.05        14.40 o                         
   3  10  29      15198.09      14733.58        85.52 o                         
   5  10  29       4149.18       3974.37        41.01 o                         
   7  10  29       1189.32       1259.93        31.14 o                         
   9  10  29        741.67        842.50        28.24 o                         
   2  11  29      17451.85      16888.85        95.57 o                         
   4  11  29       4087.85       3813.70        44.32 o                         
   6  11  29       7223.42       6791.65        60.02 o                         
   8  11  29       4395.76       3794.12        54.54 o                         
  10  11  29       9009.32       7819.42        86.12 o                         
   1  12  29       1133.38        843.83        23.03 o                         
   3  12  29       1550.52       1527.87        30.54 o                         
   5  12  29       2331.74       2556.72        38.49 o                         
   7  12  29        170.60        265.16        22.38 o                         
   9  12  29       8583.62       7558.56        81.84 o                         
  11  12  29        204.99        125.59        26.22 o                         
   2  13  29        166.92        155.13        15.57 o                         
   4  13  29       1482.89       1518.92        36.13 o                         
   6  13  29        333.44        355.33        26.51 o                         
   8  13  29       1996.35       1952.88        51.29 o                         
  10  13  29       1121.22       1266.40        44.75 o                         
  12  13  29         17.00         43.75        23.42 o                         
   1  14  29       2276.83       2221.95        53.96 o                         
   3  14  29        203.46        309.12        23.06 o                         
   5  14  29       2522.62       2298.86        45.47 o                         
   7  14  29       1882.14       1799.97        46.99 o                         
   9  14  29       1300.76       1299.42        47.28 o                         
  11  14  29        275.01        264.65        34.87 o                         
  13  14  29        408.84        597.20        49.20 o                         
   2  15  29       2276.40       2270.43        50.91 o                         
   4  15  29       1095.54       1133.22        41.93 o                         
   6  15  29         13.91         18.39        16.06 o                         
   8  15  29         16.27          2.64        17.12 o                         
  10  15  29       1448.55       1511.82        70.36 o                         
  12  15  29         90.89         99.97        31.26 o                         
  14  15  29        234.94        222.23        43.97 o                         
   1  16  29        276.60        283.80        23.11 o                         
   3  16  29      10642.94       9868.01       101.48 o                         
   5  16  29          0.15          9.22        14.72 o                         
   7  16  29        927.64        941.10        50.32 o                         
   9  16  29         26.95         14.40        21.43 o                         
  11  16  29       1262.30       1208.03        63.43 o                         
  13  16  29        295.80        212.93        50.17 o                         
   2  17  29        611.69        599.67        39.18 o                         
   4  17  29       1877.27       1784.13        66.05 o                         
   6  17  29        223.87        237.44        32.48 o                         
   8  17  29       1359.24       1415.31        64.57 o                         
  10  17  29       2585.17       2636.61        96.07 o                         
  12  17  29        220.95        203.79        50.54 o                         
   1  18  29        187.86        156.03        23.59 o                         
   3  18  29        533.30        725.92        39.10 o                         
   5  18  29        810.57        965.41        45.84 o                         
   7  18  29         12.02         -2.60        22.56 o                         
   9  18  29        385.82        406.88        58.77 o                         
   2  19  29       1747.83       1837.18        63.51 o                         
   4  19  29        134.01        103.28        25.97 o                         
   6  19  29         17.81        -20.07        20.07 o                         
   8  19  29        161.86        229.23        42.59 o                         
   1  20  29        201.11        229.77        30.95 o                         
   3  20  29          6.87         17.52        22.63 o                         
   5  20  29          8.23         -0.26        27.01 o                         
   1   1  30      24225.43      25695.32       139.44 o                         
   0   2  30      10102.91       9748.28        88.22 o                         
   1   3  30      27346.96      31491.11       114.64 o                         
   3   3  30      41541.30      46235.45       254.44 o                         
   0   4  30      37362.86      41755.24       219.81 o                         
   2   4  30       2635.74       2324.09        28.06 o                         
   1   5  30       1811.26       1667.62        29.47 o                         
   3   5  30       5024.77       6031.24        41.36 o                         
   5   5  30        801.79       1156.77        49.75 o                         
   0   6  30      16316.58      16227.32       118.05 o                         
   2   6  30       5222.75       5199.83        50.10 o                         
   4   6  30       9675.82       8724.19        61.30 o                         
   1   7  30      16604.52      16182.13        76.72 o                         
   3   7  30      12723.35      12742.26        69.83 o                         
   5   7  30       3892.10       3788.69        38.79 o                         
   7   7  30         25.12         36.84        14.39 o                         
   0   8  30      11962.84      12331.33       102.98 o                         
   2   8  30         41.62         70.36        12.62 o                         
   4   8  30      11818.76      11070.36        76.59 o                         
   6   8  30       6379.76       6703.53        52.93 o                         
   1   9  30        108.20        204.65        12.64 o                         
   3   9  30      13983.77      12594.59        79.83 o                         
   5   9  30       2149.31       2120.40        28.73 o                         
   7   9  30       4961.14       4755.33        52.56 o                         
   9   9  30      10071.76       9501.13       122.12 o                         
   0  10  30          6.78         25.62        16.32 o                         
   2  10  30       1207.05       1168.37        26.91 o                         
   4  10  30        165.29         92.22        10.89 o                         
   6  10  30       1341.22       1407.10        31.13 o                         
   8  10  30      21641.99      19871.45       136.29 o                         
   1  11  30        525.50        441.41        24.94 o                         
   3  11  30       9762.87       8376.41        64.06 o                         
   5  11  30       5142.25       4380.16        52.17 o                         
   7  11  30       6733.21       6131.76        68.95 o                         
   9  11  30       7303.17       7057.91        74.56 o                         
  11  11  30      10040.29       9515.38       140.19 o                         
   0  12  30       6115.75       5329.52        78.27 o                         
   2  12  30      11340.79      10973.97        77.27 o                         
   4  12  30        154.85        223.59        15.00 o                         
   6  12  30        350.17        559.44        23.99 o                         
   8  12  30       5090.26       4719.42        58.53 o                         
  10  12  30       2011.80       2174.27        49.97 o                         
   1  13  30        461.02        605.19        22.42 o                         
   3  13  30        953.84        901.62        27.27 o                         
   5  13  30       1951.23       1777.96        40.65 o                         
   7  13  30        394.42        427.63        25.90 o                         
   9  13  30        381.01        291.44        24.53 o                         
  11  13  30         19.61         59.36        28.77 o                         
  13  13  30         65.79          7.35        35.98 o                         
   0  14  30       1847.29       1857.07        63.29 o                         
   2  14  30        910.78        870.69        30.45 o                         
   4  14  30       3433.19       3386.01        47.88 o                         
   6  14  30       2175.06       2013.56        44.48 o                         
   8  14  30        786.81        760.01        33.19 o                         
  10  14  30        184.88        247.21        35.04 o                         
  12  14  30       1023.48       1172.46        65.98 o                         
   1  15  30        287.25        476.52        37.33 o                         
   3  15  30       4061.96       3781.53        52.63 o                         
   5  15  30       1539.19       1729.66        45.81 o                         
   7  15  30        194.96        170.60        22.59 o                         
   9  15  30        117.72        117.66        31.99 o                         
  11  15  30          2.21         15.14        27.11 o                         
  13  15  30         90.06        101.47        32.78 o                         
   0  16  30        415.23        535.54        48.00 o                         
   2  16  30       2321.62       2121.64        51.10 o                         
   4  16  30       1202.23       1182.27        42.67 o                         
   6  16  30       4365.68       4425.86        97.42 o                         
   8  16  30        445.94        567.71        53.13 o                         
  10  16  30       1014.24       1205.61        65.95 o                         
  12  16  30        117.32         73.04        31.14 o                         
   1  17  30        518.33        520.32        41.98 o                         
   3  17  30       1050.64       1047.89        51.63 o                         
   5  17  30       1233.79       1349.61        56.85 o                         
   7  17  30        330.98        376.29        44.52 o                         
   9  17  30       2103.09       2114.23        84.37 o                         
  11  17  30        466.62        445.09        63.75 o                         
   0  18  30       1542.53       1789.59        85.71 o                         
   2  18  30        519.00        652.70        39.51 o                         
   4  18  30        204.44        251.09        28.52 o                         
   6  18  30       3032.40       3243.58        86.08 o                         
   8  18  30        876.38       1317.45        68.56 o                         
  10  18  30         57.27         19.97        36.16 o                         
   1  19  30         10.18        -17.99        17.99 o                         
   3  19  30         24.79         13.18        20.38 o                         
   5  19  30        268.50        172.25        30.23 o                         
   7  19  30        988.46       1026.97        61.78 o                         
   0  20  30       1222.87       1275.04        77.06 o                         
   2  20  30        567.60        791.80        51.08 o                         
   4  20  30        634.73        568.29        54.49 o                         
   1   2  31      17988.75      21391.12        88.29 o                         
   2   3  31       4946.40       5029.22        47.43 o                         
   1   4  31      26165.67      31410.45       118.11 o                         
   3   4  31      31461.44      36227.84       134.30 o                         
   2   5  31      48015.64      46827.83       182.26 o                         
   4   5  31       9874.33       9172.68        59.31 o                         
   1   6  31      31384.78      32707.81       126.43 o                         
   3   6  31       1465.18       1680.59        25.67 o                         
   5   6  31          7.42         10.87        10.42 o                         
   2   7  31       5132.14       4334.41        34.84 o                         
   4   7  31       2726.53       2767.62        38.47 o                         
   6   7  31       3624.54       3568.74        39.42 o                         
   1   8  31       5172.05       5650.49        53.96 o                         
   3   8  31      10527.38      10852.21        74.34 o                         
   5   8  31         47.92          9.60         6.96 o                         
   7   8  31      12541.11      11972.82        84.81 o                         
   2   9  31       5934.55       6533.38        49.44 o                         
   4   9  31      25018.38      24185.48       125.49 o                         
   6   9  31        228.26        193.10        17.01 o                         
   8   9  31       1342.71       1656.27        32.90 o                         
   1  10  31      24219.45      24765.70       122.51 o                         
   3  10  31        291.01        353.22        16.38 o                         
   5  10  31      22488.05      21542.58       120.31 o                         
   7  10  31        711.04        735.99        25.91 o                         
   9  10  31       3711.51       3822.54        54.12 o                         
   2  11  31      15146.62      13000.88        82.05 o                         
   4  11  31        449.87        377.47        23.13 o                         
   6  11  31       6237.29       5854.27        59.17 o                         
   8  11  31       5191.93       4450.04        70.64 o                         
  10  11  31         98.20        132.76        18.51 o                         
   1  12  31         65.05         34.89         9.39 o                         
   3  12  31       9792.07       9572.76        73.68 o                         
   5  12  31        732.49        991.24        29.70 o                         
   7  12  31         56.27         29.30        15.71 o                         
   9  12  31       3518.04       3062.13        49.30 o                         
  11  12  31       3135.13       2890.16        58.08 o                         
   2  13  31        114.90        144.74        14.26 o                         
   4  13  31       1391.06       1257.97        33.72 o                         
   6  13  31         19.19         21.02        11.29 o                         
   8  13  31       3183.22       2912.90        50.56 o                         
  10  13  31          5.94        -13.99        13.99 o                         
  12  13  31          0.35          0.34        23.44 o                         
   1  14  31         33.54         24.53        13.13 o                         
   3  14  31       5478.73       4357.48        62.81 o                         
   5  14  31         83.37        123.17        15.93 o                         
   7  14  31       1771.54       2181.12        51.53 o                         
   9  14  31        997.38       1013.96        45.42 o                         
  11  14  31        306.85        479.85        44.00 o                         
  13  14  31        200.87        146.61        32.72 o                         
   2  15  31        128.51        179.91        23.82 o                         
   4  15  31       1121.31       1071.59        42.95 o                         
   6  15  31        835.93        913.54        36.13 o                         
   8  15  31       1013.18       1089.34        53.84 o                         
  10  15  31        399.04        461.62        51.95 o                         
  12  15  31        910.33        938.71        61.66 o                         
  14  15  31        371.94        339.91        66.00 o                         
   1  16  31        510.18        832.91        33.27 o                         
   3  16  31        404.74        362.78        25.76 o                         
   5  16  31        297.15        392.54        32.75 o                         
   7  16  31        545.40        750.83        51.91 o                         
   9  16  31       2784.04       2496.75        82.41 o                         
  11  16  31        595.43        737.17        53.11 o                         
  13  16  31         29.89          1.15        34.49 o                         
   2  17  31         51.16         90.43        22.07 o                         
   4  17  31          0.00          4.83        18.97 o                         
   6  17  31        194.54        167.53        26.94 o                         
   8  17  31       1654.12       1705.03        68.97 o                         
  10  17  31        617.92        737.68        65.02 o                         
   1  18  31        512.60        697.51        40.92 o                         
   3  18  31        838.77       1306.75        52.13 o                         
   5  18  31          2.21          0.14        20.17 o                         
   7  18  31        215.58        204.87        34.73 o                         
   9  18  31       2116.69       2065.43        96.22 o                         
   2  19  31        183.11        240.89        29.64 o                         
   4  19  31       1564.94       1969.08        69.93 o                         
   6  19  31        732.38        867.55        55.86 o                         
   8  19  31        156.38        209.60        55.10 o                         
   1  20  31       1111.07       1319.83        56.00 o                         
   3  20  31         15.56         70.23        25.40 o                         
   5  20  31        667.76        947.24        64.70 o                         
   0   0  32       1191.73        892.73        64.23 o                         
   0   2  32      50625.78      53834.28       385.34 o                         
   2   2  32      14143.86      14447.36       106.73 o                         
   1   3  32      18146.14      20247.12        85.01 o                         
   0   4  32      35026.45      40959.01       224.60 o                         
   2   4  32          5.88         19.22        13.83 o                         
   4   4  32       3212.05       3014.54        54.98 o                         
   1   5  32        299.99        239.39        12.13 o                         
   3   5  32       3589.28       3541.48        41.61 o                         
   0   6  32      23683.62      25400.99       146.94 o                         
   2   6  32        641.24        469.84        18.42 o                         
   4   6  32          2.50         14.27        12.37 o                         
   6   6  32         99.24        195.92        15.03 o                         
   1   7  32      26756.28      27407.61       121.60 o                         
   3   7  32      18884.78      19079.72       101.87 o                         
   5   7  32        915.78       1197.40        25.56 o                         
   0   8  32       9933.64       9341.38        93.60 o                         
   2   8  32       1005.98        968.26        28.57 o                         
   4   8  32        176.78        215.93        17.07 o                         
   6   8  32         77.83        100.78        14.43 o                         
   8   8  32        367.22        367.54        25.15 o                         
   1   9  32          0.04         13.83         7.10 o                         
   3   9  32       1241.99       1375.66        25.60 o                         
   5   9  32        239.52        274.88        15.61 o                         
   7   9  32      14303.75      14020.27        93.25 o                         
   0  10  32      62359.82      59565.87       350.12 o                         
   2  10  32       1091.12       1063.42        25.95 o                         
   4  10  32      25687.94      24552.47       129.07 o                         
   6  10  32      14355.56      13578.34        92.30 o                         
   8  10  32        832.27        904.04        27.54 o                         
  10  10  32      24355.42      22207.25       236.70 o                         
   1  11  32      18339.46      17654.35       105.90 o                         
   3  11  32       7170.11       6408.30        64.49 o                         
   5  11  32       9383.17       9413.39        76.74 o                         
   7  11  32       5950.65       5257.37        76.37 o                         
   9  11  32          0.13         -2.30        10.99 o                         
   0  12  32       2518.49       1914.88        49.55 o                         
   2  12  32       1438.68       1557.99        30.26 o                         
   4  12  32         76.15         34.34        11.12 o                         
   6  12  32        107.93         79.18        12.28 o                         
   8  12  32       1469.49       1626.21        41.40 o                         
  10  12  32       2214.17       2106.09        52.56 o                         
  12  12  32       1785.57       1935.80       129.95 o                         
   1  13  32       1237.46       1041.35        37.25 o                         
   3  13  32        158.03        169.81        15.30 o                         
   5  13  32       1029.70       1174.67        34.70 o                         
   7  13  32       2883.40       2757.29        47.73 o                         
   9  13  32      10169.16       9413.50       115.77 o                         
  11  13  32         19.77         13.02        22.56 o                         
   0  14  32        589.53        505.50        39.31 o                         
   2  14  32       4840.19       4393.97        70.33 o                         
   4  14  32         31.20         41.83        12.09 o                         
   6  14  32       5158.88       4672.08        62.66 o                         
   8  14  32        141.66        128.14        20.01 o                         
  10  14  32       1057.88       1115.32        59.30 o                         
  12  14  32        396.73        475.13        47.74 o                         
  14  14  32        116.79        108.84        48.92 o                         
   1  15  32       1980.37       2086.27        50.59 o                         
   3  15  32        383.61        477.38        29.41 o                         
   5  15  32         60.12         36.61        15.54 o                         
   7  15  32       8584.92       7786.24       107.33 o                         
   9  15  32       1685.77       1719.80        74.86 o                         
  11  15  32          1.04        -18.38        23.93 o                         
  13  15  32       2243.88       2317.80       125.46 o                         
   0  16  32         65.69         25.65        20.29 o                         
   2  16  32       1628.33       1856.01        57.80 o                         
   4  16  32        465.42        450.75        30.05 o                         
   6  16  32       1106.27       1350.18        56.70 o                         
   8  16  32        507.64        686.26        43.82 o                         
  10  16  32        273.94        299.71        46.93 o                         
  12  16  32        193.00        151.50        40.58 o                         
   1  17  32        609.58        647.13        40.48 o                         
   3  17  32        388.70        361.68        36.22 o                         
   5  17  32        225.42        406.39        32.96 o                         
   7  17  32        149.42         37.59        24.93 o                         
   9  17  32          2.90         12.78        23.58 o                         
  11  17  32        639.32        898.33        64.89 o                         
   0  18  32        591.25        668.08        53.59 o                         
   2  18  32       1077.15       1097.87        47.70 o                         
   4  18  32         70.01         66.78        23.27 o                         
   6  18  32        757.42       1019.70        57.73 o                         
   8  18  32        680.24        931.07        58.40 o                         
   1  19  32        238.01        144.02        27.65 o                         
   3  19  32        128.01        122.85        26.49 o                         
   5  19  32       1416.63       1753.62        66.13 o                         
   7  19  32        968.59       1290.79        73.26 o                         
   0  20  32          1.58         16.16        29.02 o                         
   2  20  32        855.08        851.75        47.11 o                         
   4  20  32        596.23        511.63        53.01 o                         
   1   2  33      18076.30      18380.37        87.96 o                         
   2   3  33       6328.49       5871.89        57.50 o                         
   1   4  33      15294.09      15916.88        75.00 o                         
   3   4  33       2128.67       2223.51        34.19 o                         
   2   5  33        111.22         58.76        12.81 o                         
   4   5  33       7282.72       7427.64        60.94 o                         
   1   6  33      45129.54      46883.53       188.65 o                         
   3   6  33          8.28        339.25        16.65 o                         
   5   6  33        112.61        121.43        12.96 o                         
   2   7  33       4843.05       4841.34        54.49 o                         
   4   7  33        156.43        182.28        14.01 o                         
   6   7  33        306.26        287.98        13.24 o                         
   1   8  33         12.38          0.83        14.39 o                         
   3   8  33       8326.86       7296.52        65.70 o                         
   5   8  33        141.07         89.04        10.82 o                         
   7   8  33       3227.14       2830.26        41.02 o                         
   2   9  33      23190.87      20753.15       109.29 o                         
   4   9  33        795.72        756.84        25.91 o                         
   6   9  33      28866.90      27525.30       160.65 o                         
   8   9  33      16274.88      15706.71       121.52 o                         
   1  10  33      10001.83       9483.12        83.91 o                         
   3  10  33       1678.67       1373.45        30.19 o                         
   5  10  33       5822.16       4852.56        49.35 o                         
   7  10  33       1952.38       1841.01        36.84 o                         
   9  10  33       1043.67       1308.67        35.56 o                         
   2  11  33          0.57         -1.04        12.70 o                         
   4  11  33       9403.74       9005.50        81.98 o                         
   6  11  33        947.28        960.70        29.32 o                         
   8  11  33        717.83        963.75        31.39 o                         
  10  11  33        272.33        234.63        21.95 o                         
   1  12  33      21083.55      19051.04       118.19 o                         
   3  12  33        140.72        117.14        14.48 o                         
   5  12  33       2202.10       2286.13        39.48 o                         
   7  12  33       1875.70       1548.29        39.20 o                         
   9  12  33        290.08        414.68        34.43 o                         
  11  12  33          0.17          3.83        14.32 o                         
   2  13  33         75.27         41.43        11.09 o                         
   4  13  33          2.14          9.56        10.49 o                         
   6  13  33        981.22       1130.91        35.64 o                         
   8  13  33         56.44         43.04        14.42 o                         
  10  13  33        471.17        665.52        37.55 o                         
  12  13  33          1.44         -1.43        22.07 o                         
   1  14  33       2363.32       2393.67        48.49 o                         
   3  14  33         35.96         37.49        13.18 o                         
   5  14  33        146.33        126.48        15.79 o                         
   7  14  33        404.17        444.06        26.50 o                         
   9  14  33       1055.68        997.21        53.19 o                         
  11  14  33       2203.01       2557.48        94.21 o                         
  13  14  33        317.06        345.78        42.25 o                         
   2  15  33          1.05         12.19        14.34 o                         
   4  15  33       2926.29       3058.91        56.83 o                         
   6  15  33       1304.52       1596.00        50.41 o                         
   8  15  33        685.94       1090.51        56.46 o                         
  10  15  33       1149.38       1117.01        61.51 o                         
  12  15  33        647.38        913.60        64.66 o                         
   1  16  33        956.37        843.79        34.68 o                         
   3  16  33       5479.89       5709.36        84.27 o                         
   5  16  33        864.20       1122.53        50.14 o                         
   7  16  33        858.85        793.95        48.89 o                         
   9  16  33        127.53        127.57        34.14 o                         
  11  16  33        660.40        826.69        61.45 o                         
   2  17  33       1312.15       1356.73        57.50 o                         
   4  17  33       3022.20       3189.22        76.73 o                         
   6  17  33       3501.29       3459.92        75.87 o                         
   8  17  33         79.58         95.18        27.40 o                         
  10  17  33         29.82        -13.33        27.38 o                         
   1  18  33        106.43        104.28        25.20 o                         
   3  18  33         20.86         30.84        21.34 o                         
   5  18  33        342.11        296.13        33.46 o                         
   7  18  33        849.77       1150.18        63.38 o                         
   9  18  33        200.84        166.78        42.65 o                         
   2  19  33          0.24        -20.31        20.31 o                         
   4  19  33        130.25        169.33        30.82 o                         
   6  19  33        251.64        206.58        34.89 o                         
   1  20  33          3.05         16.81        20.96 o                         
   3  20  33       2076.52       2396.28       107.22 o                         
   1   1  34       5840.00       6393.26        76.86 o                         
   0   2  34       2405.49       2295.88        54.59 o                         
   1   3  34         97.48        136.92        19.48 o                         
   3   3  34      39831.74      45644.52       260.76 o                         
   0   4  34       9086.73       9839.10       112.30 o                         
   2   4  34       5909.96       6027.28        51.07 o                         
   1   5  34       4351.54       3917.54        33.89 o                         
   3   5  34       5157.50       5771.29        53.19 o                         
   5   5  34          6.79         10.57        10.87 o                         
   0   6  34         39.91          4.79        34.01 o                         
   2   6  34        552.55        581.02        18.84 o                         
   4   6  34       2453.94       2566.03        36.55 o                         
   1   7  34      28655.08      29390.94       129.83 o                         
   3   7  34       6755.79       6836.24        59.99 o                         
   5   7  34        834.00        556.83        16.93 o                         
   7   7  34      54407.02      55825.72       361.69 o                         
   0   8  34       4395.03       4564.90        53.72 o                         
   2   8  34       1495.81       1445.50        36.20 o                         
   4   8  34          3.51         13.57         8.44 o                         
   6   8  34       8317.00       6947.57        64.69 o                         
   1   9  34       9307.51       8777.95        71.00 o                         
   3   9  34        964.87        863.14        22.43 o                         
   5   9  34       4621.01       4741.42        49.75 o                         
   7   9  34         41.70         36.02        12.41 o                         
   9   9  34      26804.96      24979.88       225.17 o                         
   0  10  34      24004.32      22771.03       207.80 o                         
   2  10  34       4382.68       3790.77        43.02 o                         
   4  10  34      10229.68      10265.03        82.39 o                         
   6  10  34        339.83        473.85        19.26 o                         
   8  10  34       1294.13       1434.75        36.18 o                         
   1  11  34      14699.48      13998.51        92.91 o                         
   3  11  34         68.63         46.68        15.59 o                         
   5  11  34       4735.43       4731.43        53.23 o                         
   7  11  34       8258.51       6993.74        74.82 o                         
   9  11  34       6579.05       6339.43        74.76 o                         
  11  11  34       6051.64       5371.89       161.94 o                         
   0  12  34       1031.90       1211.26        45.52 o                         
   2  12  34       4911.07       4703.16        54.20 o                         
   4  12  34       1512.55       1433.83        33.95 o                         
   6  12  34       5769.00       5729.46        68.22 o                         
   8  12  34        460.48        433.51        23.58 o                         
  10  12  34        223.96        256.12        24.27 o                         
   1  13  34        105.03         93.89        17.24 o                         
   3  13  34         65.16         59.78        12.89 o                         
   5  13  34        111.19         86.85        14.30 o                         
   7  13  34       4745.09       4382.60        71.98 o                         
   9  13  34          0.04         -4.62        13.50 o                         
  11  13  34        667.26        769.73        57.00 o                         
  13  13  34        307.85        507.59        80.36 o                         
   0  14  34         17.57        -14.32        15.21 o                         
   2  14  34        449.40        420.29        25.52 o                         
   4  14  34        459.23        406.21        21.17 o                         
   6  14  34        317.13        524.87        34.29 o                         
   8  14  34       2097.59       2024.64        58.43 o                         
  10  14  34       5664.54       4591.23        98.58 o                         
  12  14  34        429.67        335.10        45.33 o                         
   1  15  34          0.03         -0.49        13.40 o                         
   3  15  34        631.69        627.71        29.00 o                         
   5  15  34       4396.32       4027.01        61.87 o                         
   7  15  34       1451.03       1550.18        66.79 o                         
   9  15  34        584.64        536.49        44.54 o                         
  11  15  34        130.08        139.59        35.70 o                         
  13  15  34          3.33        -13.82        29.23 o                         
   0  16  34        137.57        195.09        31.40 o                         
   2  16  34          4.16         20.48        15.59 o                         
   4  16  34       3240.90       3346.18        78.54 o                         
   6  16  34         28.06         67.96        22.15 o                         
   8  16  34         51.61        108.68        26.60 o                         
  10  16  34        837.09        857.59        55.42 o                         
  12  16  34        444.83        454.08        59.21 o                         
   1  17  34       1588.31       1784.90        66.68 o                         
   3  17  34         13.01         18.38        19.16 o                         
   5  17  34       1539.67       1757.82        60.61 o                         
   7  17  34         70.92         46.11        23.70 o                         
   9  17  34        251.67        224.31        36.63 o                         
  11  17  34         18.88         18.04        34.22 o                         
   0  18  34        742.85       1035.22        65.65 o                         
   2  18  34        301.02        305.27        32.74 o                         
   4  18  34       7328.83       6915.12       105.04 o                         
   6  18  34        248.90        215.19        33.97 o                         
   8  18  34          0.01         11.70        29.50 o                         
   1  19  34       1395.70       1823.92        66.45 o                         
   3  19  34        403.35        614.45        54.82 o                         
   5  19  34       1557.29       1773.97        66.81 o                         
   7  19  34        197.71        162.02        46.30 o                         
   0  20  34        907.10       1065.21       121.50 o                         
   2  20  34        147.67        114.17        40.75 o                         
   1   2  35       2687.04       3214.57        46.62 o                         
   2   3  35      15723.49      15364.10       100.38 o                         
   1   4  35          2.66         25.52        17.84 o                         
   3   4  35       3733.01       3849.97        53.76 o                         
   2   5  35       3926.54       4866.10        50.27 o                         
   4   5  35      24645.37      25900.35       126.29 o                         
   1   6  35      15834.40      15050.74       108.37 o                         
   3   6  35        444.14        518.28        15.41 o                         
   5   6  35       4323.05       3932.77        38.09 o                         
   2   7  35        764.10        724.96        24.64 o                         
   4   7  35        881.83       1073.08        24.44 o                         
   6   7  35      18141.51      17152.41       127.62 o                         
   1   8  35          2.60         11.55        10.97 o                         
   3   8  35       1150.70       1108.69        28.65 o                         
   5   8  35       4242.05       3713.88        48.04 o                         
   7   8  35         36.24         34.27        10.50 o                         
   2   9  35      29164.97      25299.21       131.79 o                         
   4   9  35          8.11         47.85         9.65 o                         
   6   9  35       9201.50       7911.44        68.75 o                         
   8   9  35       5501.80       4790.31        62.13 o                         
   1  10  35        867.69        953.09        31.92 o                         
   3  10  35       8951.29       9085.47        69.08 o                         
   5  10  35        128.62        186.52        14.10 o                         
   7  10  35         52.98         17.15        10.59 o                         
   9  10  35        731.45        701.95        28.02 o                         
   2  11  35      22572.15      21196.02       125.40 o                         
   4  11  35       2797.62       2260.24        36.78 o                         
   6  11  35        175.59        190.81        16.38 o                         
   8  11  35       3313.43       2829.34        45.79 o                         
  10  11  35         51.54         57.57        17.73 o                         
   1  12  35       2339.73       2057.46        41.12 o                         
   3  12  35       5956.58       5155.84        55.40 o                         
   5  12  35       9857.95       9617.51        81.70 o                         
   7  12  35        688.59        704.04        27.38 o                         
   9  12  35       1896.28       2131.36        48.57 o                         
  11  12  35       1509.94       1753.70        68.91 o                         
   2  13  35       4599.82       3783.92        50.71 o                         
   4  13  35        371.42        554.07        23.40 o                         
   6  13  35        173.48        262.75        21.65 o                         
   8  13  35        155.42        100.60        16.53 o                         
  10  13  35         24.35        -20.18        21.95 o                         
  12  13  35        102.14         89.09        31.25 o                         
   1  14  35       1908.78       2024.41        44.24 o                         
   3  14  35       8836.09       8070.44        81.35 o                         
   5  14  35        226.58        206.43        18.83 o                         
   7  14  35       2680.27       2433.84        51.62 o                         
   9  14  35        814.80        831.94        48.18 o                         
  11  14  35        622.60        785.03        53.35 o                         
  13  14  35       2293.48       2854.96       114.14 o                         
   2  15  35       4779.60       4543.11        65.61 o                         
   4  15  35        993.29        970.95        35.32 o                         
   6  15  35        197.28        144.44        22.42 o                         
   8  15  35        173.61        258.29        34.26 o                         
  10  15  35       1267.69       1358.65        74.83 o                         
  12  15  35        480.73        503.35        52.54 o                         
   1  16  35       2327.12       2626.99        63.22 o                         
   3  16  35        134.43        132.26        25.60 o                         
   5  16  35        733.99        860.42        40.65 o                         
   7  16  35         19.43         30.26        24.69 o                         
   9  16  35       1154.47       1274.63        63.09 o                         
  11  16  35       1193.90       1439.72        78.24 o                         
   2  17  35         49.33         19.47        18.54 o                         
   4  17  35        213.53        102.09        23.92 o                         
   6  17  35        371.17        344.22        34.78 o                         
   8  17  35         20.18         49.94        25.09 o                         
  10  17  35       1109.67       1163.88        66.31 o                         
   1  18  35       2096.82       2213.16        71.24 o                         
   3  18  35       5842.95       5327.39       110.46 o                         
   5  18  35        692.52        881.99        48.49 o                         
   7  18  35       5508.75       5481.43       110.01 o                         
   9  18  35        285.34        456.62        57.27 o                         
   2  19  35        769.10        719.36        60.68 o                         
   4  19  35        147.19        144.65        29.46 o                         
   6  19  35        180.44        135.91        36.50 o                         
   1  20  35         69.77        191.57        45.80 o                         
   0   0  36      99381.53      95196.59      1882.73 o                         
   0   2  36        153.92        154.69        22.27 o                         
   2   2  36      13013.45      14584.25       102.52 o                         
   1   3  36        848.59        655.24        17.18 o                         
   0   4  36      51597.29      51817.14       287.25 o                         
   2   4  36       3097.29       3262.72        44.10 o                         
   4   4  36        444.06        454.66        36.61 o                         
   1   5  36       3003.49       3229.60        31.40 o                         
   3   5  36       4241.23       3917.05        60.13 o                         
   0   6  36          6.27         91.26        25.31 o                         
   2   6  36        114.23        105.88        15.10 o                         
   4   6  36       2029.54       1845.09        31.26 o                         
   6   6  36        616.75        598.53        40.77 o                         
   1   7  36        808.62        851.25        23.37 o                         
   3   7  36       1137.17        917.55        25.12 o                         
   5   7  36      11695.76      12043.37        79.20 o                         
   0   8  36       1379.38       1612.01        45.00 o                         
   2   8  36        502.72        530.79        16.81 o                         
   4   8  36       1113.05        977.11        25.18 o                         
   6   8  36        558.23        493.86        20.07 o                         
   8   8  36       2022.65       2115.54        56.11 o                         
   1   9  36       1020.08       1195.00        26.72 o                         
   3   9  36        445.19        705.09        25.05 o                         
   5   9  36      21855.88      20942.33       120.28 o                         
   7   9  36       9657.60       8780.94        89.95 o                         
   0  10  36      10426.43       9778.37       119.39 o                         
   2  10  36        988.16        859.08        29.01 o                         
   4  10  36       1826.79       2167.10        35.59 o                         
   6  10  36       5104.02       4397.33        63.96 o                         
   8  10  36        284.89        366.34        20.84 o                         
  10  10  36       1184.18       1129.64        67.10 o                         
   1  11  36       9548.89       9102.56        80.88 o                         
   3  11  36      21431.36      19848.68       120.79 o                         
   5  11  36      25598.87      24106.15       170.49 o                         
   7  11  36       3410.04       3209.69        50.49 o                         
   9  11  36       2155.58       1938.48        48.27 o                         
   0  12  36        107.94         86.23        20.03 o                         
   2  12  36          6.86         18.23        14.51 o                         
   4  12  36        467.82        274.26        19.26 o                         
   6  12  36        103.84        101.30        20.03 o                         
   8  12  36          3.20         11.94        14.04 o                         
  10  12  36       2471.31       2741.29        62.44 o                         
  12  12  36        677.82        711.11        68.50 o                         
   1  13  36       2397.74       2427.42        52.03 o                         
   3  13  36       3904.13       3237.91        45.84 o                         
   5  13  36          3.85         -7.33        13.08 o                         
   7  13  36       3440.34       3091.68        52.72 o                         
   9  13  36        257.74        269.05        28.88 o                         
  11  13  36       2039.90       1927.30        73.85 o                         
   0  14  36       2533.83       2481.89        65.24 o                         
   2  14  36        228.82        260.74        21.42 o                         
   4  14  36       1242.84       1282.34        38.31 o                         
   6  14  36        550.67        627.60        27.47 o                         
   8  14  36       1111.74       1047.74        45.51 o                         
  10  14  36        137.31        108.87        30.81 o                         
  12  14  36        123.81        289.45        43.00 o                         
  14  14  36          3.19        -26.67        55.83 o                         
   1  15  36        166.82        189.94        21.61 o                         
   3  15  36       5314.69       4861.35        68.99 o                         
   5  15  36       3660.02       3671.08        72.41 o                         
   7  15  36       1094.30        989.90        50.00 o                         
   9  15  36          3.13        -19.46        19.72 o                         
  11  15  36        628.03        737.30        62.61 o                         
  13  15  36        326.69        509.04        98.83 o                         
   0  16  36         79.09        368.28        54.46 o                         
   2  16  36         44.81         61.50        24.15 o                         
   4  16  36       2858.60       3468.49        74.14 o                         
   6  16  36         61.39         36.69        22.23 o                         
   8  16  36       4503.74       4133.04        97.06 o                         
  10  16  36        311.59        544.17        47.81 o                         
  12  16  36        252.31        280.13        69.81 o                         
   1  17  36       3008.00       3164.36        75.83 o                         
   3  17  36          0.99         46.41        23.24 o                         
   5  17  36        147.03         78.52        23.07 o                         
   7  17  36        120.55        146.42        30.90 o                         
   9  17  36        918.05        840.05        54.54 o                         
   0  18  36       4988.28       5300.91       131.05 o                         
   2  18  36        181.14        228.39        31.34 o                         
   4  18  36       2813.78       3431.06        79.89 o                         
   6  18  36         77.04         88.34        28.17 o                         
   8  18  36       1917.79       2219.25        89.59 o                         
   1  19  36        101.59         58.50        25.88 o                         
   3  19  36       2832.35       2854.47        80.64 o                         
   5  19  36       2658.79       2672.34        84.88 o                         
   0  20  36        488.75        440.66        87.32 o                         
   1   2  37        641.01        697.72        18.23 o                         
   2   3  37       6390.82       5677.34        51.28 o                         
   1   4  37       2789.61       2733.15        41.42 o                         
   3   4  37       8045.46       8027.42        67.73 o                         
   2   5  37      10967.67      11916.05       102.00 o                         
   4   5  37       5942.61       5585.40        66.49 o                         
   1   6  37       4215.83       4216.94        51.88 o                         
   3   6  37       5984.94       5559.21        52.10 o                         
   5   6  37      11033.39      10010.30        88.34 o                         
   2   7  37        215.29        378.95        17.13 o                         
   4   7  37        908.01        987.05        24.19 o                         
   6   7  37         21.19         39.63        13.63 o                         
   1   8  37         76.25         60.55        11.67 o                         
   3   8  37       1070.70       1311.87        31.73 o                         
   5   8  37       9494.10       9319.30        86.76 o                         
   7   8  37       1201.86       1352.09        32.01 o                         
   2   9  37       1226.95        852.28        22.44 o                         
   4   9  37         61.92         40.77        11.72 o                         
   6   9  37      26978.52      24951.33       156.67 o                         
   8   9  37         40.86         74.49        12.00 o                         
   1  10  37       3830.62       3858.66        41.63 o                         
   3  10  37       3791.47       3728.30        45.26 o                         
   5  10  37        615.34        587.80        23.47 o                         
   7  10  37       2928.61       2891.18        45.98 o                         
   9  10  37       5508.79       5139.50        65.88 o                         
   2  11  37        132.44         99.69        14.10 o                         
   4  11  37       5225.84       4562.40        58.65 o                         
   6  11  37        289.01        314.98        23.99 o                         
   8  11  37       5902.77       5341.65        66.14 o                         
  10  11  37        309.32        420.10        37.87 o                         
   1  12  37         29.25         23.97        10.74 o                         
   3  12  37       3976.62       3511.97        50.27 o                         
   5  12  37         29.48         17.27        11.27 o                         
   7  12  37        616.10        648.13        27.74 o                         
   9  12  37        997.99       1075.93        39.58 o                         
  11  12  37       6081.89       5478.50       107.60 o                         
   2  13  37         95.78        124.23        18.11 o                         
   4  13  37         37.22         53.83        12.99 o                         
   6  13  37       1000.97       1127.87        34.62 o                         
   8  13  37        138.63         93.16        17.26 o                         
  10  13  37        498.84        546.41        38.61 o                         
  12  13  37          4.22         11.35        24.64 o                         
   1  14  37       2904.16       2941.04        48.56 o                         
   3  14  37        919.53        938.75        33.78 o                         
   5  14  37       1583.92       1648.28        42.30 o                         
   7  14  37       1006.78        897.24        47.92 o                         
   9  14  37         14.38         29.85        21.85 o                         
  11  14  37        299.79        424.42        47.85 o                         
  13  14  37       3387.16       3230.70       112.31 o                         
   2  15  37          4.10          3.98        14.62 o                         
   4  15  37          1.70         11.65        17.64 o                         
   6  15  37        177.48        127.91        23.79 o                         
   8  15  37         45.94         31.61        23.05 o                         
  10  15  37       1130.16       1332.82        67.11 o                         
  12  15  37       1456.32       1639.18        87.77 o                         
   1  16  37        627.80        781.26        61.86 o                         
   3  16  37       1346.40       1502.73        67.94 o                         
   5  16  37       1995.77       2147.05        71.67 o                         
   7  16  37        999.83       1098.64        49.29 o                         
   9  16  37       3922.00       4129.75        95.44 o                         
  11  16  37       2294.82       2204.72       100.99 o                         
   2  17  37        865.58        999.65        47.81 o                         
   4  17  37       2768.22       2957.02        70.77 o                         
   6  17  37       1433.71       1546.85        60.73 o                         
   8  17  37        191.52        218.29        31.96 o                         
  10  17  37         54.96         95.06        37.80 o                         
   1  18  37       1431.01       1523.69        61.43 o                         
   3  18  37       2920.76       3301.75        79.02 o                         
   5  18  37        143.42         63.24        27.39 o                         
   7  18  37       2451.05       2977.50        93.93 o                         
   2  19  37         32.88         85.26        26.64 o                         
   4  19  37        108.77        237.32        32.70 o                         
   6  19  37         89.74        119.60        60.24 o                         
   1   1  38       1092.55       1146.42        30.07 o                         
   0   2  38        133.73        132.20        14.43 o                         
   1   3  38       6938.82       7612.08        60.57 o                         
   3   3  38         55.94         -9.32        30.38 o                         
   0   4  38      12276.31      13841.91       120.22 o                         
   2   4  38         29.79         28.74        17.01 o                         
   1   5  38       1372.23       1624.38        31.83 o                         
   3   5  38       6097.29       7028.79        71.60 o                         
   5   5  38      30482.24      31369.50       215.98 o                         
   0   6  38        719.40        869.17        28.37 o                         
   2   6  38        127.44        273.69        15.80 o                         
   4   6  38       2961.10       3752.44        42.28 o                         
   1   7  38       3660.37       3277.55        51.18 o                         
   3   7  38        813.28        956.19        29.72 o                         
   5   7  38       8613.24       8451.43        77.84 o                         
   7   7  38        289.71        238.51        23.44 o                         
   0   8  38        382.50        355.15        28.33 o                         
   2   8  38          8.14         22.00        10.02 o                         
   4   8  38       2719.74       2232.53        32.27 o                         
   6   8  38      11922.44      10889.20        82.14 o                         
   1   9  38       1866.70       1701.41        32.03 o                         
   3   9  38       1174.77       1155.89        37.07 o                         
   5   9  38       3865.22       3402.24        44.27 o                         
   7   9  38       1927.44       1745.93        40.92 o                         
   9   9  38       1653.49       1760.76        64.86 o                         
   0  10  38       4455.54       4742.13        67.06 o                         
   2  10  38       4990.08       4306.49        50.41 o                         
   4  10  38       1092.49       1272.27        32.45 o                         
   6  10  38        480.62        572.70        23.92 o                         
   8  10  38        136.65        172.66        21.08 o                         
   1  11  38       5801.73       5646.42        59.82 o                         
   3  11  38        717.36        585.79        23.96 o                         
   5  11  38        358.03        625.10        25.60 o                         
   7  11  38      27041.69      25176.31       175.56 o                         
   9  11  38      10047.58       9470.29        99.28 o                         
  11  11  38      14177.16      11536.96       209.59 o                         
   0  12  38      13375.13      13193.09       232.32 o                         
   2  12  38       3044.67       3037.18        51.30 o                         
   4  12  38       1137.59       1229.65        35.14 o                         
   6  12  38        456.28        476.77        24.37 o                         
   8  12  38         30.60         32.62        14.63 o                         
  10  12  38        926.87       1078.68        48.28 o                         
   1  13  38       6499.36       5751.36        64.83 o                         
   3  13  38         93.62         63.17        13.04 o                         
   5  13  38        269.25        238.33        21.99 o                         
   7  13  38        486.07        565.65        27.24 o                         
   9  13  38       2360.65       2410.49        70.65 o                         
  11  13  38       8045.81       7875.39       121.49 o                         
  13  13  38       1306.64       1347.95       107.81 o                         
   0  14  38        132.99         88.72        26.35 o                         
   2  14  38       1236.57       1230.51        37.55 o                         
   4  14  38        461.24        489.38        28.24 o                         
   6  14  38        645.61        923.05        44.42 o                         
   8  14  38        432.09        509.75        35.32 o                         
  10  14  38       5850.03       4931.37       110.00 o                         
  12  14  38        547.08        405.95        52.33 o                         
   1  15  38       3982.57       3925.66        64.13 o                         
   3  15  38       7350.53       6644.40        83.57 o                         
   5  15  38       2331.77       2575.06        61.72 o                         
   7  15  38        391.42        481.52        54.79 o                         
   9  15  38        954.32       1045.64        55.29 o                         
  11  15  38         50.33          1.03        25.52 o                         
   0  16  38       9494.41       8355.62       195.78 o                         
   2  16  38        179.08        188.55        31.08 o                         
   4  16  38         18.99         16.06        19.13 o                         
   6  16  38       1322.74       1491.32        56.23 o                         
   8  16  38       3167.42       3479.10        80.08 o                         
  10  16  38        567.74        709.75        54.94 o                         
   1  17  38         36.44         51.76        22.44 o                         
   3  17  38       1012.95       1107.72        52.67 o                         
   5  17  38         46.80         19.06        21.87 o                         
   7  17  38         19.43         19.97        22.83 o                         
   9  17  38          3.66        -10.08        24.16 o                         
   0  18  38       6084.94       6820.83       152.39 o                         
   2  18  38         22.92         38.41        23.40 o                         
   4  18  38        910.40       1378.16        61.86 o                         
   6  18  38         29.31         -1.93        24.27 o                         
   8  18  38        786.82       1024.14        65.83 o                         
   1  19  38       3609.56       3856.31        86.76 o                         
   3  19  38       1202.50       1499.23        64.20 o                         
   5  19  38        373.59        636.94        66.93 o                         
   1   2  39      19412.42      18582.35        89.79 o                         
   2   3  39       4012.96       4695.70        62.00 o                         
   1   4  39       8533.97       9765.87        86.76 o                         
   3   4  39       8610.71       9567.63        74.07 o                         
   2   5  39         49.80        181.88        18.95 o                         
   4   5  39       1149.25        893.92        21.74 o                         
   1   6  39       7986.96       8620.40        74.15 o                         
   3   6  39       1287.54       1612.77        29.66 o                         
   5   6  39        982.47        651.57        25.46 o                         
   2   7  39        492.94        650.63        20.57 o                         
   4   7  39       2078.97       2408.49        35.08 o                         
   6   7  39       2557.30       2267.76        34.58 o                         
   1   8  39         14.22         28.10        11.68 o                         
   3   8  39          0.58          7.47        11.84 o                         
   5   8  39         38.72         22.06        14.54 o                         
   7   8  39        239.28        234.16        23.71 o                         
   2   9  39      18369.21      15543.10       103.68 o                         
   4   9  39        903.71        942.62        30.81 o                         
   6   9  39      18346.01      16428.53       115.43 o                         
   8   9  39         96.03        126.85        15.53 o                         
   1  10  39        222.75        345.25        17.65 o                         
   3  10  39      15567.42      15031.36       109.00 o                         
   5  10  39         75.65        107.81        17.19 o                         
   7  10  39       2165.37       2097.36        45.78 o                         
   9  10  39       5831.01       4523.83        70.77 o                         
   2  11  39        479.23        488.68        22.84 o                         
   4  11  39       8575.76       8070.68        92.69 o                         
   6  11  39        555.37        476.42        22.55 o                         
   8  11  39       2353.15       2380.62        48.00 o                         
  10  11  39          0.33          4.10        14.94 o                         
   1  12  39       4376.57       3583.96        53.68 o                         
   3  12  39       3936.31       3794.06        55.05 o                         
   5  12  39       5677.42       5069.52        61.39 o                         
   7  12  39        539.48        485.77        29.19 o                         
   9  12  39       1982.45       1764.45        54.61 o                         
  11  12  39       5070.19       4741.41        94.93 o                         
   2  13  39        162.08        131.83        15.83 o                         
   4  13  39         25.01        101.49        16.59 o                         
   6  13  39        686.22        686.44        30.55 o                         
   8  13  39        189.28        278.93        23.52 o                         
  10  13  39         32.96         39.55        20.68 o                         
  12  13  39        972.78       1139.35        55.41 o                         
   1  14  39       2428.59       2343.34        46.35 o                         
   3  14  39       1408.88       1399.37        41.68 o                         
   5  14  39       2527.41       2471.16        53.64 o                         
   7  14  39        292.28        314.93        28.74 o                         
   9  14  39        336.23        289.31        33.09 o                         
  11  14  39       1450.37       1613.32        81.45 o                         
  13  14  39        683.03        621.93        59.41 o                         
   2  15  39       1208.33       1336.45        43.08 o                         
   4  15  39        445.15        524.85        32.23 o                         
   6  15  39       3035.70       2780.33        79.44 o                         
   8  15  39        204.21        150.88        25.20 o                         
  10  15  39        125.49         88.24        31.40 o                         
  12  15  39       3215.76       3176.54       116.25 o                         
   1  16  39          0.19         24.42        19.40 o                         
   3  16  39       6410.01       5918.07        95.07 o                         
   5  16  39        337.37        178.80        28.94 o                         
   7  16  39        350.73        323.16        32.66 o                         
   9  16  39        315.51        539.74        47.14 o                         
  11  16  39        456.61        509.90        94.68 o                         
   2  17  39       1251.60       1319.46        55.74 o                         
   4  17  39        285.57        396.20        42.51 o                         
   6  17  39        275.27        282.79        36.22 o                         
   8  17  39        432.54        495.65        46.54 o                         
   1  18  39          0.00         -4.71        21.92 o                         
   3  18  39        557.42        604.76        42.70 o                         
   5  18  39        397.51        429.88        55.01 o                         
   7  18  39         19.78         24.06        29.81 o                         
   2  19  39       1301.25       1444.49        64.73 o                         
   4  19  39        205.51        264.42        44.27 o                         
   0   0  40      21886.84      20130.10       302.78 o                         
   0   2  40       1979.75       1957.25        40.75 o                         
   2   2  40       1322.86       1490.61        40.22 o                         
   1   3  40      34162.82      34446.47       161.38 o                         
   0   4  40      10296.81      10109.86       121.69 o                         
   2   4  40        112.29        150.44        10.54 o                         
   4   4  40       4109.71       3764.59        51.96 o                         
   1   5  40         38.84         51.54        19.00 o                         
   3   5  40       7576.06       7255.34        54.93 o                         
   0   6  40       5167.28       4554.36        61.83 o                         
   2   6  40       5782.77       5922.58        71.30 o                         
   4   6  40       2185.46       2126.58        35.77 o                         
   6   6  40        257.65        411.33        30.96 o                         
   1   7  40       3236.48       3094.75        45.25 o                         
   3   7  40       3032.79       2889.25        48.32 o                         
   5   7  40        230.39        160.47        14.40 o                         
   0   8  40        570.69        577.71        26.37 o                         
   2   8  40        482.32        583.09        19.82 o                         
   4   8  40         58.23         28.12        16.19 o                         
   6   8  40        491.79        622.17        22.04 o                         
   8   8  40      42556.93      38887.57       440.18 o                         
   1   9  40          4.94         62.07        12.94 o                         
   3   9  40       4101.81       4040.11        58.81 o                         
   5   9  40       1379.18       1265.26        36.46 o                         
   7   9  40       2793.33       2474.93        44.20 o                         
   0  10  40       2771.38       1626.81        47.33 o                         
   2  10  40        498.83        579.79        21.50 o                         
   4  10  40        378.90        251.84        20.88 o                         
   6  10  40          2.17          9.00        10.18 o                         
   8  10  40        925.07        731.82        32.23 o                         
  10  10  40      10989.49       9392.85       149.03 o                         
   1  11  40         53.70         -6.72        13.60 o                         
   3  11  40         87.66        134.79        19.05 o                         
   5  11  40        504.86        396.92        20.95 o                         
   7  11  40       3485.10       3328.41        51.98 o                         
   9  11  40         25.84         30.50        14.37 o                         
   0  12  40        175.84        152.32        30.02 o                         
   2  12  40         63.58        110.09        16.84 o                         
   4  12  40       3440.05       3141.64        52.23 o                         
   6  12  40        450.28        463.89        28.75 o                         
   8  12  40        682.62        665.51        30.85 o                         
  10  12  40        378.43        343.85        41.55 o                         
  12  12  40         94.53        162.95        39.83 o                         
   1  13  40         31.05         18.31        12.50 o                         
   3  13  40        138.74         76.27        14.44 o                         
   5  13  40          0.01          4.09        13.82 o                         
   7  13  40         69.78         90.88        17.94 o                         
   9  13  40        703.87        747.52        41.43 o                         
  11  13  40        253.35        247.94        32.91 o                         
   0  14  40       2115.76       2046.04        68.52 o                         
   2  14  40        467.48        467.82        29.60 o                         
   4  14  40       2315.49       2135.03        53.52 o                         
   6  14  40         19.70         20.63        15.25 o                         
   8  14  40        194.91        213.42        26.33 o                         
  10  14  40       4437.08       3957.43        90.49 o                         
  12  14  40        698.18        822.95        70.79 o                         
   1  15  40        370.50        582.97        35.08 o                         
   3  15  40       2952.09       2689.79        62.80 o                         
   5  15  40       4396.42       4454.12       103.82 o                         
   7  15  40       2150.68       2015.91        72.88 o                         
   9  15  40        148.52        156.27        29.78 o                         
  11  15  40        778.57        731.89        56.93 o                         
   0  16  40        513.59        398.31        47.72 o                         
   2  16  40       3234.07       3024.95        73.37 o                         
   4  16  40      10862.91       9540.39       136.84 o                         
   6  16  40        200.49        123.67        25.08 o                         
   8  16  40        243.68        281.87        37.08 o                         
  10  16  40       1046.93       1093.99        71.45 o                         
   1  17  40       2206.48       2411.45        73.97 o                         
   3  17  40        552.84        671.94        43.20 o                         
   5  17  40       2578.92       2830.98        80.50 o                         
   7  17  40         37.57         46.76        29.50 o                         
   9  17  40        353.83        322.53        44.76 o                         
   0  18  40       7918.74       8341.44       173.39 o                         
   2  18  40        137.71        127.15        28.94 o                         
   4  18  40       1026.72       1639.28        70.98 o                         
   6  18  40       2003.06       2196.97        90.04 o                         
   1  19  40       1209.74       1592.16        65.71 o                         
   3  19  40       1548.53       1733.21        83.60 o                         
   1   2  41        565.32        688.97        26.32 o                         
   2   3  41       2101.65       2286.39        40.18 o                         
   1   4  41       1081.32        873.38        24.95 o                         
   3   4  41       9207.18       9770.38        80.35 o                         
   2   5  41      13626.50      13799.53        84.10 o                         
   4   5  41        397.80        443.77        15.91 o                         
   1   6  41        832.64        780.19        21.25 o                         
   3   6  41       9950.20       9559.93        88.75 o                         
   5   6  41        329.40        405.09        21.08 o                         
   2   7  41      12639.89      12388.39        83.81 o                         
   4   7  41       4620.00       4058.26        45.32 o                         
   6   7  41       1847.63       2085.87        39.32 o                         
   1   8  41       3009.94       3112.95        41.76 o                         
   3   8  41        172.59        162.53        15.93 o                         
   5   8  41      10985.95       9861.50        95.62 o                         
   7   8  41       1346.02       1199.24        36.47 o                         
   2   9  41      10344.05       9691.79        85.05 o                         
   4   9  41          0.17          2.77         8.65 o                         
   6   9  41        161.33        216.29        19.43 o                         
   8   9  41       3092.93       2962.41        51.14 o                         
   1  10  41       2571.36       2383.99        35.94 o                         
   3  10  41       3498.60       3060.06        55.44 o                         
   5  10  41        119.74         97.25        15.10 o                         
   7  10  41        134.36        201.47        27.59 o                         
   9  10  41        465.01        425.66        24.68 o                         
   2  11  41        312.62        500.06        23.90 o                         
   4  11  41       1956.86       1818.07        43.16 o                         
   6  11  41        211.99        247.09        19.93 o                         
   8  11  41         30.70         47.53        14.92 o                         
  10  11  41       3347.34       3324.77        72.98 o                         
   1  12  41       1148.95        991.29        32.35 o                         
   3  12  41        718.38        568.66        32.28 o                         
   5  12  41       1294.93       1195.42        36.49 o                         
   7  12  41        263.06        193.83        26.94 o                         
   9  12  41        134.56        112.57        19.96 o                         
  11  12  41       1467.16       1578.45        65.75 o                         
   2  13  41       3262.28       3110.82        77.32 o                         
   4  13  41        472.56        480.13        27.73 o                         
   6  13  41        242.05        372.87        25.12 o                         
   8  13  41         60.72         96.91        20.31 o                         
  10  13  41        197.19        122.80        29.23 o                         
  12  13  41       3671.30       3621.73        85.70 o                         
   1  14  41        394.91        498.29        26.71 o                         
   3  14  41         22.19          8.49        17.64 o                         
   5  14  41       5378.07       4745.50        71.50 o                         
   7  14  41         33.34         53.97        16.42 o                         
   9  14  41        399.89        410.37        35.83 o                         
  11  14  41        104.83         96.35        31.17 o                         
  13  14  41         32.61         25.14        55.37 o                         
   2  15  41       1323.74       1677.70        55.22 o                         
   4  15  41        633.46        738.27        45.49 o                         
   6  15  41        179.25        226.97        29.40 o                         
   8  15  41         36.26         75.54        24.02 o                         
  10  15  41        578.09        538.74        52.18 o                         
  12  15  41         61.90         21.02        42.97 o                         
   1  16  41          0.35          8.55        22.76 o                         
   3  16  41        346.26        343.71        42.19 o                         
   5  16  41       7683.41       6802.94       108.15 o                         
   7  16  41        297.59        311.80        41.61 o                         
   9  16  41        489.67        532.49        47.37 o                         
   2  17  41        968.51       1223.73        55.39 o                         
   4  17  41       3636.95       3540.35        88.87 o                         
   6  17  41        561.38        724.13        54.66 o                         
   8  17  41       2452.91       2473.12        90.09 o                         
   1  18  41       1254.36       1509.01        68.60 o                         
   3  18  41         66.83        133.95        31.28 o                         
   5  18  41       2059.21       2094.88        82.97 o                         
   7  18  41        171.84        188.46        45.36 o                         
   2  19  41        726.41        771.77        64.42 o                         
   1   1  42      10475.21      11361.55        98.82 o                         
   0   2  42      48196.79      46294.82       295.47 o                         
   1   3  42       1236.66       1304.87        31.20 o                         
   3   3  42      10208.25      10583.11       135.96 o                         
   0   4  42       3864.72       3439.51        65.51 o                         
   2   4  42       2153.72       1771.56        38.02 o                         
   1   5  42          8.80         24.59        13.78 o                         
   3   5  42        928.39        961.12        26.04 o                         
   5   5  42         93.15        205.02        22.74 o                         
   0   6  42        244.20        138.91        24.37 o                         
   2   6  42          4.38         12.87         6.72 o                         
   4   6  42       1839.86       1304.10        29.24 o                         
   1   7  42        984.61        885.88        29.21 o                         
   3   7  42        564.58        658.03        21.45 o                         
   5   7  42      19529.69      18856.55       114.67 o                         
   7   7  42      26655.58      25613.38       220.46 o                         
   0   8  42       8010.88       9158.09        96.96 o                         
   2   8  42       2277.83       2295.45        36.84 o                         
   4   8  42          0.71         61.68        10.40 o                         
   6   8  42       5770.96       5440.93        70.05 o                         
   1   9  42          6.21         11.28         9.87 o                         
   3   9  42        298.29        560.84        21.60 o                         
   5   9  42          0.11          8.87        19.71 o                         
   7   9  42        373.32        476.21        26.24 o                         
   9   9  42        429.48        406.57        36.77 o                         
   0  10  42       3275.91       1901.35        61.60 o                         
   2  10  42       1374.61       1345.90        38.13 o                         
   4  10  42       2421.58       1863.20        47.29 o                         
   6  10  42       2647.32       2712.28        49.85 o                         
   8  10  42       2797.90       2296.95        50.52 o                         
   1  11  42         13.41         20.05        10.37 o                         
   3  11  42         52.08         21.92        16.60 o                         
   5  11  42         67.45        190.26        16.62 o                         
   7  11  42       1720.52       1804.20        47.85 o                         
   9  11  42         40.60         25.77        14.40 o                         
  11  11  42       6419.23       6161.11       239.11 o                         
   0  12  42      21945.04      21478.14       219.52 o                         
   2  12  42      11368.26      10149.29       111.48 o                         
   4  12  42      10728.30       9758.83        93.70 o                         
   6  12  42       2912.65       2525.69        52.06 o                         
   8  12  42        308.00        400.98        25.50 o                         
  10  12  42        638.04        693.66        45.16 o                         
   1  13  42         65.39         90.83        16.45 o                         
   3  13  42         87.58         57.78        18.73 o                         
   5  13  42       1244.11       1427.23        41.06 o                         
   7  13  42         41.72         33.31        16.67 o                         
   9  13  42        131.70        146.01        26.09 o                         
  11  13  42        227.44        238.25        33.32 o                         
  13  13  42         36.86        110.33        62.76 o                         
   0  14  42       1554.29       1614.24        65.85 o                         
   2  14  42        353.49        411.21        28.21 o                         
   4  14  42         46.43         39.69        15.95 o                         
   6  14  42        977.33       1068.58        46.81 o                         
   8  14  42        191.40        238.41        38.51 o                         
  10  14  42        756.01        880.50        54.47 o                         
  12  14  42        472.93        435.08        48.37 o                         
   1  15  42       1008.41       1029.66        52.86 o                         
   3  15  42        615.41        637.08        54.07 o                         
   5  15  42        161.28        164.42        22.42 o                         
   7  15  42         58.26         50.49        20.85 o                         
   9  15  42        537.66        655.90        48.24 o                         
  11  15  42        438.24        478.68        65.69 o                         
   0  16  42       1640.23       1848.97       102.56 o                         
   2  16  42       5848.22       5356.21       110.60 o                         
   4  16  42       1003.62       1046.42        52.38 o                         
   6  16  42          0.62         -2.56        19.12 o                         
   8  16  42        410.02        523.62        44.20 o                         
  10  16  42        306.09        313.67        51.04 o                         
   1  17  42         24.89         20.14        23.01 o                         
   3  17  42        162.36        109.66        29.95 o                         
   5  17  42        209.12        216.47        40.78 o                         
   7  17  42       1183.76       1349.00        64.72 o                         
   0  18  42        865.11        978.06        73.32 o                         
   2  18  42        579.94        641.58        52.21 o                         
   4  18  42       4127.08       4043.38       101.67 o                         
   6  18  42       1230.73       1492.01        88.64 o                         
   1  19  42         90.85        195.75        48.21 o                         
   1   2  43      12536.16      12157.83        86.00 o                         
   2   3  43       8775.28       8079.93        76.51 o                         
   1   4  43       2446.79       2048.47        31.80 o                         
   3   4  43      13157.46      11887.37        81.99 o                         
   2   5  43         20.58         28.81        12.16 o                         
   4   5  43       7093.42       6636.82        69.91 o                         
   1   6  43      11021.88      10330.48        83.85 o                         
   3   6  43       8548.14       8024.41        68.74 o                         
   5   6  43       2636.69       2340.05        34.37 o                         
   2   7  43       3455.31       3262.20        51.05 o                         
   4   7  43       2264.91       2093.86        36.66 o                         
   6   7  43          2.48          0.38        15.13 o                         
   1   8  43       3477.43       3465.60        45.65 o                         
   3   8  43      18329.29      16470.83       106.59 o                         
   5   8  43         13.03         41.06        13.38 o                         
   7   8  43       4507.92       3895.57        65.21 o                         
   2   9  43       9169.38       8242.99        70.19 o                         
   4   9  43       1342.67       1536.08        56.27 o                         
   6   9  43          2.36          2.13        10.34 o                         
   8   9  43       7333.45       6303.28        72.66 o                         
   1  10  43        249.25         73.45        15.09 o                         
   3  10  43       7157.61       5867.75        84.83 o                         
   5  10  43       4381.53       4016.19        57.04 o                         
   7  10  43       2058.66       1664.68        44.58 o                         
   9  10  43         13.94          2.91        12.87 o                         
   2  11  43      19193.69      16097.55       131.37 o                         
   4  11  43        281.66        284.76        19.04 o                         
   6  11  43       1257.25       1075.66        34.65 o                         
   8  11  43          1.89         28.66        19.11 o                         
  10  11  43       1551.70       1502.92        69.92 o                         
   1  12  43       1602.57       1845.75        44.66 o                         
   3  12  43        605.17        644.72        34.59 o                         
   5  12  43        802.52        889.97        32.04 o                         
   7  12  43       1058.09       1302.60        42.55 o                         
   9  12  43        487.39        416.69        54.35 o                         
  11  12  43         34.52         81.35        26.51 o                         
   2  13  43         78.63         80.96        22.34 o                         
   4  13  43       1109.28       1215.77        44.37 o                         
   6  13  43       1215.42       1238.92        49.16 o                         
   8  13  43        283.60        269.35        30.24 o                         
  10  13  43        667.85        691.63        45.34 o                         
  12  13  43       4681.60       4087.01        98.82 o                         
   1  14  43       1749.86       1661.89        49.40 o                         
   3  14  43       2216.41       2127.98        59.99 o                         
   5  14  43       1222.69       1186.47        45.69 o                         
   7  14  43        398.23        421.54        36.42 o                         
   9  14  43       2059.40       2114.78        71.96 o                         
  11  14  43       1297.94       1582.69        77.35 o                         
   2  15  43        288.33        275.81        49.02 o                         
   4  15  43        491.46        640.42        43.00 o                         
   6  15  43          1.91          3.14        17.18 o                         
   8  15  43         53.26         68.68        22.29 o                         
  10  15  43       2441.07       2703.53       106.53 o                         
   1  16  43       3400.32       3671.61        88.20 o                         
   3  16  43       2771.99       2460.34        83.62 o                         
   5  16  43       3238.67       3286.95        85.46 o                         
   7  16  43       2177.16       2319.45        80.57 o                         
   9  16  43       2160.93       2524.55        98.96 o                         
   2  17  43       3641.57       3575.29        87.61 o                         
   4  17  43       3081.53       2996.24        94.12 o                         
   6  17  43       2021.34       2279.18        91.25 o                         
   8  17  43       1816.31       2104.34        91.79 o                         
   1  18  43        937.42       1002.10        54.98 o                         
   3  18  43       2259.89       2443.98        88.69 o                         
   5  18  43        402.55        543.67        48.47 o                         
   0   0  44     111528.55     113149.07      2504.84 o                         
   0   2  44      55137.33      52595.09       307.72 o                         
   2   2  44       2269.43       2578.01        69.95 o                         
   1   3  44       8827.30       8865.70        83.95 o                         
   0   4  44       4076.32       4018.73        63.37 o                         
   2   4  44      22724.27      21158.00       117.05 o                         
   4   4  44      13266.06      12502.92       115.78 o                         
   1   5  44       4268.52       3912.04        62.03 o                         
   3   5  44        985.24       1280.10        36.64 o                         
   0   6  44      27042.23      25328.92       217.92 o                         
   2   6  44         89.23         27.86        13.91 o                         
   4   6  44        641.73        716.08        28.16 o                         
   6   6  44         27.18         57.97        26.21 o                         
   1   7  44       5102.25       4486.98        51.65 o                         
   3   7  44       2443.51       2321.34        43.46 o                         
   5   7  44       2773.23       2757.93        49.63 o                         
   0   8  44        122.92         59.67        25.50 o                         
   2   8  44         31.95         69.92        18.32 o                         
   4   8  44       9490.13       7906.30        79.80 o                         
   6   8  44        133.75        112.43        15.68 o                         
   8   8  44         13.75         -1.30        15.43 o                         
   1   9  44       1991.46       2301.99        39.91 o                         
   3   9  44       3386.59       2581.66        53.96 o                         
   5   9  44        660.78        917.19        29.78 o                         
   7   9  44       1477.41       1487.12        40.00 o                         
   0  10  44       1179.78        935.38        52.55 o                         
   2  10  44       1592.34       1544.77        46.86 o                         
   4  10  44       1158.48        922.49        32.64 o                         
   6  10  44       9908.67       9376.78        91.88 o                         
   8  10  44        353.24        350.82        24.66 o                         
  10  10  44       3273.81       2986.28        97.79 o                         
   1  11  44        143.88        174.89        23.59 o                         
   3  11  44       2485.03       2455.44        45.85 o                         
   5  11  44       3260.93       2926.32        47.95 o                         
   7  11  44        405.22        337.15        22.70 o                         
   9  11  44        287.73        288.20        26.08 o                         
   0  12  44         75.11         94.98        26.52 o                         
   2  12  44       9046.05       8488.01        86.65 o                         
   4  12  44       1656.32       1529.11        42.77 o                         
   6  12  44          1.80          5.43        16.80 o                         
   8  12  44         28.93         63.95        16.64 o                         
  10  12  44       1856.81       1976.09        76.90 o                         
  12  12  44        260.17        323.05        54.18 o                         
   1  13  44       5460.91       4594.75        68.50 o                         
   3  13  44       5545.65       4592.88        63.70 o                         
   5  13  44       1267.74       1323.31        42.95 o                         
   7  13  44        533.47        518.33        36.52 o                         
   9  13  44        411.88        489.38        38.49 o                         
  11  13  44       2118.61       2299.26        86.48 o                         
   0  14  44        208.73        256.43        44.93 o                         
   2  14  44       1035.67       1129.51        44.02 o                         
   4  14  44         57.43         27.81        16.18 o                         
   6  14  44         95.07         86.28        21.79 o                         
   8  14  44       1941.24       1877.13        65.87 o                         
  10  14  44        367.79        554.76        71.46 o                         
  12  14  44       1555.40       1753.46        96.24 o                         
   1  15  44        236.07        303.21        29.19 o                         
   3  15  44        192.54        114.52        26.13 o                         
   5  15  44        502.20        691.54        41.74 o                         
   7  15  44       1676.18       1961.96        66.00 o                         
   9  15  44        280.02        270.44        36.74 o                         
  11  15  44       1883.83       1997.80       129.67 o                         
   0  16  44          1.66        -12.17        28.36 o                         
   2  16  44       5413.21       4951.42       102.69 o                         
   4  16  44        125.42        146.25        30.71 o                         
   6  16  44        266.63        237.71        32.79 o                         
   8  16  44        464.60        557.11        48.99 o                         
  10  16  44        195.11        305.09        64.16 o                         
   1  17  44         47.88         40.46        24.84 o                         
   3  17  44          2.78         26.01        26.80 o                         
   5  17  44        705.95        661.59        67.09 o                         
   7  17  44        519.69        434.88        46.42 o                         
   0  18  44          5.93        -32.53        32.53 o                         
   2  18  44       1131.41       1158.91        63.55 o                         
   4  18  44        731.40        909.90        70.26 o                         
   1   2  45       5632.22       4968.47        56.24 o                         
   2   3  45      32504.10      33188.92       162.00 o                         
   1   4  45       8628.42       7457.43        71.61 o                         
   3   4  45       5040.13       5030.44        53.66 o                         
   2   5  45        637.44        715.29        20.72 o                         
   4   5  45      17715.08      15879.40       111.38 o                         
   1   6  45        771.91        689.66        22.07 o                         
   3   6  45       4910.72       4560.90        46.97 o                         
   5   6  45      10356.22       9248.38        79.83 o                         
   2   7  45       1553.14       1609.32        32.64 o                         
   4   7  45       2558.18       2277.11        36.22 o                         
   6   7  45        462.82        432.48        23.41 o                         
   1   8  45       6300.06       5451.23        67.52 o                         
   3   8  45        354.03        344.23        19.06 o                         
   5   8  45         37.07         62.54        15.68 o                         
   7   8  45          1.42         26.66        20.27 o                         
   2   9  45        952.55       1075.85        35.17 o                         
   4   9  45       8788.33       8263.90        85.36 o                         
   6   9  45         22.41         24.14        13.91 o                         
   8   9  45         92.05         65.82        17.71 o                         
   1  10  45      13955.93      12136.95        98.21 o                         
   3  10  45       9090.20       7395.29       102.33 o                         
   5  10  45       3643.88       2881.50        47.30 o                         
   7  10  45        473.89        501.66        32.51 o                         
   9  10  45        772.48        877.64        35.89 o                         
   2  11  45       4202.46       3390.45        51.24 o                         
   4  11  45        494.04        516.74        24.18 o                         
   6  11  45        247.37        222.28        18.83 o                         
   8  11  45        930.70       1054.17        41.15 o                         
  10  11  45          6.95         66.76        23.00 o                         
   1  12  45       4836.96       4324.91        68.64 o                         
   3  12  45         10.54         20.13        14.06 o                         
   5  12  45        378.61        282.51        20.73 o                         
   7  12  45          0.02          2.71        12.84 o                         
   9  12  45       4832.70       4669.36        86.31 o                         
  11  12  45        594.67        542.41        54.18 o                         
   2  13  45       3963.55       3627.90        60.03 o                         
   4  13  45        374.18        536.45        27.29 o                         
   6  13  45        187.18        271.35        26.03 o                         
   8  13  45        368.55        224.65        28.50 o                         
  10  13  45       4398.40       4111.44        99.94 o                         
  12  13  45       1662.10       1786.68        78.90 o                         
   1  14  45       2109.69       2204.06        64.50 o                         
   3  14  45       1016.42        848.13        39.42 o                         
   5  14  45       2010.85       2129.80        71.13 o                         
   7  14  45        484.46        637.64        37.33 o                         
   9  14  45         20.57         -2.92        20.83 o                         
  11  14  45        159.22        120.78        34.13 o                         
   2  15  45         10.54         34.13        19.50 o                         
   4  15  45         59.05         95.75        24.57 o                         
   6  15  45       1562.58       1741.23        60.90 o                         
   8  15  45        933.72       1145.72        52.34 o                         
  10  15  45        198.72        231.16        69.80 o                         
   1  16  45       1033.50        978.38        50.38 o                         
   3  16  45        307.64        347.34        34.86 o                         
   5  16  45        129.80         73.56        26.74 o                         
   7  16  45        597.01        908.96        56.30 o                         
   9  16  45       1042.33       1110.00        74.59 o                         
   2  17  45         41.72         10.30        25.34 o                         
   4  17  45        608.05        697.30        48.90 o                         
   6  17  45         80.43         24.76        27.24 o                         
   1  18  45        642.68        921.78        66.86 o                         
   3  18  45       1952.10       2369.36        92.34 o                         
   5  18  45        278.66        215.52        65.25 o                         
   1   1  46      37035.61      36706.78       268.14 o                         
   0   2  46      31307.82      27955.92       184.32 o                         
   1   3  46      28265.35      27731.49       140.79 o                         
   3   3  46        741.88        615.23        27.82 o                         
   0   4  46      37411.09      35460.29       246.15 o                         
   2   4  46      16317.44      15573.11        95.84 o                         
   1   5  46       1478.64       1630.93        32.93 o                         
   3   5  46      10409.59      10308.88        91.04 o                         
   5   5  46      12693.77      13466.46       235.32 o                         
   0   6  46        508.81        722.41        32.60 o                         
   2   6  46        669.53        715.39        22.60 o                         
   4   6  46       2972.37       3074.81        45.51 o                         
   1   7  46        812.83       1074.03        26.70 o                         
   3   7  46        190.05        184.53        19.82 o                         
   5   7  46       1221.12       1067.78        28.55 o                         
   7   7  46        933.53        871.41        47.06 o                         
   0   8  46       2483.76       2271.56        51.04 o                         
   2   8  46       5394.88       4561.95        50.58 o                         
   4   8  46       7813.63       7124.97        93.42 o                         
   6   8  46       5508.63       5099.44        74.86 o                         
   1   9  46       2725.85       2912.22        45.71 o                         
   3   9  46       6593.98       6430.30        78.26 o                         
   5   9  46         95.72         53.39        11.79 o                         
   7   9  46        202.15        146.86        20.35 o                         
   9   9  46       2516.57       2915.50        76.59 o                         
   0  10  46        102.77         97.15        25.43 o                         
   2  10  46        157.84        179.53        16.34 o                         
   4  10  46       4681.92       3938.53        59.74 o                         
   6  10  46        966.82       1046.65        35.55 o                         
   8  10  46        102.15        127.03        18.12 o                         
   1  11  46       2498.80       2537.66        48.92 o                         
   3  11  46        496.46        469.02        22.85 o                         
   5  11  46        104.88         59.26        20.61 o                         
   7  11  46       1221.89       1311.91        41.92 o                         
   9  11  46         29.50         48.23        18.37 o                         
  11  11  46        170.52        269.62        44.44 o                         
   0  12  46       3929.41       3806.74        97.47 o                         
   2  12  46       3529.87       3215.45        51.83 o                         
   4  12  46        135.05        133.84        18.67 o                         
   6  12  46         97.98         54.07        16.03 o                         
   8  12  46        769.04        732.52        48.58 o                         
  10  12  46        513.90        665.71        56.55 o                         
   1  13  46         23.21         -6.66        16.14 o                         
   3  13  46         10.25         25.79        16.87 o                         
   5  13  46       1259.24       1289.89        42.57 o                         
   7  13  46        142.00         81.36        29.34 o                         
   9  13  46        965.74       1220.80        56.20 o                         
  11  13  46        102.44         82.86        28.60 o                         
  13  13  46         43.30        108.99        56.91 o                         
   0  14  46       3108.63       2741.52        91.44 o                         
   2  14  46       1989.16       1773.67        60.77 o                         
   4  14  46        259.42        185.97        35.00 o                         
   6  14  46       2519.48       2404.96        69.05 o                         
   8  14  46        292.33        344.86        33.51 o                         
  10  14  46        114.27        173.12        35.18 o                         
  12  14  46        223.97        245.82        45.98 o                         
   1  15  46       1120.57       1369.79        63.92 o                         
   3  15  46       1091.16       1147.35        50.52 o                         
   5  15  46       1477.58       1986.58        61.42 o                         
   7  15  46        132.29        132.28        26.83 o                         
   9  15  46        498.03        557.99        43.81 o                         
   0  16  46       1940.56       1956.61       118.75 o                         
   2  16  46        182.75        129.50        28.14 o                         
   4  16  46       1566.62       1795.37        67.26 o                         
   6  16  46       2560.89       2879.00        87.66 o                         
   8  16  46       1382.50       1528.12        71.76 o                         
   1  17  46        846.90       1189.01        63.71 o                         
   3  17  46        431.44        393.82        52.31 o                         
   5  17  46        618.37        506.53        51.03 o                         
   7  17  46       2016.24       2153.25        99.62 o                         
   0  18  46        716.04        980.00        77.07 o                         
   2  18  46       1301.01       1351.12        72.90 o                         
   4  18  46       1079.39       1202.95        86.56 o                         
   1   2  47        277.32        176.65        18.26 o                         
   2   3  47       2631.25       2366.74        36.19 o                         
   1   4  47          3.78         19.76        13.75 o                         
   3   4  47       1672.98       1868.08        36.83 o                         
   2   5  47       9976.89       8260.79        73.85 o                         
   4   5  47      22827.06      21682.30       128.99 o                         
   1   6  47       1978.50       1703.96        36.56 o                         
   3   6  47       4641.63       3817.84        52.12 o                         
   5   6  47        469.90        315.27        25.34 o                         
   2   7  47       3047.32       2880.43        38.28 o                         
   4   7  47       5219.29       5247.05        57.35 o                         
   6   7  47        838.28        811.44        33.60 o                         
   1   8  47          9.94         53.44        13.34 o                         
   3   8  47        258.59         94.06        19.27 o                         
   5   8  47       2229.83       1840.36        39.04 o                         
   7   8  47        324.23        121.05        16.85 o                         
   2   9  47       7608.80       5994.91        68.09 o                         
   4   9  47      10389.58       9086.01        84.68 o                         
   6   9  47       1739.33       2050.81        44.97 o                         
   8   9  47       3093.23       2932.63        52.06 o                         
   1  10  47       1979.39       1821.73        46.48 o                         
   3  10  47        164.78        342.39        23.38 o                         
   5  10  47        876.39        806.36        29.26 o                         
   7  10  47       1033.67       1348.02        43.90 o                         
   9  10  47       1960.66       2114.68        58.47 o                         
   2  11  47         33.25         28.45        19.64 o                         
   4  11  47        150.22        333.29        21.17 o                         
   6  11  47        140.68         96.37        16.38 o                         
   8  11  47       1399.27       1838.27        56.86 o                         
  10  11  47       2211.26       1972.64        72.59 o                         
   1  12  47         19.69         31.28        21.38 o                         
   3  12  47       1345.32       1164.44        36.97 o                         
   5  12  47        268.68        355.26        27.76 o                         
   7  12  47        192.65        240.82        24.63 o                         
   9  12  47         66.70        102.35        22.58 o                         
  11  12  47          0.30         -9.41        23.06 o                         
   2  13  47          3.23          5.90        19.74 o                         
   4  13  47         18.86         80.87        19.04 o                         
   6  13  47       1471.09       1634.18        60.99 o                         
   8  13  47          0.01         41.23        21.08 o                         
  10  13  47       2540.08       2850.41        91.33 o                         
  12  13  47       2314.47       2527.52        92.48 o                         
   1  14  47        110.46        150.16        29.32 o                         
   3  14  47       1509.26       1530.71        58.25 o                         
   5  14  47          4.50          1.79        16.14 o                         
   7  14  47        346.03        298.78        30.62 o                         
   9  14  47        140.49        143.21        30.92 o                         
  11  14  47         42.00         43.37        28.78 o                         
   2  15  47        339.70        261.35        32.17 o                         
   4  15  47        265.39        274.71        38.11 o                         
   6  15  47         13.95         57.67        21.55 o                         
   8  15  47         68.30         76.51        24.68 o                         
  10  15  47        744.52        916.85        70.43 o                         
   1  16  47        120.60        173.52        29.42 o                         
   3  16  47       1381.68       1495.07        61.68 o                         
   5  16  47        855.82        932.64        52.02 o                         
   7  16  47       1966.26       2147.72        84.92 o                         
   9  16  47         34.40         42.67        42.33 o                         
   2  17  47        976.24       1214.08        64.05 o                         
   4  17  47         29.48         -5.19        25.39 o                         
   6  17  47        520.56        483.87        57.51 o                         
   1  18  47       5340.01       5546.19       165.61 o                         
   3  18  47        187.71        176.39        46.27 o                         
   0   0  48      86200.80      88694.00       951.52 o                         
   0   2  48      92277.76      87396.08       480.46 o                         
   2   2  48       1916.11       1687.04        44.53 o                         
   1   3  48       7534.39       6667.17        82.14 o                         
   0   4  48       2268.55       2117.16        56.79 o                         
   2   4  48      32900.67      30636.70       185.33 o                         
   4   4  48       5504.80       5821.34       105.40 o                         
   1   5  48       4502.57       4032.86        52.10 o                         
   3   5  48       9876.44       8866.02        85.19 o                         
   0   6  48       2840.28       2209.37        57.72 o                         
   2   6  48       2946.71       2735.96        40.80 o                         
   4   6  48       8227.92       7363.39       103.31 o                         
   6   6  48       6458.90       5719.99       125.55 o                         
   1   7  48       2104.49       2000.97        43.18 o                         
   3   7  48        281.96        325.73        23.45 o                         
   5   7  48        240.80        229.10        19.82 o                         
   0   8  48       1646.96       1428.04        46.84 o                         
   2   8  48       4204.50       3602.32        50.02 o                         
   4   8  48       2640.38       2566.13        45.14 o                         
   6   8  48        593.63        653.46        26.64 o                         
   8   8  48       5017.52       4479.60        97.12 o                         
   1   9  48       2118.59       2136.95        42.96 o                         
   3   9  48       3218.46       3246.08        47.19 o                         
   5   9  48        834.31        923.24        32.01 o                         
   7   9  48        640.66        606.09        26.98 o                         
   0  10  48      16794.90      16775.94       180.08 o                         
   2  10  48        334.51        500.47        33.95 o                         
   4  10  48        409.88        447.74        25.00 o                         
   6  10  48          2.06         25.70        13.06 o                         
   8  10  48         53.49         25.33        15.05 o                         
  10  10  48        502.38        420.20        45.36 o                         
   1  11  48        310.35        324.28        24.89 o                         
   3  11  48          7.56          4.34        12.58 o                         
   5  11  48        226.73        136.93        16.91 o                         
   7  11  48        394.62        433.75        27.80 o                         
   9  11  48       1245.87       1239.45        52.87 o                         
   0  12  48       2918.53       2763.75        90.90 o                         
   2  12  48       1705.19       1649.61        47.05 o                         
   4  12  48         41.11         24.78        13.94 o                         
   6  12  48         20.92         -6.87        13.99 o                         
   8  12  48         16.61         29.50        18.68 o                         
  10  12  48         66.68         72.26        26.27 o                         
  12  12  48        990.53       1145.55        89.48 o                         
   1  13  48        309.23        353.05        35.60 o                         
   3  13  48       7380.26       6398.67        99.09 o                         
   5  13  48        235.90        219.57        29.63 o                         
   7  13  48        387.51        455.98        33.13 o                         
   9  13  48        732.28        921.27        50.10 o                         
  11  13  48          0.91         14.88        25.13 o                         
   0  14  48          9.88         29.33        32.19 o                         
   2  14  48       2726.19       2962.04        76.85 o                         
   4  14  48        249.49        195.17        27.00 o                         
   6  14  48        587.39        873.20        44.08 o                         
   8  14  48       2474.07       2732.38        78.29 o                         
  10  14  48        213.54        119.94        34.77 o                         
   1  15  48          6.38         -3.82        20.82 o                         
   3  15  48         29.01         27.59        19.13 o                         
   5  15  48        110.70        108.40        23.33 o                         
   7  15  48        336.91        290.93        31.99 o                         
   9  15  48        161.30        251.10        37.26 o                         
   0  16  48       7469.68       6595.60       153.93 o                         
   2  16  48       1638.19       1827.07        73.92 o                         
   4  16  48          5.24         -9.00        20.22 o                         
   6  16  48        366.73        450.94        37.38 o                         
   8  16  48        273.75        434.89        49.81 o                         
   1  17  48       3832.68       3569.86       118.24 o                         
   3  17  48        950.87        926.58        75.39 o                         
   5  17  48        217.70        219.65        39.85 o                         
   0  18  48        809.00        845.67       119.24 o                         
   2  18  48        922.47        986.29        76.89 o                         
   1   2  49       8495.80       8495.42        72.34 o                         
   2   3  49      14806.11      13976.18        97.80 o                         
   1   4  49       4912.57       4232.45        55.55 o                         
   3   4  49      14500.88      13318.73       103.73 o                         
   2   5  49       3211.11       2465.35        36.76 o                         
   4   5  49       9762.13       7682.06        99.35 o                         
   1   6  49        522.94        513.89        20.18 o                         
   3   6  49        256.29        212.19        22.83 o                         
   5   6  49       1107.81        895.77        32.20 o                         
   2   7  49       2986.54       2498.55        37.67 o                         
   4   7  49       1259.44       1283.92        36.47 o                         
   6   7  49       1537.10       1304.83        37.07 o                         
   1   8  49        156.06        265.64        23.24 o                         
   3   8  49        115.10        101.57        17.14 o                         
   5   8  49          0.99         83.94        16.36 o                         
   7   8  49        668.58        707.07        37.06 o                         
   2   9  49       4103.75       3603.15        51.13 o                         
   4   9  49      15246.02      13614.70       106.31 o                         
   6   9  49       1696.51       1608.20        42.82 o                         
   8   9  49         94.66        125.39        19.78 o                         
   1  10  49       3359.30       3119.65        48.67 o                         
   3  10  49      14382.51      12739.62       105.61 o                         
   5  10  49         29.41         26.44        16.40 o                         
   7  10  49        547.59        760.83        33.44 o                         
   9  10  49        170.74        193.58        26.10 o                         
   2  11  49       7141.48       5745.90        84.45 o                         
   4  11  49         67.13        138.28        18.48 o                         
   6  11  49       1344.66       1036.46        37.53 o                         
   8  11  49        354.24        407.99        43.60 o                         
  10  11  49          9.08         31.97        20.18 o                         
   1  12  49      12923.77      12155.12       122.26 o                         
   3  12  49        370.56        599.40        31.45 o                         
   5  12  49       3956.26       3227.75        58.06 o                         
   7  12  49        345.90        348.24        36.02 o                         
   9  12  49          4.64         -4.23        17.49 o                         
  11  12  49         25.57         22.39        25.50 o                         
   2  13  49        247.46        216.74        24.07 o                         
   4  13  49       4761.96       3993.14        75.59 o                         
   6  13  49        563.23        701.96        41.45 o                         
   8  13  49          1.54        -18.42        18.42 o                         
  10  13  49        467.11        720.98        49.67 o                         
  12  13  49        355.59        594.65        74.94 o                         
   1  14  49       1060.40       1123.56        50.38 o                         
   3  14  49        455.39        570.04        38.43 o                         
   5  14  49        137.49        107.24        22.11 o                         
   7  14  49       1709.16       2011.24        68.35 o                         
   9  14  49        169.78        137.75        30.45 o                         
  11  14  49        280.14        405.52        81.74 o                         
   2  15  49        347.42        395.76        34.73 o                         
   4  15  49        556.39        687.73        42.98 o                         
   6  15  49         46.24         -6.10        19.85 o                         
   8  15  49        440.36        339.00        40.00 o                         
   1  16  49       1018.03       1493.84        65.50 o                         
   3  16  49        116.27        125.71        27.47 o                         
   5  16  49        166.92         76.34        26.98 o                         
   7  16  49       1177.03       1159.72        63.39 o                         
   2  17  49        711.82        634.68        48.98 o                         
   4  17  49       1272.40       1176.37        68.76 o                         
   1   1  50       9562.36       9165.82        99.84 o                         
   0   2  50      70513.14      70221.78       412.27 o                         
   1   3  50      11044.58      10373.58        92.32 o                         
   3   3  50      29461.81      27620.53       205.59 o                         
   0   4  50      37658.67      37865.61       264.77 o                         
   2   4  50      18953.28      17974.43       119.99 o                         
   1   5  50      17448.25      17867.88       110.44 o                         
   3   5  50        937.80       1051.55        30.04 o                         
   5   5  50        151.38         65.72        20.39 o                         
   0   6  50       1045.18        534.29        35.19 o                         
   2   6  50        197.53        250.22        18.70 o                         
   4   6  50       2419.77       2209.48        43.99 o                         
   1   7  50       2081.64       2451.68        52.25 o                         
   3   7  50       2338.40       2265.39        43.41 o                         
   5   7  50        727.91        494.74        29.52 o                         
   7   7  50       6046.46       5525.84        95.62 o                         
   0   8  50        103.70        116.10        23.44 o                         
   2   8  50       8002.58       7100.81        91.77 o                         
   4   8  50       2140.68       1978.98        56.12 o                         
   6   8  50        132.10         52.54        13.52 o                         
   1   9  50       4990.22       4350.56        68.41 o                         
   3   9  50        441.02        460.02        21.76 o                         
   5   9  50         18.92         12.47        10.06 o                         
   7   9  50       1537.67       1331.78        41.55 o                         
   9   9  50       3190.80       2744.46        88.93 o                         
   0  10  50       4055.03       3927.79        95.73 o                         
   2  10  50       5174.77       4323.51        59.36 o                         
   4  10  50        130.42         79.71        14.79 o                         
   6  10  50       1705.27       1690.19        46.88 o                         
   8  10  50        419.22        569.32        31.69 o                         
   1  11  50       1098.27       1214.39        47.68 o                         
   3  11  50         40.45         74.82        16.34 o                         
   5  11  50        204.76        215.73        19.87 o                         
   7  11  50        134.03        138.93        20.91 o                         
   9  11  50        168.31        150.17        25.15 o                         
  11  11  50         29.66        -27.97        27.97 o                         
   0  12  50       3180.75       2703.80        99.74 o                         
   2  12  50       6483.97       5936.05        81.60 o                         
   4  12  50       1026.35        851.28        34.32 o                         
   6  12  50         12.75         10.01        16.31 o                         
   8  12  50       3862.04       3712.65        75.67 o                         
  10  12  50        935.78        924.25        50.49 o                         
   1  13  50        376.06        450.01        31.81 o                         
   3  13  50        535.35        632.32        38.10 o                         
   5  13  50       1354.40       1284.92        51.62 o                         
   7  13  50       4505.35       4208.98        74.18 o                         
   9  13  50       1060.27       1170.73        55.22 o                         
  11  13  50        106.86        105.27        31.82 o                         
   0  14  50        612.45        621.57        61.86 o                         
   2  14  50       3964.81       3528.26        82.39 o                         
   4  14  50         49.96         45.77        19.87 o                         
   6  14  50       1450.66       1579.46        62.81 o                         
   8  14  50       1477.66       1727.77        64.90 o                         
  10  14  50       1067.91       1158.39        72.20 o                         
   1  15  50        954.18        896.00        47.88 o                         
   3  15  50        156.31        140.82        25.80 o                         
   5  15  50        481.69        459.85        43.41 o                         
   7  15  50        527.72        395.83        43.56 o                         
   9  15  50        322.73        350.33        46.20 o                         
   0  16  50       1538.59       1582.42        91.12 o                         
   2  16  50       1914.39       2098.68        80.02 o                         
   4  16  50        161.48        246.46        33.15 o                         
   6  16  50        173.33        252.65        33.10 o                         
   1  17  50        376.98        379.23        41.71 o                         
   3  17  50        249.90        265.62        38.54 o                         
   5  17  50        188.24        127.07        45.77 o                         
   1   2  51       6143.07       5006.43        53.68 o                         
   2   3  51      38692.73      36834.72       193.44 o                         
   1   4  51       1446.51       1125.17        30.82 o                         
   3   4  51         25.69         87.83        19.17 o                         
   2   5  51       2766.65       2299.96        41.09 o                         
   4   5  51      18830.13      17489.77       125.33 o                         
   1   6  51        349.64        287.12        22.61 o                         
   3   6  51      20428.83      18611.16       174.53 o                         
   5   6  51         87.95        114.08        18.59 o                         
   2   7  51        359.82        493.43        24.47 o                         
   4   7  51       5729.81       4787.83        80.25 o                         
   6   7  51       2620.67       2434.68        47.35 o                         
   1   8  51       4227.74       4370.93        53.07 o                         
   3   8  51       2171.64       2368.29        47.75 o                         
   5   8  51        977.75        760.18        32.58 o                         
   7   8  51        215.65        546.72        26.35 o                         
   2   9  51        298.87        323.39        23.57 o                         
   4   9  51       8901.32       8276.09        79.66 o                         
   6   9  51       6773.48       5580.03        70.39 o                         
   8   9  51       4162.46       3576.36        65.46 o                         
   1  10  51       1325.87       1391.13        37.63 o                         
   3  10  51       3642.37       2876.15        48.35 o                         
   5  10  51         93.39        171.82        18.02 o                         
   7  10  51        730.81        937.32        38.80 o                         
   9  10  51         53.93        148.69        26.01 o                         
   2  11  51        675.37        674.67        34.77 o                         
   4  11  51       6534.12       5619.29        69.32 o                         
   6  11  51        220.25        289.04        23.53 o                         
   8  11  51         45.56         61.94        20.85 o                         
  10  11  51         50.94         19.58        20.83 o                         
   1  12  51       2378.47       2728.11        62.12 o                         
   3  12  51        807.66        899.64        35.68 o                         
   5  12  51       1179.71       1193.31        45.16 o                         
   7  12  51        519.96        862.20        46.08 o                         
   9  12  51         14.54         21.89        18.50 o                         
  11  12  51        295.36        454.67        47.61 o                         
   2  13  51        267.92        313.39        32.52 o                         
   4  13  51       1422.62       1399.43        52.78 o                         
   6  13  51       1133.85       1327.08        49.87 o                         
   8  13  51        905.26       1128.82        51.28 o                         
  10  13  51        357.20        198.48        35.82 o                         
   1  14  51       2316.06       2374.57        80.60 o                         
   3  14  51         10.41          8.42        19.23 o                         
   5  14  51       1669.85       1739.91        58.93 o                         
   7  14  51          7.21          6.87        18.62 o                         
   9  14  51        824.97        973.87        54.25 o                         
   2  15  51        243.12        271.16        31.99 o                         
   4  15  51       1039.85        885.20        46.58 o                         
   6  15  51        105.40        147.61        28.55 o                         
   8  15  51        209.10         82.41        27.12 o                         
   1  16  51        197.21         95.51        33.81 o                         
   3  16  51        588.54        722.63        51.85 o                         
   5  16  51        471.08        660.30        46.10 o                         
   7  16  51         43.12         72.01        29.56 o                         
   2  17  51       1899.21       2304.84        92.14 o                         
   4  17  51        344.48        355.51        60.65 o                         
   0   0  52      55347.32      58951.37       690.68 o                         
   0   2  52      31357.32      30193.53       252.03 o                         
   2   2  52       2667.98       2686.52        55.78 o                         
   1   3  52       1367.25       1257.43        29.37 o                         
   0   4  52      14813.58      13036.66       149.88 o                         
   2   4  52       5961.29       5313.15        58.50 o                         
   4   4  52      24972.24      21102.37       188.67 o                         
   1   5  52       4304.72       3380.47        47.02 o                         
   3   5  52         47.14         16.81        11.44 o                         
   0   6  52       3052.17       2853.39        62.73 o                         
   2   6  52        527.90        571.39        31.70 o                         
   4   6  52       2524.15       2335.90        45.93 o                         
   6   6  52       5042.55       5300.76        92.58 o                         
   1   7  52      10322.58       9277.29       101.84 o                         
   3   7  52      10477.22       9120.72       111.59 o                         
   5   7  52         49.79         65.66        19.36 o                         
   0   8  52       6262.37       5648.30       107.97 o                         
   2   8  52        501.86        616.14        23.63 o                         
   4   8  52       1063.24       1018.11        30.78 o                         
   6   8  52          0.10         10.87        12.12 o                         
   8   8  52       2241.06       2454.82        83.80 o                         
   1   9  52        143.28        261.78        20.32 o                         
   3   9  52       1182.68       1313.21        36.14 o                         
   5   9  52       2627.60       2136.11        47.35 o                         
   7   9  52       1807.46       1948.18        50.81 o                         
   0  10  52       1389.70       1383.32        57.11 o                         
   2  10  52       1301.42       1447.12        40.07 o                         
   4  10  52        153.77         94.39        15.69 o                         
   6  10  52        782.26       1016.18        39.38 o                         
   8  10  52        748.31        546.23        48.95 o                         
  10  10  52        446.95        468.18        51.75 o                         
   1  11  52          4.08        -17.07        19.40 o                         
   3  11  52          0.05         19.57        13.41 o                         
   5  11  52        890.71       1068.36        37.98 o                         
   7  11  52        922.22        985.30        56.79 o                         
   9  11  52        892.91        722.77        39.73 o                         
   0  12  52       7664.92       6967.73       127.68 o                         
   2  12  52       5525.06       5030.47        77.11 o                         
   4  12  52         17.14         17.02        16.78 o                         
   6  12  52       1179.85       1055.77        46.48 o                         
   8  12  52       5589.03       5267.89        89.10 o                         
  10  12  52         73.32         74.17        24.85 o                         
  12  12  52       1110.18       1231.04       109.99 o                         
   1  13  52       1032.08        986.14        57.12 o                         
   3  13  52        360.91        397.65        34.64 o                         
   5  13  52       1179.65       1009.15        46.74 o                         
   7  13  52       2443.40       2199.76        75.42 o                         
   9  13  52        968.08       1183.92        56.88 o                         
  11  13  52       6411.34       5354.30       165.04 o                         
   0  14  52         87.68        103.61        37.48 o                         
   2  14  52          0.89         -9.06        17.24 o                         
   4  14  52        424.99        387.30        31.24 o                         
   6  14  52        963.14       1316.10        52.01 o                         
   8  14  52        151.41        164.82        28.61 o                         
  10  14  52        146.65        209.14        73.25 o                         
   1  15  52          7.74         -0.59        22.87 o                         
   3  15  52          7.41        -17.97        17.97 o                         
   5  15  52        418.45        541.60        44.35 o                         
   7  15  52        873.49       1181.49        54.28 o                         
   0  16  52         48.94         39.75        37.06 o                         
   2  16  52       2241.48       2287.76        84.76 o                         
   4  16  52        177.59         75.76        26.66 o                         
   6  16  52         32.25         38.81        28.35 o                         
   1  17  52         17.35         62.15        39.19 o                         
   3  17  52          2.02         15.45        51.85 o                         
   1   2  53        307.83        269.62        24.57 o                         
   2   3  53        935.46        688.83        28.78 o                         
   1   4  53        233.39        102.50        14.71 o                         
   3   4  53        619.82        490.45        32.19 o                         
   2   5  53       7456.97       6639.84        74.71 o                         
   4   5  53       2461.82       1982.57        41.63 o                         
   1   6  53       6828.56       5704.47        73.10 o                         
   3   6  53       2150.01       2415.21        62.13 o                         
   5   6  53       7818.39       7498.03        76.87 o                         
   2   7  53      10429.36       8364.88        94.50 o                         
   4   7  53       5174.02       4576.73        56.65 o                         
   6   7  53       1059.78        973.14        33.07 o                         
   1   8  53      15015.64      13115.14       107.51 o                         
   3   8  53       1068.80       1116.10        33.20 o                         
   5   8  53        337.36        386.07        23.15 o                         
   7   8  53       1196.40       1193.84        41.26 o                         
   2   9  53       4265.32       3544.01        50.27 o                         
   4   9  53        593.98        675.41        29.99 o                         
   6   9  53        905.94        940.64        35.37 o                         
   8   9  53        259.17        278.23        26.56 o                         
   1  10  53        417.35        392.71        30.50 o                         
   3  10  53        725.86        783.14        32.96 o                         
   5  10  53        543.34        639.60        28.36 o                         
   7  10  53       1494.00       1426.11        52.29 o                         
   9  10  53         18.12          7.51        16.27 o                         
   2  11  53        167.70        135.95        19.53 o                         
   4  11  53       1122.81        982.37        36.11 o                         
   6  11  53        222.43        233.16        26.56 o                         
   8  11  53        283.99        200.92        25.70 o                         
  10  11  53       1260.08       1518.74        65.94 o                         
   1  12  53       7968.68       7769.33        98.56 o                         
   3  12  53          0.00         62.73        18.62 o                         
   5  12  53       1950.35       2025.09        64.77 o                         
   7  12  53         16.69         99.63        23.49 o                         
   9  12  53       3486.39       3971.55        81.78 o                         
  11  12  53        179.51        162.02        33.25 o                         
   2  13  53         16.48         69.43        20.35 o                         
   4  13  53       1015.36       1263.12        51.49 o                         
   6  13  53          0.64         -8.26        16.20 o                         
   8  13  53        490.04        698.97        43.07 o                         
  10  13  53          0.07         31.07        25.75 o                         
   1  14  53        146.99        146.03        28.58 o                         
   3  14  53         64.03         64.65        20.97 o                         
   5  14  53        745.96        927.79        49.88 o                         
   7  14  53         98.94         46.85        22.49 o                         
   9  14  53         17.58         24.12        22.85 o                         
   2  15  53        180.42        113.53        26.64 o                         
   4  15  53        185.94        229.06        30.01 o                         
   6  15  53          4.99         30.73        22.03 o                         
   8  15  53          1.79         62.63        31.92 o                         
   1  16  53       6268.98       6017.64       111.03 o                         
   3  16  53       3022.18       2952.63        85.42 o                         
   5  16  53        343.67        432.60        49.40 o                         
   2  17  53        268.13        215.35        47.84 o                         
   1   1  54       4367.38       4442.93        65.29 o                         
   0   2  54      10011.40       9329.28       159.97 o                         
   1   3  54       2881.36       2461.33        36.82 o                         
   3   3  54         23.72         24.58        17.55 o                         
   0   4  54       5482.13       4458.75       111.28 o                         
   2   4  54       3330.99       3235.66        47.24 o                         
   1   5  54      25643.27      24238.88       155.51 o                         
   3   5  54       1940.28       2098.04        51.03 o                         
   5   5  54      13307.52      12003.26       136.25 o                         
   0   6  54      11700.10      11121.63       171.32 o                         
   2   6  54       4472.13       4067.17        58.58 o                         
   4   6  54       2354.45       2172.29        46.94 o                         
   1   7  54       3062.80       3224.84        46.63 o                         
   3   7  54        371.27        786.02        29.02 o                         
   5   7  54       1463.47       1258.70        39.37 o                         
   7   7  54       5615.18       4953.21        99.38 o                         
   0   8  54       2204.30       1782.97        58.12 o                         
   2   8  54       2712.97       2815.03        47.64 o                         
   4   8  54       3965.41       3383.75        51.50 o                         
   6   8  54       1593.69       1655.28        46.84 o                         
   1   9  54       1142.83       1090.47        32.55 o                         
   3   9  54         25.29         44.13        18.24 o                         
   5   9  54       1467.19       1614.90        42.18 o                         
   7   9  54        120.22        164.66        20.46 o                         
   9   9  54        442.84        594.90        51.06 o                         
   0  10  54       1020.62        849.16        56.42 o                         
   2  10  54        433.61        567.26        26.54 o                         
   4  10  54        959.48       1170.37        38.78 o                         
   6  10  54          0.05         36.44        15.98 o                         
   8  10  54        661.66        869.97        45.64 o                         
   1  11  54        128.85        102.23        17.88 o                         
   3  11  54       1592.74       1806.50        63.31 o                         
   5  11  54       1341.89       1377.76        50.76 o                         
   7  11  54       1737.46       1991.71        64.97 o                         
   9  11  54       2694.54       2600.17        79.38 o                         
  11  11  54        572.96        622.54        64.91 o                         
   0  12  54         13.33         50.79        28.39 o                         
   2  12  54        507.13        648.78        52.45 o                         
   4  12  54         38.29         40.60        18.17 o                         
   6  12  54         62.39         80.27        21.05 o                         
   8  12  54        223.15        226.30        28.27 o                         
  10  12  54         87.90        102.65        28.78 o                         
   1  13  54       1391.91       1505.25        55.77 o                         
   3  13  54        258.16        277.24        31.42 o                         
   5  13  54        267.36        178.24        24.76 o                         
   7  13  54        349.32        397.38        32.83 o                         
   9  13  54        533.37        673.20        43.90 o                         
   0  14  54        260.74        204.03        42.71 o                         
   2  14  54       1470.03       1518.44        60.72 o                         
   4  14  54       1468.77       1460.77        53.67 o                         
   6  14  54          1.75          2.92        19.31 o                         
   8  14  54        195.85        136.51        28.69 o                         
   1  15  54        655.25        537.97        40.69 o                         
   3  15  54        108.97        196.93        30.68 o                         
   5  15  54        319.72        204.46        29.91 o                         
   7  15  54        474.10        446.16        38.96 o                         
   0  16  54       2264.54       2582.45       132.31 o                         
   2  16  54       7043.03       6344.00       117.43 o                         
   4  16  54         85.16         37.75        23.67 o                         
   1   2  55       4633.78       5024.00        62.94 o                         
   2   3  55        505.41        874.53        27.82 o                         
   1   4  55       9386.58       7651.93        87.23 o                         
   3   4  55       3184.51       2469.83        42.03 o                         
   2   5  55       2677.29       2122.53        44.31 o                         
   4   5  55       4216.14       3496.26        49.15 o                         
   1   6  55         14.58         74.05        23.39 o                         
   3   6  55       2176.49       1715.90        42.66 o                         
   5   6  55       1005.57       1182.55        39.91 o                         
   2   7  55       1717.97       2276.32        48.66 o                         
   4   7  55        154.37        142.87        21.44 o                         
   6   7  55       5843.55       4794.27        78.14 o                         
   1   8  55       5600.89       4680.83        59.93 o                         
   3   8  55         35.15         64.66        16.22 o                         
   5   8  55        266.36        244.48        19.86 o                         
   7   8  55        848.19       1124.54        39.98 o                         
   2   9  55        363.37        597.49        25.14 o                         
   4   9  55       6809.83       5558.30        69.58 o                         
   6   9  55       1544.56       1647.40        48.87 o                         
   8   9  55         83.01         58.88        22.30 o                         
   1  10  55       1594.63       1744.65        42.45 o                         
   3  10  55          0.01        -12.84        12.84 o                         
   5  10  55        726.11        981.95        37.66 o                         
   7  10  55          9.83         21.23        16.30 o                         
   9  10  55       1013.08       1089.52        48.30 o                         
   2  11  55        955.82       1150.97        41.82 o                         
   4  11  55         28.82         49.37        17.55 o                         
   6  11  55        123.18        165.23        23.38 o                         
   8  11  55         49.08         98.48        22.46 o                         
  10  11  55         45.36         82.27        25.08 o                         
   1  12  55       7115.13       5838.21       209.94 o                         
   3  12  55       1889.61       2163.07        68.46 o                         
   5  12  55        202.71        176.47        25.20 o                         
   7  12  55       1129.03       1083.51        59.18 o                         
   9  12  55         12.49         56.81        21.75 o                         
  11  12  55       1621.12       1881.12        83.53 o                         
   2  13  55        336.83        364.58        32.44 o                         
   4  13  55         99.87         43.92        18.18 o                         
   6  13  55         42.36         17.45        18.05 o                         
   8  13  55        344.42        350.87        34.14 o                         
  10  13  55          0.03         23.23        33.49 o                         
   1  14  55       2333.56       2475.93        78.59 o                         
   3  14  55       1236.37       1523.53        57.72 o                         
   5  14  55        803.93        892.29        42.43 o                         
   7  14  55        515.45        733.59        49.97 o                         
   9  14  55        874.87        779.72        61.50 o                         
   2  15  55       1883.08       2013.57        75.25 o                         
   4  15  55          5.89         -2.58        21.29 o                         
   6  15  55       2691.92       2573.23        81.78 o                         
   1  16  55       5529.13       4966.60       104.39 o                         
   3  16  55         60.60         91.76        35.06 o                         
   0   0  56      18749.64      19401.07       311.05 o                         
   0   2  56       2278.32       2786.39        59.23 o                         
   2   2  56       9371.43       8810.57       115.61 o                         
   1   3  56      10931.33      10042.88       101.11 o                         
   0   4  56      11877.55      12383.60       169.94 o                         
   2   4  56         59.77        124.88        16.69 o                         
   4   4  56         67.87         53.66        17.06 o                         
   1   5  56         20.56         83.79        20.83 o                         
   3   5  56        802.33        525.50        28.16 o                         
   0   6  56       2041.24       1929.61        65.02 o                         
   2   6  56       9063.57       8354.14        79.67 o                         
   4   6  56         53.04         66.24        26.72 o                         
   6   6  56       1635.01       1775.77        64.69 o                         
   1   7  56       1534.36       1663.76        40.46 o                         
   3   7  56       8548.33       7932.12        81.61 o                         
   5   7  56        648.66        836.90        31.10 o                         
   0   8  56       1584.09       1676.39        60.42 o                         
   2   8  56       3043.23       2944.32        50.93 o                         
   4   8  56       3967.94       3591.46        53.87 o                         
   6   8  56       4495.68       4632.93        67.38 o                         
   8   8  56       2342.51       2401.37       113.12 o                         
   1   9  56       1312.25       1139.42        38.37 o                         
   3   9  56       2413.50       2883.94        55.48 o                         
   5   9  56         62.30         40.83        14.61 o                         
   7   9  56       9710.82       8436.84       118.52 o                         
   0  10  56        164.83        249.07        39.21 o                         
   2  10  56       5864.94       4746.53        70.71 o                         
   4  10  56        151.37        282.92        24.25 o                         
   6  10  56        109.05        122.36        28.13 o                         
   8  10  56       5862.19       5659.71        91.05 o                         
  10  10  56       1835.34       1777.17       103.21 o                         
   1  11  56        677.54        948.28        38.14 o                         
   3  11  56       1687.07       1966.70        62.62 o                         
   5  11  56       2777.65       2734.46        66.98 o                         
   7  11  56        774.62        875.32        43.04 o                         
   9  11  56       1484.72       1856.20        66.83 o                         
   0  12  56       6215.53       5438.95       153.12 o                         
   2  12  56       1229.12       1192.11        50.83 o                         
   4  12  56        262.46        308.64        30.08 o                         
   6  12  56        101.58         66.54        20.67 o                         
   8  12  56        671.17        869.45        47.15 o                         
  10  12  56         50.64         37.71        26.88 o                         
   1  13  56          3.75         26.73        17.82 o                         
   3  13  56         73.32        110.92        22.27 o                         
   5  13  56         43.92         17.67        17.90 o                         
   7  13  56        212.44        117.04        25.26 o                         
   9  13  56       1409.45       1502.01        62.34 o                         
   0  14  56       1832.57       2057.87       106.75 o                         
   2  14  56       3372.59       3151.71        84.49 o                         
   4  14  56       1165.10       1258.58        51.64 o                         
   6  14  56        425.00        510.08        37.35 o                         
   8  14  56        181.11        252.07        35.97 o                         
   1  15  56       1005.29       1474.10        61.38 o                         
   3  15  56         22.28         32.62        24.43 o                         
   5  15  56       2741.36       2922.13        85.28 o                         
   0  16  56       6922.75       5981.20       193.95 o                         
   2  16  56        586.59        641.34        56.09 o                         
   4  16  56       1151.32       1401.26        96.76 o                         
   1   2  57      16383.26      15406.04       108.38 o                         
   2   3  57       6731.37       5946.08        65.50 o                         
   1   4  57       1734.32       1696.10        38.49 o                         
   3   4  57      10414.26       9033.41        90.11 o                         
   2   5  57       4559.74       3562.13        56.70 o                         
   4   5  57        749.55        754.09        36.33 o                         
   1   6  57         32.38         68.74        17.07 o                         
   3   6  57       2616.49       2257.17        45.98 o                         
   5   6  57         69.92         34.67        16.50 o                         
   2   7  57         79.80        179.10        22.69 o                         
   4   7  57       6885.95       5866.45        82.71 o                         
   6   7  57        290.33        522.40        37.83 o                         
   1   8  57       2101.48       2188.36        48.02 o                         
   3   8  57          5.66         47.28        12.41 o                         
   5   8  57         65.81         21.41        13.14 o                         
   7   8  57        508.83        705.13        33.10 o                         
   2   9  57       1375.67       1161.39        36.93 o                         
   4   9  57       7082.81       6164.75        83.51 o                         
   6   9  57        267.64        267.13        24.79 o                         
   8   9  57        511.88        591.38        37.22 o                         
   1  10  57       2439.31       2520.08        51.61 o                         
   3  10  57         34.32         76.39        16.77 o                         
   5  10  57          3.36         57.49        21.73 o                         
   7  10  57       5186.36       5024.79        85.92 o                         
   9  10  57        411.64        454.62        34.01 o                         
   2  11  57       2418.18       3472.75        80.97 o                         
   4  11  57        485.82        423.38        35.23 o                         
   6  11  57        699.54        557.47        37.05 o                         
   8  11  57          4.85         20.88        18.36 o                         
  10  11  57        783.99        838.82        50.26 o                         
   1  12  57        305.45        247.89        28.94 o                         
   3  12  57        655.24        802.49        40.38 o                         
   5  12  57        544.85        895.03        44.31 o                         
   7  12  57        397.64        435.31        35.76 o                         
   9  12  57        245.95        233.32        31.02 o                         
   2  13  57         73.20         33.79        18.30 o                         
   4  13  57          0.15         15.04        16.93 o                         
   6  13  57       2411.98       2696.39        71.47 o                         
   8  13  57         72.95         67.12        25.57 o                         
   1  14  57        234.88        320.02        34.31 o                         
   3  14  57       2141.47       2366.19        72.48 o                         
   5  14  57       4438.77       4354.88        79.16 o                         
   7  14  57       5394.30       5079.00        92.30 o                         
   2  15  57       1213.97       1482.03        64.33 o                         
   4  15  57         86.30         91.20        27.06 o                         
   6  15  57       1855.28       2056.23        89.86 o                         
   1  16  57        592.39        405.95        79.38 o                         
   1   1  58         74.38         66.84        18.67 o                         
   0   2  58       6447.67       6354.17        96.91 o                         
   1   3  58         23.78         85.26        18.00 o                         
   3   3  58        378.28        449.81        33.56 o                         
   0   4  58      10381.77       8753.78       126.00 o                         
   2   4  58        425.38        721.60        33.91 o                         
   1   5  58         64.69        130.25        18.03 o                         
   3   5  58       3043.19       2725.81        64.42 o                         
   5   5  58       1280.06       1053.62        54.34 o                         
   0   6  58       5404.67       5878.13       131.21 o                         
   2   6  58          1.85         69.73        20.70 o                         
   4   6  58       4068.48       3237.50        53.06 o                         
   1   7  58       1370.01       1216.33        40.56 o                         
   3   7  58        784.72        927.19        31.55 o                         
   5   7  58       5706.14       5317.19        95.17 o                         
   7   7  58      17954.76      16180.68       214.09 o                         
   0   8  58       4403.33       3873.28        90.55 o                         
   2   8  58        498.08        518.20        30.58 o                         
   4   8  58        760.20        876.41        35.36 o                         
   6   8  58        137.68        152.88        23.20 o                         
   1   9  58          4.38         33.74        16.61 o                         
   3   9  58       2601.96       2696.90        52.21 o                         
   5   9  58        142.54        182.58        24.62 o                         
   7   9  58        928.58       1187.42        50.75 o                         
   9   9  58        627.62        664.49        68.45 o                         
   0  10  58         56.59          1.02        19.98 o                         
   2  10  58       1267.53       1393.72        47.21 o                         
   4  10  58         41.36         56.92        20.58 o                         
   6  10  58       1129.47       1377.52        56.03 o                         
   8  10  58       1284.88       1475.04        55.91 o                         
   1  11  58       3504.96       3409.02        82.47 o                         
   3  11  58         13.61          9.86        16.39 o                         
   5  11  58         25.06         68.89        19.23 o                         
   7  11  58        114.55        113.72        23.14 o                         
   9  11  58        291.20        263.19        32.71 o                         
  11  11  58        423.00        585.80        73.20 o                         
   0  12  58        924.19       1142.88        68.87 o                         
   2  12  58         73.57         67.52        20.57 o                         
   4  12  58         63.82         24.37        18.61 o                         
   6  12  58        134.50        116.38        25.53 o                         
   8  12  58       1290.63       1505.53        61.65 o                         
  10  12  58        234.84        203.56        41.01 o                         
   1  13  58       1062.17       1246.88        52.58 o                         
   3  13  58       5378.84       5152.28        93.85 o                         
   5  13  58        697.16        883.27        43.55 o                         
   7  13  58       4480.07       4460.96        85.08 o                         
   9  13  58        637.27        833.36        59.23 o                         
   0  14  58        875.24        706.06        65.36 o                         
   2  14  58        719.10        740.64        49.38 o                         
   4  14  58        435.58        651.20        41.74 o                         
   6  14  58        459.83        514.27        37.39 o                         
   1  15  58        598.08        600.88        50.36 o                         
   3  15  58        730.65        934.27        53.06 o                         
   5  15  58        925.95       1173.21        68.73 o                         
   0  16  58        199.58        170.70       114.35 o                         
   1   2  59       8054.10       7535.75        78.27 o                         
   2   3  59       3632.69       3229.58        55.64 o                         
   1   4  59       3729.36       3259.85        63.22 o                         
   3   4  59       3279.87       3265.27        58.53 o                         
   2   5  59       1036.31       1090.56        34.40 o                         
   4   5  59        349.62        474.07        24.77 o                         
   1   6  59       1230.39       1215.29        37.00 o                         
   3   6  59        373.80        625.39        29.78 o                         
   5   6  59        839.84        797.41        33.62 o                         
   2   7  59        213.23         90.59        17.34 o                         
   4   7  59         49.17        121.16        17.16 o                         
   6   7  59       2987.56       3019.68        59.05 o                         
   1   8  59         76.67         55.03        24.85 o                         
   3   8  59         88.33         -2.95        12.65 o                         
   5   8  59         20.54         11.25        14.29 o                         
   7   8  59       4825.40       3528.42        87.84 o                         
   2   9  59        355.35        517.78        30.96 o                         
   4   9  59        134.49        150.68        17.98 o                         
   6   9  59          9.20         35.35        19.39 o                         
   8   9  59         49.56         72.67        24.64 o                         
   1  10  59         29.76         96.35        21.63 o                         
   3  10  59       6317.23       6383.51       109.29 o                         
   5  10  59       1705.85       1623.81        62.85 o                         
   7  10  59         23.47         79.19        19.96 o                         
   9  10  59        272.65        275.16        31.13 o                         
   2  11  59         34.91        155.98        22.17 o                         
   4  11  59        615.53        765.00        42.20 o                         
   6  11  59       1291.97       1654.40        62.78 o                         
   8  11  59       2011.64       1949.04        67.10 o                         
  10  11  59          0.39         31.65        24.06 o                         
   1  12  59       1852.82       1996.97        62.85 o                         
   3  12  59       1331.08       1497.37        53.42 o                         
   5  12  59       1474.59       1859.48        62.85 o                         
   7  12  59       1150.68       1101.90        52.21 o                         
   9  12  59       1074.19       1211.11        57.26 o                         
   2  13  59          0.24         -2.90        18.01 o                         
   4  13  59       1674.68       1844.67        64.67 o                         
   6  13  59        263.44        489.71        37.36 o                         
   8  13  59       1486.98       1440.12        64.27 o                         
   1  14  59        338.55        434.25        39.27 o                         
   3  14  59       1399.49       1643.90        61.31 o                         
   5  14  59        198.93        156.59        27.47 o                         
   7  14  59        473.55        578.68        54.72 o                         
   2  15  59         26.26         57.39        26.79 o                         
   4  15  59         33.58        -15.37        25.12 o                         
   0   0  60         83.25        365.33        46.52 o                         
   0   2  60       8666.49       8337.45       145.28 o                         
   2   2  60        558.99        674.38        35.21 o                         
   1   3  60       1104.94       1293.63        35.83 o                         
   0   4  60          6.97        117.52        37.54 o                         
   2   4  60       5069.51       5179.56        59.69 o                         
   4   4  60       3950.28       3849.72        73.54 o                         
   1   5  60       1364.63       1462.86        39.32 o                         
   3   5  60        171.27        152.92        22.79 o                         
   0   6  60        684.40       1145.64        49.67 o                         
   2   6  60         22.13         40.60        17.66 o                         
   4   6  60         51.03        232.76        22.68 o                         
   6   6  60          8.71         34.18        20.49 o                         
   1   7  60          3.16         24.24        13.94 o                         
   3   7  60        133.67        184.34        18.25 o                         
   5   7  60       4794.44       4711.64        70.31 o                         
   0   8  60      15434.32      14169.74       167.34 o                         
   2   8  60        227.85        320.25        34.30 o                         
   4   8  60         15.19         40.10        18.73 o                         
   6   8  60          2.90          9.53        29.46 o                         
   8   8  60       1444.90       1593.56        80.06 o                         
   1   9  60       1613.10       1617.49        50.57 o                         
   3   9  60        245.23        261.47        28.65 o                         
   5   9  60         17.32         49.64        20.37 o                         
   7   9  60        545.54        581.97        50.96 o                         
   0  10  60         52.25         85.07        34.39 o                         
   2  10  60          1.17         25.19        16.72 o                         
   4  10  60       2387.48       2146.90        63.43 o                         
   6  10  60       1049.92       1428.14        56.93 o                         
   8  10  60          1.02         -7.70        16.92 o                         
  10  10  60        286.80        756.44        72.35 o                         
   1  11  60        361.89        240.17        26.34 o                         
   3  11  60        802.38       1075.93        48.13 o                         
   5  11  60        679.83        930.31        44.44 o                         
   7  11  60        667.90        895.89        48.93 o                         
   9  11  60         16.61         63.04        24.05 o                         
   0  12  60          7.20        234.76        37.15 o                         
   2  12  60          2.07        -10.71        17.49 o                         
   4  12  60       1085.46       1319.85        52.89 o                         
   6  12  60         88.56         77.13        24.54 o                         
   8  12  60        137.93        111.37        27.37 o                         
   1  13  60        155.58        198.63        37.27 o                         
   3  13  60        164.97        120.82        24.14 o                         
   5  13  60       6296.17       5777.36        94.20 o                         
   7  13  60        857.60       1051.77        60.11 o                         
   0  14  60         56.13         18.80        32.36 o                         
   2  14  60        607.91        608.19        44.37 o                         
   4  14  60          0.86         46.90        21.52 o                         
   6  14  60       1108.77       1331.39        71.61 o                         
   1  15  60       3044.78       3135.86       104.56 o                         
   3  15  60       2001.64       2263.48        93.48 o                         
   1   2  61       9175.02       8222.70        75.74 o                         
   2   3  61       5129.88       4634.37        74.57 o                         
   1   4  61          3.04         53.86        13.96 o                         
   3   4  61        180.95        277.10        30.16 o                         
   2   5  61       4050.52       3805.70        60.03 o                         
   4   5  61       1259.83       1344.87        45.51 o                         
   1   6  61          0.04         19.37        16.89 o                         
   3   6  61       1337.12       1359.85        40.57 o                         
   5   6  61       1771.96       1731.90        49.45 o                         
   2   7  61          3.83         10.69        16.50 o                         
   4   7  61          6.04          7.17        13.92 o                         
   6   7  61       1905.33       2284.40        62.73 o                         
   1   8  61         22.71          2.74        14.52 o                         
   3   8  61        123.71         89.83        18.01 o                         
   5   8  61          9.34         14.45        20.15 o                         
   7   8  61        535.05        539.34        35.90 o                         
   2   9  61       3264.12       2657.19        64.62 o                         
   4   9  61          9.26         99.38        20.57 o                         
   6   9  61          0.06         -2.48        18.37 o                         
   8   9  61         12.53         17.89        16.34 o
[truncated: 44,146 more chars]
